# Supplementary material for: Crystal structure of 4-[(adamantan-1-yl)amino]­naphthalene-1,2-dione
Source: Acta Crystallogr E Crystallogr Commun. 2019 Jan 1;75(Pt 1):99–102. doi: 10.1107/S2056989018017917 (PMC6323878; doi:10.1107/S2056989018017917)
Supplement: Supplementary file 1 [file e-75-00099-sup1.cif]

##############################################################################
#                                                                            #
# This CIF contains the data in a paper accepted for publication in          #
# Acta Crystallographica Section E. It conforms to the requirements of       #
# Notes for Authors for Acta Crystallographica Section E, and has been       #
# peer reviewed under the auspices of the IUCr Commission on Journals.       #
#                                                                            #
# Full details of the Crystallographic Information File format               #
# are given in the paper "The Crystallographic Information File (CIF):       #
# a New Standard Archive File for Crystallography" by S. R. Hall, F. H.      #
# Allen and I. D. Brown [Acta Cryst. (1991), A47, 655-685].                  #
#                                                                            #
# The current version of the core CIF dictionary is obtainable from          #
# ftp://ftp.iucr.org/pub/cif_core.dic.                                       #
#                                                                            #
# Software is freely available for graphical display of the structure(s)     #
# in this CIF. For information consult the CIF software page                 #
# http://www.iucr.org/resources/cif/software.                                #
#                                                                            #
# This file may be used for bona fide research purposes within the           #
# scientific community so long as proper attribution is given to the journal # 
# article from which it was obtained.                                        #
#                                                                            #
##############################################################################
data_global
_audit_creation_method     'APEX3 v2016.1-0'
_journal_date_recd_electronic     2018-12-11
_journal_date_accepted     2018-12-18
_journal_name_full     'Acta Crystallographica, Section E'
_journal_year     2019
_journal_volume     75
_journal_issue      1
_journal_page_first     99
_journal_page_last     102
_journal_paper_category     GO
_journal_paper_doi     10.1107/S2056989018017917
_journal_coeditor_code     RZ5250
_publ_contact_author_name     'Guy Lamoureux'
_publ_contact_author_address
;
Escuela de Quimica
Universidad de Costa Rica
2060, San Pedro
San Jose, Costa Rica
;
_publ_contact_author_email     guy.lamoureux@ucr.ac.cr
_publ_contact_author_fax     '(506) 2511 2441'
_publ_contact_author_phone     '(506) 2511 8533'
_publ_section_title
;
Crystal structure of 4-[(adamantan-1-yl)amino]naphthalene-1,2-dione
;
loop_
    _publ_author_name
    _publ_author_footnote
    _publ_author_address
    'Lamoureux, Guy' .
;
Escuela de Qu\'imica
Universidad de Costa Rica
2060, San Jos\'e,
Costa Rica
Centro de investigaci\'on en Productos Naturales (CIPRONA),
Universidad de Costa Rica,
2060, San Jos\'e,
Costa Rica
;
    'Alvarado-Rojas, M\'onica' .
;
Escuela de Qu\'imica
Universidad de Costa Rica
2060, San Jos\'e,
Costa Rica
Centro de investigaci\'on en Productos Naturales (CIPRONA),
Universidad de Costa Rica,
2060, San Jos\'e,
Costa Rica
;
    'Pineda, Leslie W.' .
;
Escuela de Qu\'imica
Universidad de Costa Rica
2060, San Jos\'e,
Costa Rica
Centro de Electroqu\'imica y Energ\'ia Qu\'imica (CELEQ),
Universidad de Costa Rica,
2060, San Jos\'e,
Costa Rica
;
_publ_section_synopsis
;
The title compound, an example of a stable 1,2-naphthoquinone, illustrates
steric buttressing of the adamantanyl group.
;
data_I
_chemical_name_systematic
;
4-[(Adamantan-1-yl)amino]naphthalene-1,2-dione
;
_chemical_name_common     4-adamantylamine-1,2-naphthoquinone
_chemical_formula_moiety     'C20 H21 N O2'
_chemical_formula_sum     'C20 H21 N O2'
_chemical_formula_iupac     'C20 H21 N O2'
_chemical_formula_weight     307.38
_chemical_melting_point     ?
_space_group_crystal_system     monoclinic
_space_group_name_H-M_alt     'P 21/c'
_space_group_name_Hall     '-P 2ybc'
loop_
    _space_group_symop_operation_xyz
    'x, y, z'
    '-x, y+1/2, -z+1/2'
    '-x, -y, -z'
    'x, -y-1/2, z-1/2'
_cell_length_a     12.8487(5)
_cell_length_b     10.8187(4)
_cell_length_c     11.8469(5)
_cell_angle_alpha     90
_cell_angle_beta     112.2480(10)
_cell_angle_gamma     90
_cell_volume     1524.20(10)
_cell_formula_units_Z     4
_cell_measurement_reflns_used     80
_cell_measurement_theta_min     3.4896
_cell_measurement_theta_max     19.9917
_cell_measurement_temperature     100.(2)
_exptl_crystal_description     block
_exptl_crystal_colour     'translucent intense orange-red'
_exptl_crystal_size_max     0.200
_exptl_crystal_size_mid     0.150
_exptl_crystal_size_min     0.100
_exptl_crystal_density_diffrn     1.339
_exptl_crystal_density_meas     ?
_exptl_crystal_density_method     'not measured'
_exptl_crystal_F_000     656
_exptl_absorpt_coefficient_mu     0.086
_exptl_absorpt_correction_type     multi-scan
_exptl_absorpt_process_details
;
(SADABS; Bruker, 2015)
;
_exptl_absorpt_correction_T_min     0.7022
_exptl_absorpt_correction_T_max     0.7456
_exptl_special_details
;
;
_diffrn_ambient_temperature     100.(2)
_diffrn_source     'Incoatec Microsource'
_diffrn_radiation_type     MoK\a
_diffrn_radiation_wavelength     0.71073
_diffrn_radiation_monochromator     'mirrors'
_diffrn_measurement_device_type     'Bruker D8 Venture'
_diffrn_measurement_method     'omega scans'
_diffrn_detector_area_resol_mean     10.4167
_diffrn_reflns_number     31552
_diffrn_reflns_av_R_equivalents     0.0749
_diffrn_reflns_av_unetI/netI     0.0546
_diffrn_reflns_theta_min     2.54
_diffrn_reflns_theta_max     27.52
_diffrn_reflns_theta_full     27.52
_diffrn_measured_fraction_theta_max     0.998
_diffrn_measured_fraction_theta_full     0.998
_diffrn_reflns_limit_h_min     -16
_diffrn_reflns_limit_h_max     16
_diffrn_reflns_limit_k_min     -14
_diffrn_reflns_limit_k_max     14
_diffrn_reflns_limit_l_min     -15
_diffrn_reflns_limit_l_max     15
_refine_special_details
;
;
_reflns_number_total     3494
_reflns_number_gt     2412
_reflns_threshold_expression     'I > 2\s(I)'
_refine_ls_structure_factor_coef     Fsqd
_refine_ls_matrix_type     full
_refine_ls_R_factor_all     0.0956
_refine_ls_R_factor_gt     0.0555
_refine_ls_wR_factor_gt     0.1067
_refine_ls_wR_factor_ref     0.1212
_refine_ls_goodness_of_fit_ref     1.054
_refine_ls_restrained_S_all     1.054
_refine_ls_number_reflns     3494
_refine_ls_number_parameters     208
_refine_ls_number_restraints     0
_refine_ls_number_constraints     ?
_refine_ls_hydrogen_treatment     constr
_refine_ls_weighting_scheme     calc
_refine_ls_weighting_details
              'w=1/[\s^2^(Fo^2^)+(0.0492P)^2^+0.8260P] where P=(Fo^2^+2Fc^2^)/3'
_atom_sites_solution_hydrogens     geom
_atom_sites_solution_primary     direct
_atom_sites_solution_secondary     difmap
_refine_ls_shift/su_max     0.000
_refine_ls_shift/su_mean     0.000
_refine_diff_density_max     0.361
_refine_diff_density_min     -0.315
_refine_ls_extinction_method     none
_refine_ls_extinction_coef     ?
loop_
    _atom_type_symbol
    _atom_type_description
    _atom_type_scat_dispersion_real
    _atom_type_scat_dispersion_imag
    _atom_type_scat_source
    C C 0.0033 0.0016 'International Tables Vol C Tables 4.2.6.8 and 6.1.1.4'
    H H 0.0000 0.0000 'International Tables Vol C Tables 4.2.6.8 and 6.1.1.4'
    N N 0.0061 0.0033 'International Tables Vol C Tables 4.2.6.8 and 6.1.1.4'
    O O 0.0106 0.0060 'International Tables Vol C Tables 4.2.6.8 and 6.1.1.4'
_computing_data_collection
;
APEX3 (Bruker, 2015)
;
_computing_cell_refinement
;
SAINT (Bruker, 2015)
;
_computing_data_reduction
;
SAINT (Bruker, 2015)
;
_computing_structure_solution
;
SHELXT (Sheldrick, 2015a)
;
_computing_structure_refinement
;
SHELXL (Sheldrick, 2015b)
;
_computing_molecular_graphics
;
<i>shelXle</i> (H\"ubschle <i>et al.</i>,  2011)
;
_computing_publication_material
;
SHELXL (Sheldrick, 2015b)
;
loop_
    _atom_site_type_symbol
    _atom_site_label
    _atom_site_fract_x
    _atom_site_fract_y
    _atom_site_fract_z
    _atom_site_U_iso_or_equiv
    _atom_site_adp_type
    _atom_site_calc_flag
    _atom_site_occupancy
    _atom_site_disorder_assembly
    _atom_site_disorder_group
    O O1 0.38228(11) 0.03240(12) 0.55184(12) 0.0167(3) Uani d 1 . .
    O O2 0.15850(11) 0.07574(12) 0.43684(12) 0.0174(3) Uani d 1 . .
    N N1 0.45787(13) 0.36387(14) 0.33029(14) 0.0130(3) Uani d 1 . .
    H H1 0.4241 0.4268 0.2837 0.016 Uiso calc 1 . .
    C C2 0.35129(15) 0.11642(16) 0.47491(16) 0.0115(4) Uani d 1 . .
    C C3 0.42405(15) 0.18810(17) 0.43727(16) 0.0119(4) Uani d 1 . .
    H H3 0.5014 0.1664 0.4668 0.014 Uiso calc 1 . .
    C C4 0.38867(15) 0.28844(16) 0.35958(16) 0.0106(4) Uani d 1 . .
    C C5 0.26636(15) 0.32093(16) 0.30318(16) 0.0099(4) Uani d 1 . .
    C C6 0.22581(16) 0.41901(17) 0.22207(17) 0.0136(4) Uani d 1 . .
    H H6 0.2768 0.4671 0.1996 0.016 Uiso calc 1 . .
    C C7 0.11207(16) 0.44738(17) 0.17363(17) 0.0145(4) Uani d 1 . .
    H H7 0.0861 0.5149 0.1188 0.017 Uiso calc 1 . .
    C C8 0.03608(16) 0.37845(18) 0.20441(17) 0.0148(4) Uani d 1 . .
    H H8 -0.0416 0.3991 0.172 0.018 Uiso calc 1 . .
    C C9 0.07435(16) 0.27905(17) 0.28295(17) 0.0135(4) Uani d 1 . .
    H H9 0.0224 0.2304 0.3034 0.016 Uiso calc 1 . .
    C C10 0.18809(15) 0.24991(16) 0.33209(16) 0.0107(4) Uani d 1 . .
    C C11 0.22506(16) 0.14264(16) 0.41573(16) 0.0114(4) Uani d 1 . .
    C C12 0.58113(15) 0.35926(16) 0.36293(16) 0.0105(4) Uani d 1 . .
    C C13 0.61093(15) 0.48247(17) 0.31748(17) 0.0131(4) Uani d 1 . .
    H H13A 0.5659 0.4918 0.2292 0.016 Uiso calc 1 . .
    H H13B 0.5922 0.552 0.3608 0.016 Uiso calc 1 . .
    C C14 0.73627(15) 0.48667(17) 0.33974(17) 0.0133(4) Uani d 1 . .
    H H14 0.7542 0.567 0.3093 0.016 Uiso calc 1 . .
    C C15 0.80594(16) 0.47438(18) 0.47649(17) 0.0156(4) Uani d 1 . .
    H H15A 0.8871 0.476 0.4912 0.019 Uiso calc 1 . .
    H H15B 0.7896 0.5444 0.521 0.019 Uiso calc 1 . .
    C C16 0.77630(16) 0.35233(18) 0.52241(17) 0.0140(4) Uani d 1 . .
    H H16 0.8215 0.3441 0.6118 0.017 Uiso calc 1 . .
    C C17 0.80384(16) 0.24419(18) 0.45448(17) 0.0145(4) Uani d 1 . .
    H H17A 0.8852 0.2441 0.4703 0.017 Uiso calc 1 . .
    H H17B 0.7851 0.165 0.4842 0.017 Uiso calc 1 . .
    C C18 0.65032(15) 0.35023(18) 0.50031(16) 0.0133(4) Uani d 1 . .
    H H18A 0.6318 0.2726 0.5329 0.016 Uiso calc 1 . .
    H H18B 0.6321 0.4206 0.543 0.016 Uiso calc 1 . .
    C C19 0.61046(15) 0.25234(17) 0.29482(16) 0.0118(4) Uani d 1 . .
    H H19A 0.5923 0.1724 0.3238 0.014 Uiso calc 1 . .
    H H19B 0.5655 0.2592 0.2063 0.014 Uiso calc 1 . .
    C C20 0.76438(16) 0.37983(17) 0.27165(17) 0.0144(4) Uani d 1 . .
    H H20A 0.8453 0.382 0.2853 0.017 Uiso calc 1 . .
    H H20B 0.7205 0.388 0.183 0.017 Uiso calc 1 . .
    C C21 0.73612(15) 0.25706(17) 0.31772(17) 0.0128(4) Uani d 1 . .
    H H21 0.7551 0.1872 0.2736 0.015 Uiso calc 1 . .
loop_
    _atom_site_aniso_label
    _atom_site_aniso_U_11
    _atom_site_aniso_U_22
    _atom_site_aniso_U_33
    _atom_site_aniso_U_12
    _atom_site_aniso_U_13
    _atom_site_aniso_U_23
    O1 0.0177(7) 0.0131(7) 0.0193(7) 0.0022(6) 0.0070(6) 0.0057(6)
    O2 0.0172(7) 0.0148(7) 0.0198(8) -0.0043(6) 0.0068(6) 0.0024(6)
    N1 0.0103(8) 0.0108(8) 0.0171(8) 0.0015(6) 0.0042(7) 0.0050(6)
    C2 0.0149(10) 0.0087(9) 0.0118(9) 0.0001(7) 0.0059(8) -0.0028(7)
    C3 0.0101(10) 0.0113(9) 0.0140(10) 0.0008(8) 0.0041(8) -0.0008(8)
    C4 0.0123(10) 0.0103(9) 0.0103(9) -0.0008(7) 0.0055(8) -0.0043(7)
    C5 0.0121(9) 0.0091(9) 0.0091(9) -0.0001(7) 0.0046(8) -0.0027(7)
    C6 0.0144(10) 0.0111(9) 0.0159(10) -0.0012(8) 0.0065(8) -0.0005(8)
    C7 0.0165(10) 0.0122(10) 0.0140(10) 0.0032(8) 0.0048(8) 0.0029(8)
    C8 0.0108(9) 0.0174(10) 0.0154(10) 0.0017(8) 0.0040(8) -0.0020(8)
    C9 0.0146(10) 0.0121(9) 0.0154(10) -0.0025(8) 0.0076(8) -0.0028(8)
    C10 0.0125(9) 0.0091(9) 0.0109(9) -0.0012(7) 0.0050(8) -0.0038(7)
    C11 0.0157(10) 0.0103(9) 0.0091(9) -0.0028(8) 0.0058(8) -0.0038(7)
    C12 0.0088(9) 0.0100(9) 0.0121(9) -0.0004(7) 0.0034(7) 0.0003(7)
    C13 0.0137(10) 0.0084(9) 0.0172(10) -0.0003(7) 0.0060(8) 0.0022(7)
    C14 0.0144(10) 0.0092(9) 0.0177(10) -0.0019(7) 0.0075(8) 0.0028(8)
    C15 0.0124(10) 0.0166(10) 0.0171(10) -0.0040(8) 0.0050(8) -0.0043(8)
    C16 0.0126(10) 0.0188(10) 0.0093(9) -0.0014(8) 0.0027(8) 0.0010(8)
    C17 0.0100(9) 0.0141(10) 0.0200(10) 0.0021(8) 0.0064(8) 0.0042(8)
    C18 0.0139(10) 0.0156(10) 0.0111(9) -0.0027(8) 0.0055(8) -0.0007(8)
    C19 0.0141(10) 0.0109(9) 0.0102(9) -0.0027(8) 0.0042(8) -0.0003(7)
    C20 0.0141(10) 0.0169(10) 0.0139(10) -0.0012(8) 0.0073(8) 0.0014(8)
    C21 0.0150(10) 0.0099(9) 0.0151(10) 0.0024(8) 0.0075(8) -0.0008(7)
_geom_special_details
;
All esds (except the esd in the dihedral angle between two l.s. planes)
are estimated using the full covariance matrix.  The cell esds are taken
into account individually in the estimation of esds in distances, angles
and torsion angles; correlations between esds in cell parameters are only
used when they are defined by crystal symmetry.  An approximate (isotropic)
treatment of cell esds is used for estimating esds involving l.s. planes.
;
loop_
    _geom_bond_atom_site_label_1
    _geom_bond_atom_site_label_2
    _geom_bond_site_symmetry_2
    _geom_bond_distance
    _geom_bond_publ_flag
    O1 C2 . 1.241(2) ?
    O2 C11 . 1.216(2) ?
    N1 C4 . 1.346(2) ?
    N1 C12 . 1.482(2) ?
    N1 H1 . 0.88 ?
    C2 C3 . 1.411(3) ?
    C2 C11 . 1.530(3) ?
    C3 C4 . 1.384(3) ?
    C3 H3 . 0.95 ?
    C4 C5 . 1.498(3) ?
    C5 C6 . 1.393(3) ?
    C5 C10 . 1.407(2) ?
    C6 C7 . 1.387(3) ?
    C6 H6 . 0.95 ?
    C7 C8 . 1.383(3) ?
    C7 H7 . 0.95 ?
    C8 C9 . 1.385(3) ?
    C8 H8 . 0.95 ?
    C9 C10 . 1.389(3) ?
    C9 H9 . 0.95 ?
    C10 C11 . 1.482(3) ?
    C12 C18 . 1.534(3) ?
    C12 C19 . 1.537(2) ?
    C12 C13 . 1.539(2) ?
    C13 C14 . 1.531(3) ?
    C13 H13A . 0.99 ?
    C13 H13B . 0.99 ?
    C14 C20 . 1.529(3) ?
    C14 C15 . 1.531(3) ?
    C14 H14 . 1.0 ?
    C15 C16 . 1.530(3) ?
    C15 H15A . 0.99 ?
    C15 H15B . 0.99 ?
    C16 C17 . 1.535(3) ?
    C16 C18 . 1.539(3) ?
    C16 H16 . 1.0 ?
    C17 C21 . 1.528(3) ?
    C17 H17A . 0.99 ?
    C17 H17B . 0.99 ?
    C18 H18A . 0.99 ?
    C18 H18B . 0.99 ?
    C19 C21 . 1.533(2) ?
    C19 H19A . 0.99 ?
    C19 H19B . 0.99 ?
    C20 C21 . 1.531(3) ?
    C20 H20A . 0.99 ?
    C20 H20B . 0.99 ?
    C21 H21 . 1.0 ?
loop_
    _geom_angle_atom_site_label_1
    _geom_angle_atom_site_label_2
    _geom_angle_atom_site_label_3
    _geom_angle_site_symmetry_1
    _geom_angle_site_symmetry_3
    _geom_angle
    _geom_angle_publ_flag
    C4 N1 C12 . . 131.11(16) ?
    C4 N1 H1 . . 114.4 ?
    C12 N1 H1 . . 114.4 ?
    O1 C2 C3 . . 124.61(17) ?
    O1 C2 C11 . . 117.51(16) ?
    C3 C2 C11 . . 117.87(16) ?
    C4 C3 C2 . . 123.46(17) ?
    C4 C3 H3 . . 118.3 ?
    C2 C3 H3 . . 118.3 ?
    N1 C4 C3 . . 124.37(17) ?
    N1 C4 C5 . . 115.26(16) ?
    C3 C4 C5 . . 120.37(16) ?
    C6 C5 C10 . . 117.95(17) ?
    C6 C5 C4 . . 122.78(16) ?
    C10 C5 C4 . . 119.27(16) ?
    C7 C6 C5 . . 120.93(17) ?
    C7 C6 H6 . . 119.5 ?
    C5 C6 H6 . . 119.5 ?
    C8 C7 C6 . . 120.67(18) ?
    C8 C7 H7 . . 119.7 ?
    C6 C7 H7 . . 119.7 ?
    C7 C8 C9 . . 119.31(18) ?
    C7 C8 H8 . . 120.3 ?
    C9 C8 H8 . . 120.3 ?
    C8 C9 C10 . . 120.49(17) ?
    C8 C9 H9 . . 119.8 ?
    C10 C9 H9 . . 119.8 ?
    C9 C10 C5 . . 120.63(17) ?
    C9 C10 C11 . . 118.54(16) ?
    C5 C10 C11 . . 120.83(17) ?
    O2 C11 C10 . . 122.06(17) ?
    O2 C11 C2 . . 120.08(16) ?
    C10 C11 C2 . . 117.85(15) ?
    N1 C12 C18 . . 114.32(15) ?
    N1 C12 C19 . . 109.79(14) ?
    C18 C12 C19 . . 110.51(15) ?
    N1 C12 C13 . . 105.21(14) ?
    C18 C12 C13 . . 107.78(15) ?
    C19 C12 C13 . . 108.98(14) ?
    C14 C13 C12 . . 110.50(15) ?
    C14 C13 H13A . . 109.5 ?
    C12 C13 H13A . . 109.5 ?
    C14 C13 H13B . . 109.5 ?
    C12 C13 H13B . . 109.5 ?
    H13A C13 H13B . . 108.1 ?
    C20 C14 C13 . . 109.26(15) ?
    C20 C14 C15 . . 109.40(15) ?
    C13 C14 C15 . . 109.58(15) ?
    C20 C14 H14 . . 109.5 ?
    C13 C14 H14 . . 109.5 ?
    C15 C14 H14 . . 109.5 ?
    C16 C15 C14 . . 109.06(15) ?
    C16 C15 H15A . . 109.9 ?
    C14 C15 H15A . . 109.9 ?
    C16 C15 H15B . . 109.9 ?
    C14 C15 H15B . . 109.9 ?
    H15A C15 H15B . . 108.3 ?
    C15 C16 C17 . . 109.47(15) ?
    C15 C16 C18 . . 109.85(16) ?
    C17 C16 C18 . . 109.63(15) ?
    C15 C16 H16 . . 109.3 ?
    C17 C16 H16 . . 109.3 ?
    C18 C16 H16 . . 109.3 ?
    C21 C17 C16 . . 109.55(15) ?
    C21 C17 H17A . . 109.8 ?
    C16 C17 H17A . . 109.8 ?
    C21 C17 H17B . . 109.8 ?
    C16 C17 H17B . . 109.8 ?
    H17A C17 H17B . . 108.2 ?
    C12 C18 C16 . . 109.22(14) ?
    C12 C18 H18A . . 109.8 ?
    C16 C18 H18A . . 109.8 ?
    C12 C18 H18B . . 109.8 ?
    C16 C18 H18B . . 109.8 ?
    H18A C18 H18B . . 108.3 ?
    C21 C19 C12 . . 109.46(14) ?
    C21 C19 H19A . . 109.8 ?
    C12 C19 H19A . . 109.8 ?
    C21 C19 H19B . . 109.8 ?
    C12 C19 H19B . . 109.8 ?
    H19A C19 H19B . . 108.2 ?
    C14 C20 C21 . . 109.42(14) ?
    C14 C20 H20A . . 109.8 ?
    C21 C20 H20A . . 109.8 ?
    C14 C20 H20B . . 109.8 ?
    C21 C20 H20B . . 109.8 ?
    H20A C20 H20B . . 108.2 ?
    C17 C21 C20 . . 109.90(15) ?
    C17 C21 C19 . . 108.87(14) ?
    C20 C21 C19 . . 109.98(15) ?
    C17 C21 H21 . . 109.4 ?
    C20 C21 H21 . . 109.4 ?
    C19 C21 H21 . . 109.4 ?
loop_
    _geom_torsion_atom_site_label_1
    _geom_torsion_atom_site_label_2
    _geom_torsion_atom_site_label_3
    _geom_torsion_atom_site_label_4
    _geom_torsion_site_symmetry_1
    _geom_torsion_site_symmetry_2
    _geom_torsion_site_symmetry_3
    _geom_torsion_site_symmetry_4
    _geom_torsion
    _geom_torsion_publ_flag
    O1 C2 C3 C4 . . . . -173.98(18) ?
    C11 C2 C3 C4 . . . . 6.9(3) ?
    C12 N1 C4 C3 . . . . 3.9(3) ?
    C12 N1 C4 C5 . . . . -177.13(16) ?
    C2 C3 C4 N1 . . . . 174.46(17) ?
    C2 C3 C4 C5 . . . . -4.5(3) ?
    N1 C4 C5 C6 . . . . 2.6(2) ?
    C3 C4 C5 C6 . . . . -178.38(17) ?
    N1 C4 C5 C10 . . . . -177.72(15) ?
    C3 C4 C5 C10 . . . . 1.3(2) ?
    C10 C5 C6 C7 . . . . 1.5(3) ?
    C4 C5 C6 C7 . . . . -178.80(17) ?
    C5 C6 C7 C8 . . . . -0.3(3) ?
    C6 C7 C8 C9 . . . . -1.0(3) ?
    C7 C8 C9 C10 . . . . 1.1(3) ?
    C8 C9 C10 C5 . . . . 0.1(3) ?
    C8 C9 C10 C11 . . . . -179.99(17) ?
    C6 C5 C10 C9 . . . . -1.4(3) ?
    C4 C5 C10 C9 . . . . 178.86(16) ?
    C6 C5 C10 C11 . . . . 178.73(16) ?
    C4 C5 C10 C11 . . . . -1.0(2) ?
    C9 C10 C11 O2 . . . . 4.3(3) ?
    C5 C10 C11 O2 . . . . -175.85(16) ?
    C9 C10 C11 C2 . . . . -176.47(16) ?
    C5 C10 C11 C2 . . . . 3.4(2) ?
    O1 C2 C11 O2 . . . . -6.1(3) ?
    C3 C2 C11 O2 . . . . 173.12(16) ?
    O1 C2 C11 C10 . . . . 174.65(16) ?
    C3 C2 C11 C10 . . . . -6.1(2) ?
    C4 N1 C12 C18 . . . . -53.4(3) ?
    C4 N1 C12 C19 . . . . 71.4(2) ?
    C4 N1 C12 C13 . . . . -171.49(17) ?
    N1 C12 C13 C14 . . . . -176.98(14) ?
    C18 C12 C13 C14 . . . . 60.65(19) ?
    C19 C12 C13 C14 . . . . -59.31(19) ?
    C12 C13 C14 C20 . . . . 59.72(19) ?
    C12 C13 C14 C15 . . . . -60.13(19) ?
    C20 C14 C15 C16 . . . . -60.95(19) ?
    C13 C14 C15 C16 . . . . 58.82(19) ?
    C14 C15 C16 C17 . . . . 60.51(19) ?
    C14 C15 C16 C18 . . . . -59.93(19) ?
    C15 C16 C17 C21 . . . . -59.66(19) ?
    C18 C16 C17 C21 . . . . 60.90(19) ?
    N1 C12 C18 C16 . . . . -177.36(15) ?
    C19 C12 C18 C16 . . . . 58.19(19) ?
    C13 C12 C18 C16 . . . . -60.80(19) ?
    C15 C16 C18 C12 . . . . 61.65(19) ?
    C17 C16 C18 C12 . . . . -58.69(19) ?
    N1 C12 C19 C21 . . . . 173.69(14) ?
    C18 C12 C19 C21 . . . . -59.31(19) ?
    C13 C12 C19 C21 . . . . 58.95(18) ?
    C13 C14 C20 C21 . . . . -59.63(19) ?
    C15 C14 C20 C21 . . . . 60.33(19) ?
    C16 C17 C21 C20 . . . . 59.08(19) ?
    C16 C17 C21 C19 . . . . -61.43(19) ?
    C14 C20 C21 C17 . . . . -59.49(19) ?
    C14 C20 C21 C19 . . . . 60.35(19) ?
    C12 C19 C21 C17 . . . . 60.33(19) ?
    C12 C19 C21 C20 . . . . -60.13(18) ?
loop_
    _geom_hbond_atom_site_label_D
    _geom_hbond_atom_site_label_H
    _geom_hbond_atom_site_label_A
    _geom_hbond_site_symmetry_A
    _geom_hbond_distance_DH
    _geom_hbond_distance_HA
    _geom_hbond_distance_DA
    _geom_hbond_angle_DHA
    C6 H6 O1 4_565 0.95 2.59 3.385(3) 142
    C8 H8 O2 2_555 0.95 2.47 3.231(2) 137
    C13 H13A O1 4_565 0.99 2.51 3.400(2) 150
    C15 H15B Cg1 3_666 0.99 2.74 3.587(2) 144
_shelx_hkl_file
;
   0   0   2   41.18    0.83
   0   0   2   40.66    1.26
   0   0   2   41.83    1.21
   0   0   2   41.42    1.02
   0   0   2   38.92    1.00
   0   0  -2   40.58    1.05
   0   0  -2   40.37    1.22
   0   0  -2   38.06    1.16
   0   0  -2   40.41    1.23
   0   0  -3    0.54    0.46
   0   0  -3   -0.25    0.43
   0   0  -3   -0.41    0.52
   0   0   3    0.07    0.41
   0   0   3   -0.48    0.55
   0   0   3    0.20    0.40
   0   0   3    0.01    0.57
   0   0  -3    0.58    0.61
   0   0   4  167.15    3.43
   0   0  -4  165.24    3.54
   0   0  -4  164.88    3.54
   0   0  -4  174.63    3.91
   0   0   4  175.13    3.47
   0   0   4  170.04    3.87
   0   0   4  165.69    3.90
   0   0  -4  172.21    3.89
   0   0   5   -0.19    0.53
   0   0  -5   -0.82    0.59
   0   0  -5   -0.36    0.79
   0   0   5   -0.27    0.77
   0   0   5    1.23    0.84
   0   0  -5    0.33    0.62
   0   0   5    0.21    0.56
   0   0  -5   -0.46    0.72
   0   0   6  204.49    4.25
   0   0   6  202.47    4.92
   0   0  -6  200.54    5.39
   0   0  -6  206.49    4.50
   0   0  -6  208.93    4.95
   0   0  -6  208.32    4.51
   0   0  -7   -0.28    0.86
   0   0   7   -0.56    0.71
   0   0  -7   -0.22    0.92
   0   0   7   -0.42    0.98
   0   0  -7   -0.54    0.75
   0   0  -8  140.89    3.71
   0   0  -8  142.12    4.31
   0   0  -8  138.71    3.77
   0   0   8  140.89    3.31
   0   0   8  140.89    4.29
   0   0   9   -1.10    0.98
   0   0   9   -1.44    1.33
   0   0  -9   -1.24    1.31
   0   0  -9   -1.89    1.24
   0   0  -9   -0.24    1.00
   0   0 -10    1.08    1.67
   0   0 -10    2.07    1.67
   0   0 -10    2.21    1.26
   0   0  10   -1.80    1.58
   0   0 -11    2.34    1.89
   0   0 -11    0.22    1.52
   0   0  11    1.21    1.96
   0   0  12    6.93    2.57
   0   0 -12    3.00    1.86
   0   0 -12    6.92    2.26
   0   0 -13   -0.17    1.96
   0   0 -13    2.16    2.52
   0   0  13   -0.62    2.36
   0   0 -14    3.32    3.06
   0   0 -14    4.10    2.48
   0   0  14    2.29    3.25
   0   1  -1    3.14    0.42
   0   1  -1    3.11    0.58
   0   1  -1    2.69    0.55
   0   1   1    3.15    0.45
   0  -1  -1    3.09    0.31
   0  -1  -1    2.97    0.38
   0  -1  -1    3.51    0.44
   0   1  -2  984.69   17.65
   0   1   2  977.78   17.63
   0   1  -2  973.19   17.47
   0   1  -2  961.15   17.61
   0   1  -2  960.90   17.64
   0   1   2  987.75   17.35
   0   1   2 1000.00   17.60
   0   1   2  981.79   17.59
   0   1   2  979.22   17.70
   0  -1   2  999.95   17.63
   0  -1  -2  974.73   17.34
   0  -1   2  988.86   17.64
   0  -1  -2  978.84   17.60
   0  -1  -2  988.23   17.59
   0  -1   2  974.91   17.65
   0  -1  -2  984.68   17.70
   0  -1   2  979.36   17.48
   0  -1   2  996.60   17.48
   0  -1  -2  973.83   17.64
   0   1   3   58.86    1.65
   0   1  -3   63.14    1.85
   0   1  -3   59.14    1.79
   0   1   3   57.77    1.65
   0   1   3   59.11    1.85
   0   1  -3   59.39    1.45
   0   1  -3   58.61    1.33
   0   1   3   60.60    1.79
   0   1  -3   59.16    1.34
   0  -1   3   60.63    1.46
   0  -1   3   58.79    1.77
   0  -1  -3   58.44    1.82
   0  -1   3   60.57    1.79
   0  -1  -3   57.84    1.68
   0  -1  -3   57.89    1.80
   0  -1  -3   58.79    1.70
   0  -1   3   59.71    1.77
   0   1   4   53.61    1.87
   0   1   4   51.39    1.66
   0   1  -4   54.01    1.88
   0   1  -4   53.31    1.42
   0   1  -4   53.88    1.42
   0   1  -4   54.36    1.91
   0   1   4   53.46    1.68
   0   1   4   52.67    1.94
   0   1  -4   53.37    1.40
   0  -1   4   51.83    1.86
   0  -1   4   52.63    1.86
   0  -1  -4   53.61    1.74
   0  -1   4   51.65    1.39
   0  -1  -4   53.09    1.93
   0  -1   4   53.70    1.40
   0  -1  -4   51.61    1.85
   0  -1  -4   53.63    1.74
   0  -1   4   53.67    1.86
   0   1  -5   64.39    2.26
   0   1   5   63.25    1.99
   0   1   5   63.66    1.97
   0   1   5   62.59    2.33
   0   1  -5   65.23    1.78
   0   1  -5   62.94    1.76
   0   1  -5   68.66    1.64
   0   1  -5   66.64    2.28
   0   1   5   65.71    2.35
   0  -1   5   69.56    2.38
   0  -1   5   66.36    1.61
   0  -1  -5   67.38    2.13
   0  -1   5   65.22    1.64
   0  -1   5   65.90    2.34
   0  -1  -5   66.36    2.26
   0  -1  -5   65.90    2.09
   0  -1   5   64.88    2.27
   0  -1   5   65.09    1.40
   0  -1  -5   65.46    2.36
   0   1   6   63.89    2.11
   0   1  -6   63.59    2.67
   0   1   6   65.68    2.47
   0   1  -6   66.92    2.41
   0   1  -6   65.91    1.92
   0   1  -6   64.12    1.96
   0  -1   6   65.93    1.47
   0  -1   6   61.98    1.48
   0  -1  -6   67.14    2.26
   0  -1   6   67.16    1.66
   0  -1  -6   64.71    2.43
   0  -1   6   64.65    1.64
   0  -1   6   62.79    2.55
   0  -1  -6   64.76    2.18
   0  -1   6   63.92    2.44
   0   1  -7  146.36    3.53
   0   1  -7  144.81    3.53
   0   1   7  148.32    4.20
   0   1  -7  148.01    4.09
   0  -1  -7  150.83    3.91
   0  -1  -7  148.88    4.17
   0  -1   7  147.70    4.17
   0  -1  -7  149.38    3.84
   0  -1   7  150.10    3.06
   0   1  -8    2.96    1.09
   0   1  -8    3.43    1.31
   0   1  -8    1.71    0.90
   0   1   8    1.93    1.30
   0   1   8    4.42    1.07
   0  -1  -8    2.96    1.22
   0  -1  -8    3.54    1.30
   0  -1  -8    3.79    1.07
   0  -1   8    2.82    1.23
   0   1  -9   12.57    1.60
   0   1   9    9.75    1.72
   0   1  -9   11.50    1.52
   0   1   9   10.18    1.40
   0   1  -9   10.45    1.71
   0  -1  -9    9.66    1.73
   0  -1  -9    9.78    1.47
   0  -1  -9   11.37    1.78
   0  -1   9   10.22    1.76
   0   1 -10    5.94    1.32
   0   1 -10    3.07    1.60
   0   1  10    6.89    1.78
   0   1 -10    4.71    1.72
   0  -1 -10    2.23    1.37
   0  -1  10    5.22    1.74
   0  -1 -10    4.96    1.78
   0  -1 -10    4.33    2.61
   0   1 -11    5.68    1.59
   0   1  11    2.27    1.99
   0   1 -11    7.57    2.10
   0  -1  11    2.75    2.07
   0  -1 -11    9.02    2.07
   0  -1 -11    5.61    1.79
   0   1  12    4.38    2.36
   0   1 -12    7.72    1.81
   0   1 -12   11.33    2.42
   0  -1 -12    5.49    1.97
   0  -1 -12    1.90    2.20
   0  -1  12    1.70    2.22
   0   1 -13    0.20    2.42
   0   1 -13   -2.03    1.85
   0   1  13    2.51    2.80
   0  -1 -13    2.67    2.19
   0  -1 -13    2.48    2.42
   0  -1  13   -3.60    2.41
   0   1  14   -4.70    3.01
   0   1 -14    5.83    3.09
   0  -1  14    5.19    3.01
   0  -1 -14    6.75    2.46
   0  -1 -14    2.70    2.99
   0   2   0   55.25    1.33
   0   2   0   54.77    1.48
   0   2   0   55.17    1.46
   0   2   0   56.47    1.47
   0   2   0   55.34    1.27
   0  -2   0   56.67    1.29
   0  -2   0   56.91    1.28
   0  -2   0   54.72    1.46
   0  -2   0   56.94    1.30
   0  -2   0   54.67    1.50
   0  -2   0   56.37    1.47
   0   2  -1  676.96   12.29
   0   2  -1  653.45   12.13
   0   2  -1  670.01   11.89
   0   2   1  687.01   12.23
   0   2   1  685.61   12.24
   0   2  -1  692.04   12.27
   0   2  -1  643.53   11.89
   0   2   1  665.69   12.23
   0   2   1  686.67   12.32
   0  -2   1  674.12   12.30
   0  -2  -1  689.85   12.30
   0  -2   1  663.93   12.13
   0  -2  -1  675.76   12.23
   0  -2   1  663.51   12.26
   0  -2  -1  667.95   12.14
   0  -2  -1  657.62   12.20
   0  -2  -1  673.98   12.22
   0  -2  -1  671.13   12.22
   0  -2   1  675.56   12.11
   0  -2   1  708.12   12.28
   0   2   2   78.82    1.83
   0   2  -2   75.28    1.90
   0   2  -2   79.29    2.04
   0   2   2   83.41    2.16
   0   2   2   80.06    2.04
   0   2  -2   75.64    1.97
   0   2   2   78.12    1.97
   0  -2   2   79.04    1.91
   0  -2  -2   77.43    1.94
   0  -2  -2   78.57    2.01
   0  -2  -2   77.45    1.82
   0  -2  -2   78.32    1.82
   0  -2  -2   80.31    2.10
   0  -2   2   73.89    1.94
   0  -2   2   80.42    1.99
   0  -2  -2   79.50    2.04
   0  -2   2   75.91    1.94
   0   2   3  495.63    9.36
   0   2  -3  501.18    9.23
   0   2  -3  483.86    9.33
   0   2   3  493.20    9.38
   0   2   3  502.56    9.38
   0   2  -3  494.46    9.43
   0  -2   3  498.57    9.22
   0  -2   3  502.04    9.24
   0  -2   3  505.15    9.36
   0  -2  -3  487.99    9.38
   0  -2   3  498.24    9.43
   0  -2   3  503.20    9.42
   0  -2  -3  486.60    9.37
   0  -2  -3  476.21    9.01
   0  -2  -3  491.37    9.50
   0  -2  -3  495.36    9.38
   0   2  -4    1.40    0.72
   0   2  -4   -0.44    0.52
   0   2   4    0.38    0.70
   0   2   4    0.67    0.80
   0   2   4    0.33    0.40
   0   2  -4    0.37    0.32
   0   2  -4    0.64    0.30
   0   2   4    0.04    0.72
   0   2   4   -0.17    0.67
   0  -2   4    0.44    0.54
   0  -2  -4    0.23    0.38
   0  -2  -4    0.71    0.80
   0  -2   4   -0.56    0.67
   0  -2  -4    0.14    0.76
   0  -2   4    0.30    0.53
   0  -2  -4    0.34    0.76
   0  -2   4   -0.28    0.69
   0  -2   4    1.30    0.76
   0  -2  -4    0.49    0.68
   0  -2  -4    0.20    0.50
   0   2   5  149.62    3.75
   0   2  -5  145.36    3.66
   0   2  -5  142.37    3.18
   0   2  -5  141.19    2.93
   0   2   5  147.92    3.52
   0   2   5  145.66    3.81
   0   2  -5  141.95    3.65
   0   2  -5  146.56    2.96
   0   2   5  148.47    3.50
   0  -2   5  142.43    3.62
   0  -2   5  149.38    3.21
   0  -2  -5  139.76    4.00
   0  -2   5  146.05    3.72
   0  -2  -5  142.42    3.66
   0  -2  -5  136.26    3.76
   0  -2   5  139.62    3.64
   0  -2  -5  135.44    4.33
   0  -2   5  146.47    3.19
   0   2   6    2.42    0.90
   0   2  -6    2.94    0.64
   0   2  -6    2.72    0.58
   0   2   6    2.31    0.99
   0   2  -6    2.36    0.94
   0  -2   6    3.07    0.69
   0  -2   6    3.62    0.98
   0  -2  -6    1.44    0.87
   0  -2   6    2.92    0.71
   0  -2  -6    3.44    0.92
   0   2   7    1.74    1.16
   0   2  -7    0.88    0.75
   0   2   7    2.55    1.04
   0   2  -7    2.81    0.70
   0   2  -7    1.60    1.07
   0  -2  -7    1.18    1.02
   0  -2   7    1.93    1.04
   0  -2   7    2.43    0.71
   0  -2   7    2.72    0.75
   0  -2  -7    2.36    0.98
   0   2   8    0.31    1.15
   0   2  -8   -0.55    0.95
   0   2  -8   -0.07    1.12
   0   2   8    1.74    1.26
   0   2  -8   -1.48    0.76
   0  -2   8    0.83    0.77
   0  -2  -8   -0.38    2.21
   0  -2   8    0.41    1.20
   0  -2  -8    1.52    1.21
   0  -2  -8    1.34    1.11
   0  -2   8   -0.02    0.70
   0   2   9    3.90    1.65
   0   2  -9    0.83    1.36
   0   2  -9    2.13    1.28
   0   2   9    0.44    1.44
   0   2  -9    0.91    1.01
   0  -2  -9    2.16    1.41
   0  -2   9    1.67    0.84
   0  -2   9    2.56    0.84
   0  -2   9    1.20    1.52
   0  -2  -9    3.65    1.28
   0  -2  -9    0.88    1.92
   0   2 -10   10.91    1.41
   0   2 -10    8.65    1.86
   0   2  10    9.12    1.92
   0   2 -10    7.11    1.56
   0  -2  10    7.04    1.94
   0  -2 -10    6.59    1.76
   0  -2 -10    8.05    1.90
   0   2 -11    1.00    1.88
   0   2  11   -1.88    2.09
   0   2 -11    3.46    1.41
   0  -2 -11   -0.06    1.92
   0  -2 -11   -0.14    1.67
   0  -2  11   -1.69    1.85
   0   2  12    5.56    2.59
   0   2 -12    5.56    2.38
   0   2 -12    1.76    1.64
   0  -2 -12    9.49    2.08
   0  -2 -12    4.35    2.16
   0  -2  12    4.87    2.48
   0   2  13    3.49    2.87
   0   2 -13    8.54    2.07
   0   2 -13   11.03    2.85
   0  -2  13    6.51    2.73
   0  -2 -13   10.53    2.63
   0  -2 -13   11.08    2.51
   0   2 -14   11.98    2.49
   0   2  14   12.89    3.56
   0   2 -14    7.73    3.24
   0  -2 -14    4.41    2.66
   0  -2 -14    0.49    2.90
   0  -2  14   -0.05    3.25
   0   3   0    0.13    0.47
   0   3   0    0.30    0.58
   0   3   0   -0.65    0.41
   0   3   0    0.39    0.50
   0   3   0    0.18    0.56
   0   3   0   -0.37    0.56
   0  -3   0   -0.24    0.57
   0  -3   0   -0.40    0.41
   0  -3   0    0.66    0.57
   0  -3   0   -0.06    0.42
   0  -3   0   -0.52    0.56
   0  -3   0    0.28    0.41
   0   3  -1    9.82    0.64
   0   3   1   10.90    0.97
   0   3  -1   11.30    0.76
   0   3  -1   10.56    0.66
   0   3   1   10.75    1.05
   0   3   1   12.20    1.01
   0   3   1   11.59    0.84
   0   3   1   11.01    0.99
   0   3  -1   11.31    1.02
   0   3  -1   10.22    1.01
   0  -3  -1   10.62    1.02
   0  -3  -1    9.34    0.94
   0  -3   1    8.48    1.07
   0  -3  -1   11.79    1.04
   0  -3   1   11.90    1.02
   0  -3   1   11.03    0.92
   0  -3  -1    9.68    0.80
   0  -3   1   10.73    0.76
   0  -3   1   11.23    0.75
   0  -3  -1   10.92    0.96
   0  -3  -1   11.35    0.94
   0   3   2  142.58    3.39
   0   3   2  148.32    3.17
   0   3  -2  143.41    3.31
   0   3  -2  147.64    3.11
   0   3   2  145.56    3.18
   0   3  -2  146.40    3.29
   0   3   2  140.12    3.29
   0   3   2  141.67    3.28
   0  -3   2  144.60    3.10
   0  -3  -2  142.83    3.27
   0  -3  -2  142.20    3.26
   0  -3  -2  143.75    3.19
   0  -3  -2  144.27    3.16
   0  -3   2  143.37    3.30
   0  -3  -2  145.23    3.38
   0  -3  -2  142.43    3.16
   0  -3   2  145.19    3.09
   0  -3   2  148.18    3.28
   0  -3   2  141.89    3.33
   0   3   3   25.80    1.41
   0   3  -3   26.40    1.28
   0   3   3   25.47    1.16
   0   3  -3   25.25    1.44
   0   3   3   28.26    1.56
   0   3   3   27.58    1.36
   0   3   3   25.52    1.48
   0   3  -3   25.08    1.34
   0  -3  -3   24.18    1.39
   0  -3  -3   27.38    1.34
   0  -3   3   27.52    1.33
   0  -3   3   24.44    1.36
   0  -3   3   25.66    1.25
   0  -3  -3   25.49    1.17
   0  -3  -3   26.82    1.19
   0  -3  -3   25.55    1.54
   0  -3   3   26.62    1.41
   0  -3  -3   26.77    1.44
   0   3   4  200.06    4.58
   0   3  -4  204.07    4.53
   0   3   4  204.26    4.58
   0   3   4  205.84    4.79
   0   3  -4  204.19    4.43
   0   3  -4  201.01    4.73
   0   3   4  212.11    4.63
   0  -3  -4  202.14    4.13
   0  -3   4  204.07    4.74
   0  -3  -4  203.23    4.15
   0  -3  -4  201.02    4.66
   0  -3   4  207.18    4.63
   0  -3  -4  201.62    4.75
   0  -3   4  210.48    4.56
   0  -3   4  203.39    4.42
   0  -3  -4  203.76    4.62
   0  -3  -4  206.25    4.64
   0  -3   4  205.67    4.43
   0   3   5   18.25    1.62
   0   3   5   18.99    1.44
   0   3  -5   18.63    1.28
   0   3  -5   16.77    1.50
   0   3   5   15.31    1.66
   0   3   5   15.66    1.58
   0  -3   5   15.70    1.53
   0  -3   5   17.72    1.43
   0  -3   5   21.24    1.33
   0  -3  -5   14.64    2.14
   0  -3  -5   19.25    1.53
   0  -3   5   16.96    1.55
   0  -3  -5   16.81    0.98
   0  -3   5   15.57    1.25
   0  -3  -5   17.61    1.04
   0  -3  -5   19.47    1.65
   0  -3  -5   17.00    1.82
   0   3   6   60.69    2.53
   0   3  -6   60.09    1.54
   0   3  -6   60.40    2.30
   0   3   6   59.94    2.35
   0   3  -6   57.71    1.56
   0  -3   6   59.27    2.07
   0  -3  -6   67.68    2.63
   0  -3   6   60.74    2.07
   0  -3  -6   60.37    1.59
   0  -3  -6   58.76    2.42
   0  -3  -6   58.67    1.62
   0  -3  -6   62.16    2.36
   0  -3   6   60.16    2.46
   0   3   7    7.61    1.41
   0   3  -7    7.69    1.29
   0   3  -7    6.91    0.82
   0   3  -7    7.70    0.74
   0   3   7    7.35    1.30
   0  -3   7    7.70    1.02
   0  -3  -7    8.27    1.31
   0  -3   7    8.38    1.09
   0  -3   7    8.82    1.34
   0  -3  -7    6.43    1.47
   0  -3  -7    8.64    1.29
   0   3  -8    2.02    1.23
   0   3  -8    0.37    0.73
   0   3   8    2.85    1.45
   0   3  -8    0.45    0.96
   0   3   8    1.82    1.25
   0  -3   8    2.24    1.00
   0  -3   8    0.68    1.22
   0  -3  -8    1.54    1.52
   0  -3  -8    0.34    1.13
   0  -3  -8    1.47    1.22
   0  -3   8    2.00    1.00
   0   3   9    5.92    1.82
   0   3  -9    4.64    1.04
   0   3  -9    4.46    1.27
   0   3  -9    5.34    1.56
   0   3   9    6.79    1.67
   0  -3  -9    6.85    1.89
   0  -3   9    6.62    1.18
   0  -3   9    5.80    1.17
   0  -3   9    5.06    1.72
   0  -3  -9    5.39    1.60
   0  -3  -9    3.48    1.45
   0   3 -10   -0.82    1.19
   0   3 -10    0.77    1.71
   0  -3  10    1.26    1.74
   0  -3 -10   -1.00    1.63
   0  -3  10    0.96    1.11
   0  -3 -10   -1.12    1.62
   0   3  11    4.23    2.25
   0   3 -11    8.84    2.35
   0   3 -11    6.99    1.49
   0  -3  11    6.08    2.16
   0  -3 -11   10.37    2.21
   0  -3 -11    8.51    2.16
   0   3 -12   -1.89    1.50
   0   3  12    1.16    2.38
   0   3 -12    4.87    2.32
   0  -3  12    4.17    2.42
   0  -3 -12   -3.46    2.09
   0  -3 -12   -1.13    2.04
   0   3 -13   -0.14    1.82
   0   3 -13    0.41    2.66
   0   3  13    4.76    2.64
   0  -3 -13    0.82    2.35
   0  -3  13    0.76    2.68
   0  -3 -13   -2.83    2.56
   0   4   0    6.75    0.87
   0   4   0    7.88    0.89
   0   4   0    7.20    0.94
   0   4   0    7.77    0.79
   0   4   0    7.32    0.92
   0  -4   0    7.44    0.85
   0  -4   0    8.93    0.96
   0  -4   0    7.85    0.94
   0  -4   0    7.24    0.88
   0  -4   0    8.91    0.79
   0  -4   0    8.20    0.87
   0   4   1    7.55    0.86
   0   4  -1    5.86    0.88
   0   4  -1    7.44    0.77
   0   4  -1    6.70    0.68
   0   4  -1    6.14    0.89
   0   4  -1    5.88    0.76
   0   4   1    6.29    0.94
   0   4   1    6.38    0.81
   0   4   1    6.28    0.68
   0  -4  -1    5.88    0.79
   0  -4  -1    5.44    0.77
   0  -4  -1    5.27    0.91
   0  -4   1    6.41    0.87
   0  -4   1    5.67    0.87
   0  -4   1    7.17    0.92
   0  -4  -1    7.22    0.87
   0  -4   1    5.92    0.75
   0  -4  -1    6.04    0.87
   0  -4  -1    6.94    0.87
   0  -4   1    6.17    0.67
   0  -4   1    6.52    0.55
   0  -4   1    6.81    0.52
   0   4   2   21.79    1.33
   0   4  -2   22.88    1.44
   0   4   2   23.50    1.37
   0   4  -2   22.07    0.81
   0   4  -2   23.12    0.81
   0   4   2   23.63    1.56
   0   4   2   26.22    1.26
   0   4  -2   23.43    1.49
   0   4   2   23.09    1.50
   0  -4  -2   21.28    1.17
   0  -4  -2   22.18    1.41
   0  -4   2   22.73    1.52
   0  -4  -2   23.81    1.51
   0  -4  -2   23.60    1.37
   0  -4   2   25.86    1.43
   0  -4   2   22.29    1.38
   0  -4   2   22.43    1.12
   0  -4  -2   22.79    1.37
   0  -4   2   23.24    1.12
   0  -4  -2   25.68    1.38
   0   4   3    4.93    0.96
   0   4   3    3.39    0.86
   0   4   3    3.94    0.97
   0   4  -3    4.58    0.80
   0   4   3    5.25    0.93
   0   4  -3    4.61    1.08
   0   4  -3    4.84    0.90
   0  -4  -3    5.21    1.02
   0  -4  -3    4.65    0.76
   0  -4   3    3.45    1.05
   0  -4  -3    2.97    0.82
   0  -4  -3    4.70    0.80
   0  -4  -3    3.77    0.79
   0  -4   3    3.62    0.68
   0  -4   3    4.47    0.88
   0  -4  -3    4.72    0.97
   0  -4   3    4.52    0.77
   0  -4   3    4.74    0.90
   0   4  -4   11.53    1.34
   0   4   4   11.84    1.24
   0   4  -4   12.01    1.26
   0   4   4   13.44    1.45
   0   4  -4   12.23    1.44
   0   4   4   13.01    1.57
   0   4   4   15.03    1.55
   0  -4   4   11.55    1.25
   0  -4  -4   11.06    1.10
   0  -4   4   11.28    1.49
   0  -4   4   12.06    1.41
   0  -4   4   11.50    1.27
   0  -4  -4   12.51    1.47
   0  -4  -4   12.79    1.20
   0  -4   4   13.19    1.63
   0  -4  -4   11.62    1.30
   0  -4   4    9.63    1.29
   0  -4  -4   10.94    1.44
   0  -4  -4   11.09    1.30
   0   4   5   35.29    2.06
   0   4  -5   37.07    1.98
   0   4   5   29.14    2.09
   0   4  -5   34.93    1.79
   0   4  -5   32.91    1.81
   0   4   5   31.98    2.07
   0   4   5   31.90    1.87
   0  -4  -5   33.00    1.44
   0  -4   5   30.92    1.80
   0  -4  -5   34.71    1.54
   0  -4   5   35.83    1.84
   0  -4  -5   32.88    1.82
   0  -4  -5   35.61    2.17
   0  -4   5   33.62    2.05
   0  -4   5   32.40    1.74
   0  -4   5   33.78    1.85
   0  -4  -5   33.51    2.08
   0   4   6   21.29    1.95
   0   4   6   17.05    1.73
   0   4  -6   16.80    1.65
   0  -4   6   16.18    1.66
   0  -4   6   17.49    1.52
   0  -4   6   20.03    1.79
   0  -4  -6   16.92    1.20
   0  -4  -6   17.09    2.09
   0  -4  -6   18.32    1.79
   0  -4  -6   16.33    1.71
   0  -4  -6   17.03    1.33
   0   4   7    9.86    1.52
   0   4  -7    8.86    0.95
   0   4  -7    8.42    1.38
   0   4   7   10.62    1.64
   0   4  -7    9.20    0.86
   0  -4  -7    8.51    0.85
   0  -4   7   10.12    1.46
   0  -4  -7    9.36    1.40
   0  -4  -7   10.58    1.20
   0  -4   7    9.02    1.26
   0  -4   7    8.89    1.16
   0  -4  -7   10.94    1.81
   0  -4  -7    8.38    1.43
   0   4  -8   40.31    1.52
   0   4  -8   39.89    2.61
   0   4  -8   40.45    1.63
   0   4   8   38.68    2.60
   0   4   8   40.44    2.77
   0  -4   8   35.54    2.53
   0  -4  -8   41.66    2.56
   0  -4   8   35.72    2.31
   0  -4  -8   38.14    2.64
   0  -4  -8   41.43    3.00
   0  -4   8   42.30    2.10
   0   4   9   -1.66    1.65
   0   4  -9    0.96    0.98
   0   4   9    0.50    1.63
   0   4  -9    0.56    0.89
   0   4  -9    0.68    1.56
   0  -4   9   -0.40    1.47
   0  -4  -9   -2.25    1.41
   0  -4  -9    1.91    2.06
   0  -4   9    1.02    1.36
   0  -4   9   -0.68    1.05
   0  -4  -9    0.53    1.50
   0   4 -10    6.93    1.35
   0   4 -10    6.36    1.91
   0   4 -10    5.46    1.65
   0   4  10    5.56    2.15
   0  -4 -10    3.63    1.85
   0  -4  10    6.05    1.90
   0  -4  10    9.41    1.32
   0   4 -11    3.50    2.18
   0   4  11    0.26    2.31
   0   4 -11    0.19    1.24
   0  -4 -11    6.29    2.55
   0  -4  11    2.37    1.99
   0  -4 -11    0.58    1.95
   0   4 -12    3.28    1.53
   0   4  12    3.82    2.58
   0   4 -12    0.67    2.48
   0  -4 -12    0.26    2.18
   0  -4  12    0.23    2.25
   0  -4 -12    2.90    2.32
   0   4 -13    9.00    1.96
   0   4 -13   11.50    3.14
   0   4  13    8.29    3.29
   0  -4 -13   10.71    2.89
   0  -4  13    8.81    2.95
   0  -4 -13    9.14    2.55
   0   5   0   -0.77    0.77
   0   5   0    0.22    0.64
   0   5   0    0.19    0.59
   0   5   0   -0.76    0.61
   0  -5   0    1.04    0.84
   0  -5   0   -0.08    0.55
   0  -5   0   -1.52    0.75
   0  -5   0    0.35    0.59
   0  -5   0    0.23    0.82
   0   5   1   51.07    1.86
   0   5  -1   50.56    2.08
   0   5   1   49.46    1.90
   0   5  -1   48.93    1.56
   0   5   1   51.39    1.65
   0   5  -1   50.34    1.63
   0   5  -1   54.32    1.62
   0   5  -1   50.70    2.05
   0  -5  -1   49.75    2.03
   0  -5   1   52.11    1.58
   0  -5  -1   50.49    1.78
   0  -5   1   49.39    1.29
   0  -5   1   51.12    1.61
   0  -5   1   46.59    2.06
   0  -5   1   48.76    2.02
   0  -5  -1   54.09    2.07
   0  -5  -1   50.19    1.84
   0  -5   1   49.40    1.28
   0  -5   1   48.50    1.93
   0  -5  -1   50.66    1.63
   0  -5  -1   50.63    2.03
   0   5   2   -0.31    0.96
   0   5  -2    0.36    0.46
   0   5  -2    0.78    0.84
   0   5  -2    0.20    0.49
   0   5   2   -0.46    0.70
   0   5   2   -0.14    0.88
   0   5   2    0.55    0.81
   0  -5  -2    0.08    0.74
   0  -5   2   -0.39    0.62
   0  -5  -2   -1.50    0.75
   0  -5  -2    0.91    0.99
   0  -5  -2    0.79    0.98
   0  -5  -2    0.78    0.65
   0  -5   2   -0.35    0.89
   0  -5   2   -1.20    0.77
   0  -5   2   -0.31    0.74
   0  -5  -2    0.36    0.86
   0  -5   2    0.83    0.61
   0   5  -3   48.18    1.25
   0   5   3   51.81    2.00
   0   5  -3   50.42    2.05
   0   5  -3   48.93    2.05
   0   5   3   53.03    2.25
   0   5   3   52.71    2.18
   0   5  -3   49.51    1.24
   0   5   3   48.13    2.45
   0  -5  -3   50.87    1.91
   0  -5  -3   50.89    2.04
   0  -5   3   48.95    2.25
   0  -5   3   51.41    1.80
   0  -5   3   50.29    1.81
   0  -5  -3   46.32    2.33
   0  -5  -3   50.40    2.13
   0  -5   3   50.56    2.13
   0  -5   3   47.51    2.10
   0  -5  -3   48.91    2.10
   0   5   4    4.35    1.12
   0   5   4    4.91    1.09
   0   5   4    4.26    1.11
   0   5  -4    3.59    0.96
   0   5   4    3.92    1.27
   0   5  -4    5.23    1.02
   0  -5  -4    4.76    0.97
   0  -5  -4    4.74    1.03
   0  -5   4    3.48    1.10
   0  -5  -4    4.86    1.22
   0  -5   4    4.13    0.96
   0  -5   4    3.95    0.98
   0  -5   4    3.56    1.19
   0  -5  -4    3.23    0.91
   0  -5  -4    3.48    0.93
   0   5   5   52.36    2.61
   0   5   5   55.27    2.53
   0   5   5   52.48    2.51
   0   5  -5   52.22    2.20
   0   5  -5   51.27    2.30
   0  -5  -5   54.96    2.67
   0  -5   5   56.64    2.89
   0  -5  -5   51.95    2.52
   0  -5   5   54.96    2.12
   0  -5  -5   53.87    2.10
   0  -5   5   50.87    2.17
   0  -5  -5   55.00    2.24
   0  -5   5   50.55    2.31
   0  -5  -5   52.29    2.05
   0  -5   5   48.84    2.42
   0   5  -6   15.79    1.93
   0   5   6   16.89    2.09
   0   5   6   18.27    1.97
   0   5  -6   17.05    1.76
   0  -5   6   13.62    1.87
   0  -5  -6   14.57    1.81
   0  -5   6   14.22    1.44
   0  -5   6   15.64    1.62
   0  -5  -6   14.53    1.49
   0  -5  -6   18.71    1.66
   0  -5  -6   12.97    1.72
   0  -5  -6   12.48    1.52
   0   5   7   -0.07    1.40
   0   5  -7   -1.65    1.14
   0   5   7    0.06    1.35
   0  -5  -7   -0.99    0.87
   0  -5   7   -0.25    1.00
   0  -5  -7   -1.50    0.98
   0  -5   7   -1.19    1.17
   0  -5  -7   -0.20    1.20
   0  -5  -7   -2.29    1.49
   0  -5  -7    1.22    1.21
   0   5   8   -0.49    1.57
   0   5  -8    2.86    0.67
   0   5  -8    3.89    0.72
   0   5  -8    2.13    1.43
   0   5   8    2.44    1.74
   0  -5  -8    6.06    1.59
   0  -5   8    2.73    1.53
   0  -5   8    1.35    1.16
   0  -5  -8    4.16    1.41
   0  -5  -8    4.65    2.15
   0  -5  -8    2.10    0.94
   0  -5  -8    2.62    1.06
   0   5  -9    0.48    0.92
   0   5   9    1.78    1.75
   0   5  -9    1.61    0.84
   0   5  -9   -0.76    1.58
   0   5   9   -1.31    1.70
   0  -5  -9    0.92    1.64
   0  -5   9   -0.62    1.54
   0  -5  -9   -0.14    1.49
   0  -5   9   -2.15    1.15
   0   5 -10    0.43    1.08
   0   5 -10    1.47    1.21
   0   5  10    4.28    2.16
   0   5 -10    3.63    2.03
   0  -5  10    0.90    1.34
   0  -5 -10    5.26    2.08
   0  -5 -10    3.36    1.86
   0   5 -11   -0.96    2.17
   0   5  11    0.06    2.38
   0   5 -11    3.16    2.04
   0   5 -11    0.30    1.28
   0  -5 -11    5.29    2.15
   0  -5 -11    2.76    3.53
   0  -5  11    3.05    2.32
   0   5  12   11.07    2.75
   0   5 -12    7.82    2.85
   0   5 -12   11.32    1.70
   0  -5 -12   14.44    2.79
   0  -5 -12   10.34    2.74
   0  -5  12   10.02    2.54
   0   5  13   -0.64    3.10
   0   5 -13    3.71    2.97
   0   5 -13   -1.03    1.76
   0  -5  13    2.23    2.76
   0  -5 -13   -0.07    2.67
   0  -5 -13   -0.50    2.69
   0   6   0    2.22    0.95
   0   6   0    2.65    0.75
   0   6   0    1.87    0.79
   0   6   0    1.57    0.70
   0  -6   0    0.78    0.66
   0  -6   0    1.12    1.01
   0  -6   0    2.44    0.72
   0  -6   0    1.76    0.92
   0   6   1    7.45    1.01
   0   6   1    7.89    0.94
   0   6  -1    6.18    0.85
   0   6  -1    7.89    0.90
   0   6   1    6.50    1.08
   0   6  -1    7.04    0.82
   0   6   1    7.14    1.14
   0   6  -1    7.13    1.10
   0  -6   1    6.58    0.82
   0  -6  -1    6.70    0.97
   0  -6   1    7.70    1.26
   0  -6   1    4.95    1.03
   0  -6   1    8.06    0.85
   0  -6  -1    5.59    1.10
   0  -6   1    6.76    0.77
   0  -6  -1    6.23    1.26
   0  -6  -1    5.66    1.31
   0  -6   1    7.93    0.85
   0  -6  -1    6.40    0.85
   0   6  -2   50.34    1.64
   0   6   2   54.32    2.09
   0   6  -2   50.47    1.67
   0   6   2   51.22    2.33
   0   6   2   50.43    2.33
   0   6  -2   52.51    2.15
   0   6   2   55.47    2.00
   0  -6  -2   52.22    2.16
   0  -6   2   52.03    2.36
   0  -6   2   51.49    1.82
   0  -6  -2   48.19    2.38
   0  -6   2   55.78    1.83
   0  -6  -2   50.01    2.07
   0  -6  -2   54.35    1.88
   0  -6   2   50.63    2.30
   0  -6  -2   58.63    2.93
   0   6  -3   18.44    0.96
   0   6   3   16.51    1.65
   0   6   3   19.57    1.71
   0   6   3   19.08    1.80
   0   6  -3   17.99    1.03
   0   6  -3   19.50    1.69
   0   6   3   17.70    1.87
   0  -6   3   18.06    1.75
   0  -6   3   18.58    1.35
   0  -6   3   19.29    1.46
   0  -6  -3   16.64    1.72
   0  -6  -3   19.52    1.63
   0  -6   3   18.00    1.93
   0  -6  -3   16.43    1.85
   0   6   4    3.07    1.40
   0   6   4    1.84    1.16
   0   6  -4    3.81    0.50
   0   6   4    5.05    1.19
   0   6  -4    3.09    0.53
   0   6   4    4.01    1.18
   0   6  -4    4.48    1.10
   0  -6  -4    3.30    1.24
   0  -6  -4    3.45    1.02
   0  -6   4    4.23    1.13
   0  -6  -4    3.51    1.17
   0  -6   4    3.46    1.05
   0  -6  -4    4.90    0.98
   0  -6   4    4.26    0.94
   0   6  -5    4.20    1.05
   0   6   5    3.15    1.59
   0   6   5    4.81    1.22
   0   6   5    5.10    1.37
   0   6  -5    5.11    1.20
   0  -6   5    2.59    1.29
   0  -6  -5    5.26    1.39
   0  -6   5    3.34    1.12
   0  -6  -5    5.86    1.08
   0  -6   5    3.78    0.99
   0  -6  -5    3.43    1.28
   0  -6  -5    5.11    1.12
   0   6   6   10.07    1.64
   0   6   6   11.91    1.73
   0   6  -6    9.88    1.42
   0   6  -6   10.82    1.59
   0  -6  -6   14.29    1.86
   0  -6   6   14.40    1.70
   0  -6  -6   10.19    1.28
   0  -6   6   10.68    1.43
   0  -6  -6   10.30    1.47
   0  -6   6   10.77    1.56
   0  -6  -6   10.00    1.58
   0   6  -7   27.55    2.30
   0   6  -7   26.93    2.40
   0   6   7   28.41    3.27
   0   6   7   25.90    2.78
   0  -6   7   28.89    2.27
   0  -6   7   25.87    2.44
   0  -6   7   25.22    2.16
   0  -6  -7   27.64    2.18
   0  -6  -7   30.80    2.50
   0  -6  -7   26.66    1.99
   0  -6  -7   24.57    2.39
   0   6  -8   11.20    1.88
   0   6   8   14.92    2.20
   0   6   8   11.53    1.99
   0  -6  -8   13.40    1.96
   0  -6  -8   15.42    2.08
   0  -6   8   13.04    2.02
   0  -6   8   10.57    1.68
   0  -6  -8   14.65    1.91
   0  -6   8   12.86    1.69
   0   6  -9    1.46    0.87
   0   6   9    3.09    1.98
   0   6  -9    0.34    1.86
   0  -6   9    4.92    1.68
   0  -6   9   -2.31    1.34
   0  -6   9    0.51    1.82
   0  -6  -9    3.44    1.78
   0  -6  -9    2.37    1.44
   0  -6  -9   -0.43    1.59
   0   6 -10    0.62    0.99
   0   6  10    2.28    2.22
   0   6 -10   -0.35    1.10
   0  -6 -10    7.01    2.06
   0  -6 -10   -0.09    1.87
   0  -6  10    1.26    2.00
   0  -6  10    3.17    1.61
   0   6 -11    9.07    2.69
   0   6 -11    7.08    1.33
   0   6  11    9.67    2.83
   0   6 -11    7.03    1.51
   0  -6  11    8.80    2.43
   0  -6 -11    8.38    2.42
   0  -6  11   10.86    2.65
   0   6 -12    8.84    1.59
   0   6  12    6.95    3.17
   0   6 -12    8.13    2.99
   0  -6 -12   10.15    2.87
   0  -6  12   11.33    2.63
   0  -6  12   10.35    3.04
   0  -6 -12    8.79    2.70
   0   7   0   -1.70    0.77
   0   7   0   -0.09    0.77
   0   7   0    0.78    0.93
   0   7   0    1.58    0.95
   0  -7   0    1.22    0.78
   0  -7   0    0.23    0.72
   0  -7   0    0.11    1.00
   0   7  -1   53.72    1.95
   0   7  -1   55.36    2.01
   0   7   1   55.06    2.02
   0   7   1   54.28    2.42
   0   7   1   54.92    2.35
   0   7  -1   54.87    2.05
   0   7  -1   52.52    2.35
   0   7   1   56.54    2.26
   0  -7  -1   51.99    2.46
   0  -7   1   54.53    2.48
   0  -7  -1   55.67    1.96
   0  -7   1   50.82    1.92
   0  -7   1   52.82    1.52
   0  -7  -1   54.51    2.16
   0  -7   1   54.38    1.88
   0   7  -2   15.28    1.73
   0   7   2   13.70    1.71
   0   7  -2   12.08    1.35
   0   7  -2   13.28    1.18
   0   7   2   15.40    2.01
   0   7   2   17.92    1.67
   0   7   2   15.48    1.54
   0  -7   2   12.86    1.30
   0  -7   2   13.06    1.72
   0  -7  -2   16.50    1.81
   0  -7  -2   15.89    1.75
   0  -7   2   16.89    1.46
   0  -7  -2   14.39    1.48
   0   7  -3    0.47    0.65
   0   7   3   -0.58    1.06
   0   7   3    1.37    1.16
   0   7  -3   -0.38    0.96
   0   7  -3    1.98    0.75
   0   7   3    1.40    1.41
   0   7   3    1.26    1.03
   0  -7   3    1.70    0.98
   0  -7   3    1.25    1.23
   0  -7  -3    0.62    1.13
   0  -7  -3    1.22    1.01
   0  -7   3   -0.71    1.02
   0  -7  -3    0.52    0.85
   0   7  -4    1.23    0.60
   0   7  -4    0.46    0.68
   0   7   4    2.26    1.40
   0   7   4    1.77    1.60
   0   7   4    0.95    1.23
   0   7  -4    3.03    1.20
   0   7   4    0.80    1.08
   0  -7   4    1.26    1.12
   0  -7  -4    1.32    0.93
   0  -7   4    0.71    0.85
   0  -7   4    1.57    1.15
   0  -7  -4   -0.45    1.27
   0  -7  -4    1.08    1.08
   0   7   5   19.26    2.27
   0   7  -5   14.66    0.97
   0   7  -5   16.60    2.01
   0   7  -5   13.83    0.93
   0   7   5   16.70    1.97
   0   7   5   13.55    2.11
   0  -7   5   18.28    1.67
   0  -7  -5   15.18    1.81
   0  -7  -5   17.23    1.88
   0  -7   5   17.08    2.05
   0  -7  -5   20.32    1.92
   0   7  -6    9.37    1.74
   0   7   6   10.82    1.63
   0   7   6   10.37    1.92
   0  -7   6   10.53    1.64
   0  -7  -6    9.04    2.06
   0  -7   6   10.48    1.42
   0  -7  -6   10.34    1.50
   0  -7  -6    9.38    1.39
   0  -7   6    7.95    1.62
   0   7  -7    5.11    1.68
   0   7   7    7.54    1.99
   0   7  -7    8.14    1.65
   0   7   7    4.40    1.64
   0  -7  -7    7.51    1.43
   0  -7   7    8.03    1.47
   0  -7  -7    8.62    1.66
   0  -7   7    5.22    1.73
   0  -7   7    7.21    1.62
   0  -7  -7    8.45    1.81
   0   7   8    5.18    2.71
   0   7  -8    7.95    1.86
   0   7   8    7.55    1.90
   0  -7  -8    5.71    1.74
   0  -7  -8    7.33    1.44
   0  -7   8    6.80    1.95
   0  -7  -8    8.60    2.11
   0  -7   8    7.31    1.67
   0  -7   8    5.95    1.60
   0   7  -9    5.45    2.12
   0   7   9    9.17    2.40
   0  -7  -9   11.46    2.32
   0  -7   9    7.54    1.79
   0  -7  -9    8.74    2.25
   0  -7   9    7.21    3.57
   0  -7   9    9.13    1.99
   0   7 -10   -4.16    2.15
   0   7  10   -0.48    2.46
   0  -7  10    0.50    1.76
   0  -7  10    0.74    2.26
   0  -7 -10    0.15    2.14
   0  -7 -10   -3.12    2.17
   0  -7  10    0.81    2.03
   0   7  11   -3.31    2.59
   0   7 -11    1.29    1.19
   0   7 -11   -1.17    1.28
   0   7 -11   -1.90    2.55
   0  -7 -11   -2.14    2.20
   0  -7  11    2.69    2.43
   0  -7  11    3.29    2.37
   0   7 -12    2.13    1.44
   0   7  12   -1.21    2.98
   0   7 -12   -3.82    2.89
   0  -7 -12   -1.47    2.60
   0  -7 -12   -3.07    2.89
   0  -7  12   -0.92    2.65
   0  -7  12    0.14    2.94
   0   8   0  131.13    4.07
   0   8   0  129.33    3.61
   0   8   0  130.85    3.73
   0   8   0  133.78    3.39
   0  -8   0  126.39    3.29
   0  -8   0  133.37    3.30
   0  -8   0  132.08    4.21
   0   8  -1    0.98    0.99
   0   8  -1    0.72    1.01
   0   8  -1   -0.18    0.81
   0   8  -1   -0.22    1.15
   0   8   1   -1.13    1.17
   0   8   1   -2.34    0.97
   0   8   1    1.41    1.03
   0   8   1    1.27    1.29
   0  -8  -1   -0.50    1.10
   0  -8   1    0.02    0.66
   0  -8   1    1.14    1.19
   0  -8   1    0.01    0.87
   0  -8  -1   -0.52    0.92
   0  -8   1    1.42    0.98
   0  -8  -1    0.72    1.09
   0   8  -2   10.73    1.22
   0   8   2    9.11    1.58
   0   8   2   12.25    1.72
   0   8  -2    7.81    1.42
   0   8   2    8.83    1.30
   0   8   2   10.31    1.46
   0   8  -2   12.40    1.38
   0  -8   2   11.83    1.24
   0  -8  -2   11.07    1.43
   0  -8   2   11.92    1.71
   0  -8  -2   10.07    1.55
   0  -8   2   11.14    1.25
   0  -8  -2    7.46    1.42
   0   8   3   22.24    2.69
   0   8  -3   24.78    1.51
   0   8  -3   22.33    1.69
   0   8  -3   25.40    2.29
   0   8   3   23.84    2.20
   0   8   3   26.20    2.43
   0   8   3   17.04    2.14
   0  -8   3   25.51    1.71
   0  -8   3   19.92    1.87
   0  -8  -3   25.14    1.71
   0  -8   3   21.71    2.26
   0  -8  -3   20.83    2.17
   0  -8  -3   24.62    2.28
   0   8  -4    2.96    0.83
   0   8  -4   -1.69    1.22
   0   8   4    0.21    1.36
   0   8   4    4.43    1.46
   0   8  -4    2.34    0.92
   0   8   4    2.56    1.96
   0  -8   4    4.21    1.50
   0  -8  -4    3.33    1.43
   0  -8   4    3.51    1.06
   0  -8  -4    1.85    1.03
   0  -8   4    0.61    1.38
   0  -8  -4    1.62    1.29
   0   8  -5   -0.32    0.73
   0   8  -5   -1.16    0.69
   0   8   5   -1.06    2.18
   0   8  -5   -0.92    1.32
   0   8   5    2.79    1.40
   0   8   5   -0.40    1.44
   0  -8  -5    0.28    1.55
   0  -8  -5   -1.42    1.28
   0  -8   5   -0.12    1.02
   0  -8   5    0.05    1.38
   0  -8  -5    0.24    1.10
   0   8   6   35.32    3.01
   0   8  -6   30.59    2.90
   0   8   6   38.04    2.87
   0  -8  -6   33.33    2.52
   0  -8  -6   39.31    3.48
   0  -8   6   32.92    2.79
   0  -8  -6   36.44    2.48
   0  -8   6   36.47    2.31
   0  -8   6   34.22    2.77
   0   8   7   31.67    3.07
   0   8  -7   34.73    3.05
   0  -8  -7   34.26    2.69
   0  -8   7   30.50    3.11
   0  -8  -7   32.61    2.70
   0  -8   7   35.47    3.00
   0  -8  -7   35.47    3.25
   0  -8   7   34.57    2.63
   0   8   8   -2.35    1.73
   0   8  -8   -2.93    2.00
   0   8   8   -1.85    2.07
   0  -8   8    0.10    1.83
   0  -8   8    1.19    1.69
   0  -8  -8    2.25    1.48
   0  -8   8    0.98    1.56
   0  -8  -8    2.79    1.97
   0  -8  -8    0.80    1.67
   0   8   9    3.23    2.41
   0   8  -9    2.79    2.24
   0  -8  -9   -3.94    2.02
   0  -8  -9    1.27    1.83
   0  -8   9    2.15    1.84
   0  -8   9    0.92    1.88
   0  -8   9   -2.74    2.19
   0   8 -10    2.53    2.51
   0   8  10   -1.77    2.57
   0  -8  10   -0.25    2.08
   0  -8  10   -0.04    2.18
   0  -8 -10    1.62    2.41
   0  -8  10    1.90    2.13
   0   8  11    6.07    3.06
   0   8 -11    4.47    2.95
   0  -8  11    3.23    2.53
   0  -8  11    6.28    2.65
   0  -8 -11    7.81    2.65
   0   9   0   -0.58    1.15
   0   9   0    0.36    1.35
   0   9   0    1.39    1.16
   0   9   0   -0.24    1.31
   0  -9   0   -0.16    1.06
   0  -9   0    0.41    1.36
   0   9   1    2.04    1.46
   0   9  -1    0.67    1.31
   0   9   1    2.77    1.25
   0   9  -1    3.24    1.12
   0   9  -1    1.23    1.41
   0   9   1   -0.42    1.45
   0   9  -1    1.50    1.22
   0   9   1    2.51    1.23
   0  -9  -1    1.24    0.99
   0  -9   1    1.71    1.42
   0  -9   1   -2.37    1.18
   0  -9  -1    5.18    1.36
   0  -9  -1    1.22    1.46
   0   9   2   25.84    2.49
   0   9   2   23.99    2.85
   0   9   2   23.86    2.24
   0   9  -2   26.23    2.49
   0   9  -2   26.28    1.86
   0   9  -2   25.35    2.18
   0   9   2   23.05    2.25
   0  -9   2   29.34    1.79
   0  -9   2   29.22    2.16
   0  -9  -2   25.93    2.40
   0  -9  -2   26.76    1.80
   0  -9   2   26.35    2.48
   0  -9  -2   26.71    2.60
   0   9  -3   35.80    1.93
   0   9   3   31.21    2.71
   0   9   3   36.22    3.28
   0   9  -3   38.78    2.24
   0   9   3   34.05    2.62
   0   9  -3   34.51    2.80
   0  -9   3   36.12    2.00
   0  -9  -3   32.99    2.71
   0  -9   3   34.46    2.72
   0  -9  -3   37.08    2.09
   0  -9  -3   37.71    2.79
   0  -9   3   35.59    2.42
   0   9  -4   60.89    2.38
   0   9  -4   59.37    3.39
   0   9   4   60.46    3.99
   0   9   4   64.15    3.46
   0   9   4   65.25    3.20
   0   9  -4   66.30    2.29
   0  -9  -4   63.97    3.33
   0  -9   4   63.39    3.47
   0  -9   4   60.87    2.56
   0  -9  -4   73.09    3.47
   0  -9  -4   63.32    2.70
   0  -9   4   70.47    3.74
   0   9  -5   -0.26    0.99
   0   9  -5    1.42    0.87
   0   9   5    0.72    1.68
   0   9   5   -0.38    1.74
   0   9  -5    2.69    1.74
   0  -9   5    0.41    1.59
   0  -9  -5    1.03    1.34
   0  -9  -5    0.71    1.60
   0  -9   5    0.52    1.18
   0  -9  -5   -1.77    1.66
   0   9   6    2.04    1.75
   0   9  -6    0.59    0.89
   0   9  -6   -0.97    1.86
   0   9  -6   -0.40    0.96
   0  -9   6   -1.91    1.58
   0  -9  -6   -2.17    1.54
   0  -9   6    0.39    1.72
   0  -9  -6    0.55    1.44
   0   9   7    5.70    2.19
   0   9   7    2.46    1.94
   0   9  -7    1.02    2.04
   0  -9   7    2.89    1.90
   0  -9  -7    5.76    1.81
   0  -9   7    2.70    1.54
   0  -9  -7    0.92    1.72
   0   9  -8    1.90    2.33
   0   9   8    3.94    2.50
   0   9   8   -2.00    2.35
   0  -9   8    0.09    1.92
   0  -9  -8   -1.30    1.86
   0  -9   8    2.99    1.77
   0  -9  -8    0.79    1.76
   0  -9   8    1.49    2.21
   0   9   9   11.04    2.93
   0  -9  -9    9.40    2.29
   0  -9   9    1.81    2.62
   0  -9   9    6.34    2.23
   0  -9   9    6.57    2.31
   0   9  10   -0.76    2.82
   0  -9  10    0.74    2.39
   0  -9  10    1.61    2.74
   0  -9 -10    0.18    2.50
   0  -9  10    4.30    2.46
   0  10   0   53.03    3.84
   0  10   0   48.52    2.70
   0  10   0   44.62    3.62
   0  10   0   51.52    3.24
   0 -10   0   50.05    2.21
   0 -10   0   48.56    3.34
   0  10  -1   57.82    3.34
   0  10   1   57.66    2.89
   0  10   1   56.13    3.38
   0  10  -1   56.45    3.16
   0  10  -1   56.32    2.69
   0 -10   1   58.38    3.49
   0 -10   1   53.01    2.30
   0 -10  -1   49.83    3.22
   0 -10  -1   51.96    2.27
   0  10  -2    4.99    1.85
   0  10   2    3.85    1.87
   0  10  -2    2.84    1.32
   0  10  -2    4.70    1.59
   0  10   2    4.35    1.65
   0 -10  -2    5.19    1.21
   0 -10   2    5.41    1.95
   0 -10   2    1.71    1.11
   0 -10  -2    2.78    1.76
   0  10   3    2.55    1.81
   0  10  -3    5.31    1.57
   0  10  -3    5.64    1.91
   0  10   3    3.34    1.63
   0 -10  -3    5.49    1.19
   0 -10   3    1.72    1.14
   0 -10  -3    0.62    1.69
   0  10   4   -0.64    1.90
   0  10   4   -1.65    1.63
   0  10  -4    0.12    1.95
   0  10  -4   -0.42    1.06
   0  10  -4    2.96    1.29
   0 -10   4   -0.31    1.67
   0 -10  -4   -0.53    1.72
   0 -10   4    0.92    1.18
   0 -10  -4    0.72    1.32
   0  10   5    3.83    2.15
   0  10  -5   -1.08    1.01
   0  10   5   -4.31    1.76
   0  10  -5    1.44    1.25
   0 -10   5    0.06    1.31
   0 -10   5   -1.86    1.71
   0 -10  -5    0.40    1.77
   0 -10  -5   -0.61    1.34
   0  10   6   13.07    2.32
   0  10  -6   14.15    1.71
   0  10  -6    8.56    2.44
   0  10  -6   11.66    1.40
   0  10   6   14.58    2.61
   0 -10  -6   11.73    1.93
   0 -10  -6    8.28    2.12
   0 -10   6   13.39    1.85
   0 -10   6   12.68    2.31
   0  10  -7   10.08    1.20
   0  10   7    8.78    2.59
   0  10  -7   10.32    1.30
   0  10   7    9.79    2.59
   0  10  -7   11.25    2.62
   0 -10  -7    6.12    2.27
   0 -10   7   10.31    2.38
   0 -10  -7   10.73    2.02
   0 -10   7   11.90    1.95
   0 -10   7    4.92    2.47
   0  10  -8    7.16    2.73
   0  10   8    5.37    2.77
   0 -10  -8    3.19    2.65
   0 -10   8    5.28    2.00
   0 -10  -8    4.60    2.71
   0 -10   8    1.45    2.33
   0 -10   8    8.23    2.68
   0  10   9    3.49    2.84
   0 -10   9   -2.07    2.46
   0 -10   9    1.30    2.82
   0 -10  -9   -1.39    2.39
   0  11   0   -3.36    1.35
   0  11   0    0.94    2.04
   0 -11   0    1.86    1.11
   0 -11   0   -2.73    1.80
   0  11   1    4.29    1.71
   0  11   1    0.44    2.06
   0  11  -1    4.07    2.11
   0  11  -1    3.90    1.53
   0 -11   1    4.77    1.21
   0 -11  -1    4.33    1.22
   0 -11   1    4.16    2.01
   0 -11  -1    2.39    1.99
   0  11   2   -2.18    2.10
   0  11  -2    1.83    1.41
   0  11  -2    2.34    2.04
   0  11   2    0.68    1.63
   0 -11  -2    2.01    2.02
   0 -11  -2    0.33    1.17
   0 -11   2   -0.30    1.85
   0  11   3   -2.71    1.79
   0  11  -3    0.48    1.31
   0  11   3   -1.60    2.21
   0  11  -3   -1.68    1.98
   0 -11   3   -1.14    1.87
   0 -11  -3   -1.39    1.94
   0 -11  -3   -2.00    1.23
   0  11  -4   -3.84    2.34
   0  11   4   -0.82    2.92
   0  11  -4    2.25    1.31
   0  11   4    5.25    2.27
   0 -11  -4    1.19    2.06
   0 -11  -4    0.76    1.45
   0 -11   4    2.96    2.01
   0  11  -5   -0.38    2.45
   0  11  -5    2.45    1.32
   0  11   5    2.64    2.37
   0 -11  -5    4.21    2.34
   0 -11  -5    6.36    1.71
   0 -11   5   -2.42    1.95
   0  11  -6   -0.74    2.42
   0  11   6   -0.77    2.63
   0  11   6    1.20    2.60
   0  11  -6    3.41    1.39
   0 -11  -6    1.66    1.85
   0 -11  -6    2.47    2.60
   0 -11   6    0.45    2.18
   0  11   7    5.75    2.77
   0  11   7    7.39    2.92
   0  11  -7    1.45    1.29
   0  11  -7    3.35    2.78
   0 -11   7    4.72    2.59
   0 -11  -7    0.60    1.92
   0 -11   7   -0.71    2.73
   0 -11  -7   -3.20    3.85
   0  11   8    0.61    3.03
   0  11  -8    3.78    3.26
   0 -11   8    1.89    2.74
   0 -11   8    5.81    2.93
   0  12   0    3.31    1.75
   0  12   0   -0.87    2.24
   0 -12   0   -2.30    2.13
   0  12  -1   -1.27    1.49
   0  12   1    3.08    2.37
   0  12  -1    1.26    2.28
   0  12   1    1.55    1.84
   0 -12  -1    0.49    2.17
   0 -12   1    0.92    2.31
   0  12   2    1.04    1.88
   0  12  -2    2.31    2.49
   0  12  -2    0.03    1.54
   0  12   2    5.02    2.50
   0 -12  -2    0.93    2.30
   0 -12   2   -0.14    2.16
   0  12  -3    3.57    2.61
   0  12  -3    3.81    1.60
   0  12   3    3.93    2.61
   0  12   3    2.77    2.11
   0 -12  -3    6.61    2.48
   0 -12   3   -3.28    2.11
   0  12   4    2.34    2.64
   0  12   4   -0.33    2.33
   0  12  -4   -2.02    1.51
   0  12  -4   -2.08    2.49
   0 -12  -4   -0.29    2.33
   0 -12   4   -2.63    2.16
   0  12   5    5.70    2.57
   0  12  -5    7.93    1.67
   0  12  -5   11.35    2.95
   0  12   5   12.39    2.92
   0 -12   5    4.90    2.63
   0 -12  -5    7.70    2.72
   0  12   6    6.34    2.87
   0  12  -6    1.17    2.88
   0  12  -6   -0.14    1.51
   0  12   6    0.18    2.86
   0 -12  -6   -2.45    2.59
   0 -12   6    2.68    2.50
   0  12  -7    3.76    1.60
   0  12  -7    8.12    3.25
   0  12   7    2.28    3.04
   0 -12  -7    4.30    2.88
   0 -12   7    8.44    3.12
   0 -12   7    5.90    2.84
   0  13   0    4.69    2.79
   0  13   0    3.40    2.05
   0 -13   0    0.63    2.48
   0  13  -1    9.00    2.12
   0  13  -1    8.05    2.77
   0  13   1    5.82    2.27
   0  13   1   14.16    2.91
   0 -13  -1   15.41    2.88
   0 -13   1   10.96    2.72
   0  13  -2    7.03    2.87
   0  13   2    8.50    2.40
   0  13   2    3.10    2.93
   0  13  -2    2.98    1.95
   0 -13  -2    5.78    2.73
   0 -13   2    3.67    2.60
   0  13  -3   -0.48    2.81
   0  13   3   -0.82    2.25
   0  13   3    3.49    2.97
   0  13  -3    1.91    1.83
   0 -13  -3   -1.94    2.63
   0 -13   3    0.67    2.67
   0  13   4   11.19    3.38
   0  13   4   11.96    2.93
   0  13  -4    8.94    2.01
   0  13  -4   10.41    3.25
   0 -13   4   13.89    3.18
   0 -13  -4   10.66    3.10
   0  13  -5    5.86    3.10
   0  13   5   11.18    3.13
   0  13  -5    9.79    2.11
   0  13   5   13.21    3.40
   0 -13  -5    7.50    3.13
   0 -13   5    4.37    2.89
   0  14   0   -5.83    2.90
   0  14   0    2.43    2.41
   0 -14   0    1.42    2.99
   0  14   1   -4.64    2.34
   0  14   1   -5.17    2.93
   0  14  -1    0.93    3.09
   0  14  -1   -2.32    2.32
   0 -14  -1   -3.08    2.76
   1   0 -14    1.73    2.28
  -1   0  14    1.87    2.92
   1   0 -14    2.15    2.78
   1   0 -13    3.43    2.44
  -1   0  13   -4.46    2.41
   1   0 -13    1.01    1.90
   1   0 -12    2.22    1.99
   1   0 -12    3.29    1.79
  -1   0  12    1.70    2.06
  -1   0  11   -0.18    2.07
   1   0 -11   -4.08    1.55
   1   0 -11    1.35    1.68
   1   0 -10   32.95    2.37
   1   0 -10   30.45    2.60
  -1   0  10   28.93    2.76
   1   0 -10   35.63    2.80
  -1   0   9    0.48    0.89
  -1   0   9   -0.95    1.27
   1   0  -9   -2.02    1.26
   1   0  -9   -0.90    1.19
   1   0  -9    0.64    1.00
   1   0  -8    0.95    1.05
   1   0  -8    0.23    0.99
   1   0  -8   -0.21    0.85
  -1   0   8    1.54    0.80
  -1   0   8    0.88    1.10
   1   0  -7   -0.23    0.84
  -1   0   7    1.21    0.67
   1   0  -7   -0.42    0.71
  -1   0   7    1.15    0.96
   1   0  -7    1.02    0.92
   1   0  -6    0.36    0.44
   1   0  -6    0.77    0.80
  -1   0   6    1.30    0.69
  -1   0   6    1.03    0.85
   1   0  -6    0.35    0.71
   1   0  -6    0.51    0.61
  -1   0   6    0.55    0.59
  -1   0   6    0.56    0.68
   1   0  -6   -0.41    0.91
  -1   0   6   -1.02    0.94
   1   0  -5    0.21    0.85
   1   0  -5    0.83    0.70
   1   0  -5    0.41    0.39
  -1   0   5   -0.56    0.73
   1   0  -5   -0.49    0.59
  -1   0   5    0.09    0.82
   1   0  -5    0.55    0.75
  -1   0   5    0.00    0.51
  -1   0   5   -0.40    0.57
  -1   0   4   83.91    2.30
  -1   0   4   80.63    1.90
   1   0  -4   83.75    2.02
   1   0  -4   81.19    2.26
   1   0  -4   79.20    2.00
  -1   0   4   79.33    1.94
   1   0  -4   80.26    1.78
  -1   0   4   79.18    2.25
   1   0  -4   81.44    2.28
  -1   0   4   80.74    1.91
  -1   0   3    0.15    0.38
   1   0  -3   -0.03    0.53
   1   0  -3    0.39    0.42
   1   0  -3   -0.25    0.35
   1   0  -3    0.19    0.43
  -1   0   3   -0.26    0.53
   1   0  -3   -0.58    0.52
  -1   0   3   -0.81    0.34
  -1   0   3    0.15    0.38
  -1   0   3    0.54    0.53
  -1   0   2    8.45    0.63
   1   0  -2    9.16    0.57
  -1   0   2    8.72    0.53
  -1   0   2   10.31    0.67
  -1   0   2    9.72    0.61
   1   0  -2   10.23    0.57
  -1   0   2   10.21    0.66
   1   0  -2    8.68    0.68
   1   0   1    0.13    0.34
  -1   0  -1    0.28    0.34
  -1   0  -1    0.17    0.21
  -1   0  -2   61.65    1.69
  -1   0  -2   61.67    1.52
   1   0   2   64.39    1.27
  -1   0  -2   62.52    1.26
   1   0   2   61.97    1.50
   1   0   2   61.21    1.73
   1   0   2   62.77    1.69
  -1   0  -2   62.23    1.72
   1   0   3    0.14    0.47
   1   0   3   -0.07    0.65
  -1   0  -3   -0.59    0.60
  -1   0  -3    0.45    0.49
   1   0   3   -0.93    0.62
   1   0   3   -0.01    0.43
  -1   0  -3   -0.37    0.62
  -1   0  -4  297.09    6.22
   1   0   4  298.77    5.77
   1   0   4  297.66    6.21
  -1   0  -4  302.91    5.91
  -1   0  -4  278.02    5.93
  -1   0  -4  301.43    6.26
   1   0   4  312.25    5.83
   1   0   4  306.93    6.33
  -1   0  -5    0.14    0.93
  -1   0  -5    0.63    0.72
  -1   0  -5   -0.24    0.59
   1   0   5    0.16    0.66
  -1   0  -5   -0.14    0.75
   1   0   5    0.86    0.80
   1   0   5    1.22    0.93
  -1   0  -6   91.52    2.64
  -1   0  -6   90.03    2.58
   1   0   6   90.09    2.41
  -1   0  -6   93.75    3.00
   1   0   6   89.22    2.99
  -1   0  -7    0.32    0.95
   1   0   7    0.82    1.08
  -1   0  -7   -0.41    1.04
   1   0   7   -0.57    0.80
  -1   0  -7   -1.13    0.77
  -1   0  -8   -2.31    1.12
   1   0   8    0.21    1.18
   1   0   8    0.33    0.94
  -1   0  -8    1.69    0.99
  -1   0  -8    0.01    1.14
  -1   0  -9   -0.91    1.36
  -1   0  -9    1.15    1.48
  -1   0  -9   -0.50    1.07
   1   0   9    0.81    1.08
   1   0   9   -0.84    1.45
  -1   0 -10    2.69    1.90
  -1   0 -10   -0.85    1.27
   1   0  10    1.21    1.84
  -1   0 -11    0.90    1.55
   1   0  11   -4.67    2.03
  -1   0 -11    5.19    2.07
  -1   0 -12    0.53    2.27
   1   0  12   -0.04    2.41
  -1   0 -12    5.76    1.88
  -1   0 -13    1.34    2.56
   1   0  13   -1.44    2.70
  -1   0 -13    1.46    2.12
  -1   1  14   11.08    3.32
   1   1 -14    4.63    2.81
   1   1 -14    4.42    2.16
   1  -1 -14    6.79    2.92
   1  -1 -14    7.10    2.58
  -1  -1  14    8.09    2.89
  -1   1  13    3.26    2.47
   1   1 -13    2.07    2.35
   1   1 -13    2.53    1.86
  -1  -1  13    0.66    2.59
   1  -1 -13    4.51    2.36
   1  -1 -13   -0.38    1.92
  -1   1  12    1.50    2.14
   1   1 -12    1.79    2.01
   1   1 -12   -0.10    1.57
   1  -1 -12    1.79    1.76
  -1  -1  12    0.92    2.21
   1  -1 -12    1.73    2.06
   1   1 -11   19.94    2.53
   1   1 -11   20.17    2.22
  -1   1  11   14.20    4.32
   1  -1 -11   19.48    2.42
  -1  -1  11   24.13    3.07
   1   1 -10    1.53    1.58
   1   1 -10    0.53    1.10
  -1   1  10    1.24    1.60
   1   1 -10   -0.16    1.42
  -1   1  10    0.01    1.26
  -1  -1  10    0.15    1.51
   1  -1 -10   -0.84    1.18
   1  -1 -10   -1.42    1.39
   1   1  -9    2.81    1.03
   1   1  -9    2.12    1.21
  -1   1   9    1.52    1.33
  -1   1   9    4.76    1.18
   1   1  -9    4.31    1.40
   1  -1  -9    2.98    1.16
   1  -1  -9    7.13    1.43
   1  -1  -9    2.82    2.22
  -1  -1   9    6.28    1.44
   1   1  -8   44.16    1.91
  -1   1   8   45.31    2.46
  -1   1   8   47.62    2.05
   1   1  -8   47.79    1.56
   1   1  -8   45.41    2.46
   1   1  -8   44.59    2.02
  -1  -1   8   44.87    2.50
  -1  -1   8   47.84    1.58
   1  -1  -8   44.86    2.64
   1  -1  -8   48.00    2.22
   1  -1  -8   43.96    2.40
  -1  -1   8   45.58    1.57
   1   1  -7    1.42    0.96
  -1   1   7    2.70    1.05
   1   1  -7    0.86    0.59
   1   1  -7    2.62    0.81
   1   1  -7    3.67    0.73
   1  -1  -7    0.87    0.79
  -1  -1   7    1.59    0.59
   1  -1  -7    3.12    1.01
   1  -1  -7    1.26    1.08
  -1  -1   7    0.78    0.96
   1   1  -6    4.08    1.07
  -1   1   6    6.99    0.97
  -1   1   6    7.01    1.06
  -1   1   6    6.33    1.23
   1   1  -6    7.02    1.06
   1   1  -6    6.00    0.69
   1   1  -6    6.98    0.79
   1   1  -6    8.93    0.94
  -1   1   6    6.75    0.88
  -1  -1   6    7.59    1.09
   1  -1  -6    7.22    0.95
   1  -1  -6    6.94    0.66
  -1  -1   6    7.22    0.87
   1  -1  -6    5.50    1.01
   1  -1  -6    7.42    1.07
  -1  -1   6    4.62    1.13
   1  -1  -6    6.63    1.29
   1   1  -5   15.06    0.92
  -1   1   5   11.74    1.38
  -1   1   5   12.24    1.06
   1   1  -5   12.76    0.93
   1   1  -5   14.43    1.40
  -1   1   5   11.09    0.71
  -1   1   5   13.37    1.30
   1   1  -5   11.91    0.92
   1   1  -5   12.99    1.28
  -1   1   5   10.79    1.15
   1  -1  -5   11.67    1.21
  -1  -1   5   13.23    1.32
  -1  -1   5   13.86    1.30
   1  -1  -5   12.68    1.51
  -1  -1   5   11.68    0.88
   1  -1  -5   11.37    0.71
   1  -1  -5   10.57    1.41
   1   1  -4    4.99    0.64
  -1   1   4    5.57    0.87
  -1   1   4    5.61    0.74
   1   1  -4    5.17    0.79
   1   1  -4    4.02    0.77
   1   1  -4    5.75    0.74
   1   1  -4    4.18    0.51
  -1   1   4    5.33    0.82
  -1   1   4    5.59    0.64
  -1   1   4    4.96    0.69
   1  -1  -4    3.60    0.69
   1  -1  -4    6.34    0.90
   1  -1  -4    5.75    0.65
  -1  -1   4    4.34    0.73
   1  -1  -4    5.48    0.83
  -1  -1   4    5.42    0.56
  -1  -1   4    6.66    0.89
   1  -1  -4    5.43    0.74
   1   1  -3  631.07   11.31
   1   1  -3  629.90   11.50
   1   1  -3  643.02   11.65
  -1   1   3  634.00   11.70
   1   1  -3  620.34   11.29
  -1   1   3  630.22   11.77
  -1   1   3  631.66   11.40
   1   1  -3  639.24   11.75
  -1   1   3  636.58   11.60
  -1   1   3  642.07   11.62
   1  -1  -3  629.48   11.70
  -1  -1   3  636.16   11.49
   1  -1  -3  629.82   11.76
   1  -1  -3  645.48   11.63
   1  -1  -3  629.72   11.64
   1  -1  -3  641.64   11.40
  -1  -1   3  638.46   11.74
  -1  -1   3  622.95   11.64
   1   1  -2  301.98    5.46
  -1   1   2  306.73    5.77
   1   1  -2  280.06    5.81
  -1   1   2  304.21    5.86
  -1   1   2  310.70    5.78
   1   1  -2  313.32    5.46
   1   1  -2  305.80    5.73
  -1   1   2  312.12    5.67
   1   1  -2  311.00    5.84
  -1   1   2  305.99    5.75
   1  -1  -2  315.39    5.67
  -1  -1   2  287.83    5.81
   1  -1  -2  316.83    5.80
  -1  -1   2  308.70    5.83
  -1  -1   2  309.39    5.70
   1  -1  -2  314.48    5.77
  -1  -1   2  304.72    5.78
   1  -1  -2  308.96    5.80
  -1  -1   2  306.88    5.82
   1  -1  -2  304.27    5.85
   1   1  -1    0.29    0.20
  -1   1   1    0.16    0.21
   1   1  -1    0.20    0.20
   1   1  -1    0.16    0.51
  -1   1   1    0.06    0.31
   1  -1  -1   -0.10    0.30
   1  -1  -1   -0.15    0.32
   1   1   0    0.05    0.26
   1   1   0    0.79    0.30
  -1   1   0    0.58    0.19
  -1   1  -1   45.10    1.01
  -1   1  -1   42.68    1.17
  -1   1  -1   43.62    1.02
   1   1   1   45.89    1.24
  -1   1  -1   43.46    1.12
   1   1   1   44.57    1.06
   1   1   1   43.05    1.22
   1   1   1   46.50    1.29
   1   1   1   43.67    1.22
   1  -1   1   45.97    0.97
  -1  -1  -1   44.56    1.05
   1  -1   1   42.96    1.25
  -1  -1  -1   44.96    1.28
   1  -1   1   43.40    1.13
  -1  -1  -1   42.79    1.32
   1  -1   1   43.88    0.95
  -1  -1  -1   44.35    1.25
   1  -1   1   44.65    1.10
   1   1   2   29.58    1.26
  -1   1  -2   30.28    1.14
   1   1   2   30.66    1.11
   1   1   2   30.40    1.25
  -1   1  -2   28.64    1.25
   1   1   2   30.27    1.16
   1   1   2   29.32    0.79
  -1   1  -2   29.87    0.87
  -1   1  -2   29.96    0.90
   1  -1   2   30.78    1.27
   1  -1   2   29.46    1.11
  -1  -1  -2   30.34    1.15
   1  -1   2   28.35    0.74
   1  -1   2   30.75    1.24
  -1  -1  -2   28.51    1.11
   1  -1   2   28.34    0.96
  -1  -1  -2   29.16    1.20
  -1  -1  -2   31.12    1.22
  -1  -1  -2   29.64    0.78
   1   1   3  112.74    2.85
  -1   1  -3  112.51    2.74
   1   1   3  115.70    2.67
  -1   1  -3  116.34    2.87
   1   1   3  113.49    2.65
  -1   1  -3  113.70    2.42
   1   1   3  118.45    2.84
  -1  -1  -3  114.74    2.71
   1  -1   3  113.64    2.25
   1  -1   3  114.74    2.85
   1  -1   3  118.32    2.25
   1  -1   3  107.32    2.85
   1  -1   3  114.46    2.77
  -1  -1  -3  115.68    2.83
  -1  -1  -3  111.12    2.68
   1  -1   3  112.43    2.38
  -1  -1  -3  114.83    2.85
   1  -1   3  113.15    2.85
  -1   1  -4  208.19    4.14
   1   1   4  204.61    4.31
   1   1   4  199.34    5.07
  -1   1  -4  199.47    4.33
  -1   1  -4  199.43    4.53
   1   1   4  207.40    4.63
   1   1   4  210.00    4.37
  -1  -1  -4  208.21    4.42
   1  -1   4  210.47    3.99
   1  -1   4  197.20    4.12
   1  -1   4  209.31    4.66
  -1  -1  -4  204.52    4.65
   1  -1   4  211.37    3.92
   1  -1   4  203.03    3.88
  -1  -1  -4  209.53    4.42
   1  -1   4  213.21    4.56
   1  -1   4  202.03    5.10
  -1  -1  -4  200.78    5.07
  -1   1  -5   10.41    1.04
  -1   1  -5    8.80    1.10
   1   1   5   10.14    1.19
   1   1   5   10.72    1.38
   1   1   5    9.50    1.24
  -1   1  -5    7.47    1.18
   1   1   5    9.30    0.96
  -1   1  -5    9.98    0.95
   1  -1   5    9.77    0.75
  -1  -1  -5    8.52    1.03
   1  -1   5    9.12    0.74
  -1  -1  -5    9.08    1.26
   1  -1   5   10.45    1.37
  -1  -1  -5    9.73    1.02
   1  -1   5    7.97    0.85
  -1  -1  -5    7.85    1.08
   1  -1   5    7.22    1.24
   1  -1   5    9.28    0.72
   1  -1   5    7.33    1.15
   1   1   6   17.44    1.68
   1   1   6   19.30    1.42
  -1   1  -6   20.70    1.26
  -1   1  -6   18.75    1.59
  -1   1  -6   19.74    1.35
   1  -1   6   17.11    1.66
  -1  -1  -6   19.58    1.71
   1  -1   6   19.48    0.95
  -1  -1  -6   18.45    1.44
  -1  -1  -6   17.62    1.57
  -1   1  -7    4.18    1.16
  -1   1  -7    2.53    0.93
   1   1   7    2.50    1.29
  -1   1  -7    2.79    0.85
   1   1   7    4.32    1.30
  -1  -1  -7    1.37    1.09
  -1  -1  -7    2.77    1.14
   1  -1   7    4.83    1.28
   1  -1   7    3.20    0.61
  -1  -1  -7    3.17    0.99
  -1   1  -8    1.33    0.92
   1   1   8    0.07    1.12
   1   1   8    3.94    1.40
  -1   1  -8    2.76    1.17
  -1   1  -8    2.57    1.27
  -1  -1  -8    2.04    1.19
  -1  -1  -8    1.56    1.40
   1  -1   8    2.60    1.41
  -1  -1  -8    0.68    1.06
  -1   1  -9    0.43    1.49
   1   1   9   -1.06    1.24
  -1   1  -9    0.87    1.43
   1   1   9   -2.12    1.46
  -1   1  -9    3.02    1.13
  -1  -1  -9    1.18    1.22
  -1  -1  -9   -0.01    1.63
   1  -1   9   -0.69    1.53
  -1   1 -10    4.85    2.20
  -1   1 -10    1.76    2.05
  -1   1 -10    2.11    1.81
  -1  -1 -10    0.03    1.39
   1  -1  10    1.67    1.70
  -1   1 -11    0.46    1.97
   1   1  11   -1.07    1.96
  -1   1 -11    0.51    1.43
   1  -1  11   -1.23    2.01
  -1  -1 -11    2.66    1.69
  -1  -1 -11   -3.89    1.84
  -1   1 -12    1.55    1.80
   1   1  12   -0.70    2.37
  -1   1 -12   -2.13    2.22
  -1  -1 -12    1.89    1.86
   1  -1  12    4.90    2.46
  -1  -1 -12    5.01    2.37
  -1   1 -13    4.57    2.76
  -1   1 -13    9.11    2.20
   1   1  13    1.44    2.82
  -1  -1 -13    6.87    2.79
  -1  -1 -13    2.87    2.18
   1  -1  13    6.55    2.84
  -1   2  14   36.65    4.68
   1   2 -14   26.99    3.66
   1   2 -14   23.52    2.68
  -1  -2  14   23.67    3.48
   1  -2 -14   38.71    4.48
   1  -2 -14   27.25    3.15
   1   2 -13    8.17    1.89
   1   2 -13   12.58    2.80
  -1   2  13   12.14    2.79
   1  -2 -13   14.06    2.34
  -1  -2  13   11.52    2.80
   1  -2 -13    6.91    2.50
   1   2 -12   -0.18    1.99
   1   2 -12    2.82    1.51
  -1   2  12    3.95    2.40
   1  -2 -12    0.08    1.96
   1  -2 -12    1.74    1.84
  -1  -2  12    1.45    2.14
   1   2 -11   19.27    2.47
   1   2 -11   20.61    2.25
  -1   2  11   17.79    2.49
   1   2 -11   24.02    2.95
  -1  -2  11   19.29    2.66
   1  -2 -11   20.97    3.36
   1  -2 -11   17.40    2.43
   1   2 -10    1.94    1.53
   1   2 -10    0.47    1.40
  -1   2  10    2.74    1.76
   1   2 -10    0.67    1.07
  -1  -2  10    1.36    0.97
   1  -2 -10    0.05    1.46
   1  -2 -10   -0.06    1.39
  -1  -2  10   -1.73    1.51
   1   2  -9   12.90    1.41
   1   2  -9   10.77    1.21
  -1   2   9   12.79    1.86
   1   2  -9   15.27    1.82
   1  -2  -9   13.75    1.58
  -1  -2   9   12.53    1.48
  -1  -2   9   11.55    1.70
   1  -2  -9   12.97    1.76
  -1  -2   9   12.65    1.45
  -1   2   8   19.22    2.06
   1   2  -8   18.16    1.43
  -1   2   8   18.65    1.81
   1   2  -8   21.69    1.39
   1   2  -8   20.58    1.92
   1   2  -8   18.25    1.53
   1  -2  -8   18.93    1.86
  -1  -2   8   19.79    1.41
  -1  -2   8   18.84    1.44
   1  -2  -8   19.25    2.03
  -1  -2   8   19.21    2.01
   1   2  -7   12.56    1.09
   1   2  -7   13.22    1.13
   1   2  -7   13.10    1.22
  -1   2   7   13.28    1.30
  -1   2   7   13.22    1.83
   1   2  -7   12.71    1.43
  -1  -2   7   13.40    1.23
  -1  -2   7   14.80    1.71
  -1  -2   7   12.94    1.28
   1  -2  -7   12.75    1.55
   1  -2  -7   11.94    1.39
  -1   2   6    8.29    1.17
   1   2  -6    7.29    1.08
   1   2  -6    8.68    0.88
  -1   2   6    8.52    1.08
   1   2  -6    6.23    1.14
   1   2  -6    9.41    0.85
  -1   2   6    9.17    0.81
  -1   2   6    8.83    1.32
  -1   2   6    7.36    1.11
   1   2  -6   10.22    1.11
   1  -2  -6    8.27    0.79
  -1  -2   6    8.79    1.19
   1  -2  -6    9.13    1.15
  -1  -2   6   12.20    1.11
  -1  -2   6    7.82    1.31
  -1  -2   6    9.00    1.08
   1  -2  -6    7.04    1.04
  -1   2   5    5.78    0.98
   1   2  -5    4.85    0.64
  -1   2   5    5.13    0.85
  -1   2   5    6.59    0.76
  -1   2   5    6.43    0.92
   1   2  -5    5.09    0.73
   1   2  -5    5.59    0.96
  -1   2   5    4.28    0.98
   1   2  -5    5.01    0.97
   1   2  -5    5.87    0.64
  -1  -2   5    5.86    1.04
   1  -2  -5    6.66    0.77
  -1  -2   5    5.72    0.96
   1  -2  -5    4.81    0.92
   1  -2  -5    5.63    0.94
  -1  -2   5    5.69    0.93
   1  -2  -5    5.24    1.11
  -1  -2   5    7.53    0.97
  -1   2   4  120.16    3.15
   1   2  -4  119.74    3.03
  -1   2   4  119.02    2.92
   1   2  -4  124.24    2.97
  -1   2   4  115.49    2.93
  -1   2   4  120.48    2.96
  -1   2   4  117.26    2.58
   1   2  -4  120.10    2.80
   1  -2  -4  125.32    2.61
   1  -2  -4  116.74    2.98
  -1  -2   4  121.04    2.95
   1  -2  -4  119.69    2.99
  -1  -2   4  122.37    2.78
  -1  -2   4  124.65    2.94
  -1  -2   4  123.09    3.06
   1  -2  -4  117.75    3.06
   1  -2  -4  121.80    3.16
   1   2  -3  264.95    5.30
  -1   2   3  262.85    5.15
  -1   2   3  271.72    5.34
  -1   2   3  261.79    5.52
   1   2  -3  269.01    5.42
   1   2  -3  269.69    5.32
  -1   2   3  266.90    5.39
  -1   2   3  266.43    5.39
   1  -2  -3  266.18    5.40
   1  -2  -3  273.82    5.42
  -1  -2   3  268.28    5.41
  -1  -2   3  278.52    5.33
   1  -2  -3  272.62    5.18
   1  -2  -3  270.33    5.54
  -1  -2   3  264.29    5.39
   1  -2  -3  264.00    5.32
  -1  -2   3  268.10    5.30
  -1  -2   3  272.40    5.32
   1   2  -2  250.00    4.87
   1   2  -2  242.46    4.85
   1   2  -2  239.19    4.86
  -1   2   2  247.38    4.72
  -1   2   2  241.45    4.97
  -1   2   2  245.91    4.78
   1   2  -2  246.19    4.75
  -1   2   2  243.22    4.87
   1  -2  -2  249.86    4.89
   1  -2  -2  243.15    4.98
   1  -2  -2  246.91    4.73
   1  -2  -2  246.02    4.79
   1  -2  -2  246.28    4.89
  -1  -2   2  241.68    4.84
  -1  -2   2  254.58    4.76
  -1  -2   2  248.20    4.87
  -1  -2   2  246.45    4.85
   1   2  -1  652.61   11.65
  -1   2   1  675.69   11.92
  -1   2   1  653.81   11.87
  -1   2   1  657.52   12.01
   1   2  -1  634.84   11.65
   1   2  -1  641.75   11.76
   1   2  -1  664.04   11.96
   1   2  -1  655.98   11.86
  -1   2   1  657.59   11.63
  -1   2   1  656.34   11.87
   1  -2  -1  636.26   11.97
  -1  -2   1  649.16   11.76
   1  -2  -1  641.88   11.85
  -1  -2   1  639.33   11.59
  -1  -2   1  653.82   11.86
  -1  -2   1  639.55   11.58
   1  -2  -1  648.36   11.62
   1  -2  -1  669.66   11.93
   1  -2  -1  671.66   11.87
  -1  -2   1  669.95   11.95
   1   2   0   12.77    0.86
   1   2   0   12.17    0.79
  -1   2   0   12.52    0.83
  -1   2   0   11.93    0.76
   1   2   0   11.06    0.73
  -1   2   0   12.41    0.69
   1   2   0   11.92    0.74
  -1   2   0   11.23    0.89
   1  -2   0   12.48    0.62
  -1  -2   0   12.54    0.81
  -1  -2   0   11.94    0.70
  -1  -2   0   12.30    0.72
   1  -2   0   12.65    0.85
   1  -2   0   11.26    0.85
  -1  -2   0   11.99    0.79
   1  -2   0   12.96    0.64
   1   2   1  480.18    8.86
   1   2   1  475.37    8.78
  -1   2  -1  476.38    8.62
   1   2   1  483.07    8.85
  -1   2  -1  485.59    8.97
   1   2   1  468.25    8.85
  -1   2  -1  472.35    8.86
  -1   2  -1  471.67    8.55
   1   2   1  486.39    8.87
  -1   2  -1  465.87    8.55
   1  -2   1  448.03    8.43
   1  -2   1  462.42    8.85
   1  -2   1  487.28    8.95
  -1  -2  -1  478.38    8.85
  -1  -2  -1  493.20    8.86
  -1  -2  -1  478.62    8.87
  -1  -2  -1  488.08    8.86
  -1  -2  -1  478.99    8.77
   1  -2   1  478.56    8.62
  -1   2  -2  129.05    2.82
  -1   2  -2  127.49    2.47
  -1   2  -2  126.55    2.48
   1   2   2  131.62    2.71
   1   2   2  128.79    2.95
   1   2   2  133.88    3.06
   1   2   2  130.01    2.99
  -1   2  -2  132.32    2.91
  -1   2  -2  129.72    3.05
   1   2   2  131.26    2.99
   1  -2   2  134.84    3.06
  -1  -2  -2  136.10    3.07
  -1  -2  -2  128.11    2.96
  -1  -2  -2  128.80    2.98
   1  -2   2  128.47    2.85
  -1  -2  -2  132.96    3.00
  -1  -2  -2  130.68    2.69
   1  -2   2  128.77    2.84
   1  -2   2  129.63    2.81
   1   2   3    9.97    0.68
   1   2   3    9.54    1.07
  -1   2  -3   11.80    0.99
   1   2   3    8.99    1.18
  -1   2  -3    8.73    1.02
  -1   2  -3    9.51    0.60
   1   2   3   10.19    1.12
  -1   2  -3   10.64    1.16
   1   2   3   10.42    1.14
  -1   2  -3    9.76    0.61
   1  -2   3    8.87    1.01
  -1  -2  -3   10.26    1.10
   1  -2   3    9.55    0.87
  -1  -2  -3    9.21    1.18
  -1  -2  -3    9.27    0.71
  -1  -2  -3    8.30    0.90
   1  -2   3    7.85    0.85
  -1  -2  -3   11.85    1.22
   1  -2   3   10.95    1.19
   1  -2   3    8.69    1.13
  -1   2  -4   16.65    1.67
   1   2   4   16.83    1.45
  -1   2  -4   15.29    1.32
  -1   2  -4   15.78    0.84
   1   2   4   18.42    1.27
   1   2   4   17.21    1.31
   1   2   4   17.90    1.41
  -1  -2  -4   16.73    0.75
  -1  -2  -4   17.71    1.40
   1  -2   4   18.33    1.34
   1  -2   4   18.66    1.09
   1  -2   4   17.97    1.02
   1  -2   4   18.05    1.51
  -1  -2  -4   16.35    1.36
  -1  -2  -4   15.62    1.47
  -1  -2  -4   17.28    1.34
   1  -2   4   15.62    1.63
   1   2   5   69.64    2.34
  -1   2  -5   68.32    2.39
   1   2   5   66.86    2.45
   1   2   5   65.64    2.50
   1   2   5   63.58    2.34
  -1   2  -5   66.56    1.76
  -1   2  -5   67.70    1.80
  -1  -2  -5   60.60    2.55
   1  -2   5   64.66    2.54
   1  -2   5   70.44    1.89
  -1  -2  -5   66.75    2.37
  -1  -2  -5   69.56    2.43
  -1  -2  -5   68.52    2.34
   1  -2   5   68.38    2.43
   1  -2   5   66.95    2.38
   1  -2   5   66.60    1.88
  -1   2  -6    1.70    0.92
  -1   2  -6    0.59    0.58
   1   2   6    0.87    0.84
   1   2   6    0.82    0.97
  -1   2  -6   -0.13    0.64
   1  -2   6   -0.46    0.62
   1  -2   6    0.11    0.91
  -1  -2  -6    1.53    0.97
  -1  -2  -6   -0.68    0.78
  -1  -2  -6    0.02    1.04
   1  -2   6    0.51    0.65
  -1   2  -7    4.95    1.24
  -1   2  -7    4.92    0.94
  -1   2  -7    4.32    0.80
   1   2   7    4.35    1.22
   1   2   7    6.26    1.15
   1  -2   7    2.67    1.13
   1  -2   7    3.41    0.79
  -1  -2  -7    3.85    1.13
  -1  -2  -7    3.64    1.18
  -1  -2  -7    5.37    1.46
   1  -2   7    4.41    0.77
   1   2   8    7.51    1.39
  -1   2  -8    6.05    1.00
  -1   2  -8    5.21    1.20
   1   2   8    5.41    1.53
  -1   2  -8    4.72    1.45
  -1  -2  -8    5.80    1.42
   1  -2   8    4.70    1.48
   1  -2   8    4.30    0.81
  -1  -2  -8    4.07    1.56
   1  -2   8    5.47    0.85
  -1  -2  -8    4.31    1.27
  -1   2  -9    0.12    0.98
   1   2   9   -1.01    1.44
  -1   2  -9    0.01    1.42
   1   2   9    1.33    1.55
  -1   2  -9    0.13    1.32
   1  -2   9   -1.30    1.57
  -1  -2  -9   -0.53    1.42
  -1  -2  -9    2.05    1.82
  -1  -2  -9   -3.05    1.16
  -1   2 -10    0.57    1.66
  -1   2 -10    1.71    1.67
  -1   2 -10   -0.97    1.62
   1   2  10   -0.63    2.43
   1  -2  10   -2.66    2.03
  -1  -2 -10    0.64    2.32
  -1  -2 -10   -2.00    1.41
  -1   2 -11    2.40    2.06
  -1   2 -11    3.28    1.49
   1   2  11    5.19    2.31
  -1  -2 -11    5.34    2.09
   1  -2  11    5.75    2.19
  -1  -2 -11    5.34    1.84
  -1   2 -12   -1.55    2.17
   1   2  12   -0.10    2.38
  -1   2 -12    2.93    1.70
  -1  -2 -12   -0.10    2.09
  -1  -2 -12    0.80    2.31
   1  -2  12    0.82    2.37
   1   2  13    9.00    3.16
  -1   2 -13    5.36    2.85
  -1   2 -13    6.77    2.14
  -1  -2 -13   12.73    2.70
  -1  -2 -13   16.15    3.04
   1  -2  13    3.83    3.08
   1   3 -14   11.70    2.23
   1   3 -14    8.81    3.16
  -1   3  14    3.70    3.12
   1  -3 -14    9.32    2.82
   1  -3 -14   10.22    3.25
  -1  -3  14    5.58    3.11
   1   3 -13    4.61    2.55
  -1   3  13   12.04    2.92
   1   3 -13    5.11    1.80
  -1  -3  13   -1.90    2.38
   1  -3 -13    0.83    2.29
   1  -3 -13    7.44    2.36
   1   3 -12   17.81    2.75
  -1   3  12   15.42    2.98
   1   3 -12   18.70    1.90
   1  -3 -12   15.70    2.36
   1  -3 -12   16.58    2.64
  -1  -3  12   16.56    2.82
   1   3 -11    3.64    1.93
  -1   3  11    4.48    2.12
   1   3 -11    0.55    1.54
   1   3 -11    1.45    1.23
   1  -3 -11    2.12    1.82
   1  -3 -11    2.32    1.82
   1   3 -10   -1.16    0.97
   1   3 -10   -0.81    1.53
   1   3 -10    1.65    1.55
  -1   3  10    1.16    1.61
   1  -3 -10    0.86    1.46
   1  -3 -10    1.04    1.58
  -1  -3  10    2.20    1.56
   1   3  -9    4.66    0.95
   1   3  -9    3.80    1.38
  -1   3   9    2.21    1.40
  -1   3   9    2.84    1.53
   1   3  -9    2.04    1.47
  -1  -3   9    3.56    1.42
   1  -3  -9    3.51    1.39
   1  -3  -9    3.14    1.42
   1  -3  -9    2.51    1.80
  -1  -3   9    4.85    1.21
   1   3  -8   67.62    2.17
   1   3  -8   62.06    2.92
  -1   3   8   73.81    3.15
   1   3  -8   60.49    3.71
  -1   3   8   67.99    2.81
   1   3  -8   68.48    2.03
   1  -3  -8   66.67    2.88
   1  -3  -8   67.38    2.86
  -1  -3   8   67.20    2.42
  -1  -3   8   69.57    2.91
   1  -3  -8   69.33    3.22
   1   3  -7   77.14    2.85
  -1   3   7   78.41    2.05
   1   3  -7   80.69    2.07
  -1   3   7   79.43    3.11
  -1   3   7   77.98    2.85
   1   3  -7   77.73    2.00
   1   3  -7   82.73    2.58
   1  -3  -7   80.20    2.03
  -1  -3   7   86.76    2.99
   1  -3  -7   80.99    2.88
  -1  -3   7   80.18    2.47
   1  -3  -7   81.06    2.06
   1  -3  -7   78.57    3.06
  -1  -3   7   83.81    2.59
   1  -3  -7   81.92    2.87
   1   3  -6   33.23    1.03
   1   3  -6   34.86    1.89
  -1   3   6   32.02    2.72
   1   3  -6   34.21    1.06
  -1   3   6   35.07    2.01
  -1   3   6   32.54    2.39
  -1   3   6   33.08    1.85
  -1   3   6   35.66    1.36
   1   3  -6   34.92    1.71
   1  -3  -6   35.83    1.31
  -1  -3   6   33.34    1.66
  -1  -3   6   36.72    1.88
   1  -3  -6   31.72    1.84
  -1  -3   6   34.58    1.98
  -1  -3   6   33.62    1.64
   1  -3  -6   32.78    2.08
   1  -3  -6   35.22    1.90
  -1   3   5   16.75    1.58
  -1   3   5   17.53    1.50
   1   3  -5   17.74    1.31
  -1   3   5   18.92    1.07
  -1   3   5   17.62    1.59
   1   3  -5   17.21    1.40
  -1   3   5   18.12    1.51
   1  -3  -5   16.30    1.58
  -1  -3   5   14.99    1.57
  -1  -3   5   18.51    1.34
   1  -3  -5   17.35    1.65
   1  -3  -5   17.03    1.08
   1  -3  -5   15.90    1.78
   1  -3  -5   18.13    1.43
  -1  -3   5   17.13    1.46
  -1   3   4  212.57    4.66
  -1   3   4  212.15    4.35
  -1   3   4  213.00    4.72
   1   3  -4  211.03    4.66
   1   3  -4  214.88    4.63
  -1   3   4  210.55    4.58
   1   3  -4  211.85    4.58
  -1   3   4  202.67    4.83
  -1  -3   4  213.65    4.58
   1  -3  -4  211.36    4.36
   1  -3  -4  207.24    4.69
  -1  -3   4  213.49    4.61
   1  -3  -4  205.62    4.84
   1  -3  -4  205.04    4.65
  -1  -3   4  218.40    4.64
  -1  -3   4  216.85    4.67
  -1  -3   4  211.60    4.67
   1  -3  -4  210.20    4.59
  -1   3   3   34.90    1.36
   1   3  -3   33.90    1.45
  -1   3   3   32.32    1.46
   1   3  -3   34.50    1.51
   1   3  -3   34.30    1.40
  -1   3   3   32.66    1.60
  -1   3   3   34.98    1.64
  -1   3   3   36.72    1.41
   1  -3  -3   32.68    1.57
  -1  -3   3   35.36    1.43
   1  -3  -3   34.33    1.66
  -1  -3   3   35.46    1.41
  -1  -3   3   35.75    1.45
   1  -3  -3   34.53    1.36
  -1  -3   3   34.55    1.43
   1  -3  -3   33.48    1.37
   1  -3  -3   35.15    1.53
   1   3  -2    2.45    0.69
  -1   3   2    4.27    0.67
  -1   3   2    2.71    0.53
  -1   3   2    4.21    0.87
  -1   3   2    3.49    0.69
   1   3  -2    3.79    0.63
   1   3  -2    2.84    0.31
   1   3  -2    2.98    0.31
   1   3  -2    1.89    0.62
  -1   3   2    1.95    0.74
   1  -3  -2    3.23    0.69
  -1  -3   2    3.49    0.63
   1  -3  -2    3.49    0.71
   1  -3  -2    3.02    0.53
  -1  -3   2    2.19    0.60
  -1  -3   2    2.81    0.72
  -1  -3   2    3.60    0.60
   1  -3  -2    2.82    0.65
   1  -3  -2    3.46    0.83
   1   3  -1  109.54    2.46
  -1   3   1  108.64    2.61
  -1   3   1  110.22    2.20
  -1   3   1  104.03    2.47
   1   3  -1  108.13    2.67
   1   3  -1  103.96    2.27
  -1   3   1  109.42    2.53
   1   3  -1  108.55    2.45
  -1   3   1  106.34    2.69
   1   3  -1  107.49    2.26
  -1  -3   1  108.97    2.15
   1  -3  -1  109.24    2.18
  -1  -3   1  109.21    2.64
  -1  -3   1  109.94    2.47
  -1  -3   1  105.88    2.45
   1  -3  -1  108.94    2.48
  -1  -3   1   95.99    2.26
   1  -3  -1  109.01    2.64
   1  -3  -1  107.53    2.46
   1  -3  -1  107.79    2.67
   1   3   0  142.38    3.11
  -1   3   0  148.66    2.72
   1   3   0  140.99    3.03
   1   3   0  144.51    3.23
  -1   3   0  145.21    3.27
  -1   3   0  143.17    2.98
  -1   3   0  140.36    3.27
   1   3   0  147.04    3.08
  -1   3   0  137.89    2.96
   1  -3   0  137.07    3.21
  -1  -3   0  143.01    3.00
   1  -3   0  142.19    3.25
   1  -3   0  142.87    3.24
   1  -3   0  140.10    2.70
  -1  -3   0  143.34    3.19
  -1  -3   0  142.03    2.99
   1  -3   0  142.11    2.90
  -1  -3   0  147.18    3.11
  -1  -3   0  144.64    3.09
   1  -3   0  143.26    2.92
  -1   3  -1   -0.48    0.62
  -1   3  -1    0.84    0.64
   1   3   1   -0.31    0.56
  -1   3  -1   -0.07    0.37
  -1   3  -1   -0.25    0.37
  -1   3  -1   -0.02    0.38
   1   3   1   -0.60    0.57
   1   3   1   -0.46    0.58
   1   3   1    0.02    0.56
   1   3   1   -0.76    0.55
   1  -3   1    0.35    0.65
  -1  -3  -1   -0.55    0.56
   1  -3   1   -0.15    0.36
   1  -3   1   -0.11    0.23
   1  -3   1   -0.05    0.25
   1  -3   1   -0.69    0.58
  -1  -3  -1    0.52    0.59
  -1  -3  -1    0.01    0.53
   1  -3   1   -0.13    0.57
  -1  -3  -1   -0.52    0.62
   1  -3   1   -0.01    0.45
  -1  -3  -1    0.15    0.56
  -1  -3  -1   -0.03    0.55
  -1   3  -2   53.49    1.25
  -1   3  -2   55.61    1.86
   1   3   2   56.96    1.85
   1   3   2   56.12    1.87
  -1   3  -2   56.20    1.58
   1   3   2   57.79    1.89
   1   3   2   54.37    1.66
  -1   3  -2   55.63    1.25
  -1   3  -2   57.19    1.96
   1   3   2   59.18    1.91
  -1  -3  -2   54.66    1.80
   1  -3   2   55.27    1.80
   1  -3   2   54.90    1.82
  -1  -3  -2   55.56    1.70
  -1  -3  -2   56.42    1.85
   1  -3   2   58.96    1.96
   1  -3   2   55.30    1.57
  -1  -3  -2   56.22    1.67
  -1  -3  -2   59.79    1.94
  -1  -3  -2   57.45    1.87
   1   3   3    7.59    0.95
  -1   3  -3    8.52    0.93
   1   3   3    7.74    1.04
  -1   3  -3    9.36    1.03
   1   3   3    6.78    0.86
  -1   3  -3    8.52    0.51
  -1   3  -3   10.02    1.25
   1   3   3    9.07    1.01
   1   3   3    6.90    0.96
  -1  -3  -3    8.73    0.96
   1  -3   3   10.81    1.00
   1  -3   3    8.00    1.01
   1  -3   3    8.87    1.03
  -1  -3  -3    9.39    0.95
  -1  -3  -3    7.96    0.92
  -1  -3  -3    9.22    1.07
  -1  -3  -3    8.53    1.01
   1  -3   3    6.93    0.83
  -1  -3  -3    7.40    0.90
  -1   3  -4   48.60    2.03
   1   3   4   48.48    2.05
   1   3   4   48.56    1.98
   1   3   4   51.28    2.09
  -1   3  -4   47.77    1.19
   1   3   4   44.93    2.01
  -1   3  -4   48.03    1.21
  -1   3  -4   50.18    1.91
  -1  -3  -4   47.29    1.97
   1  -3   4   47.15    2.02
   1  -3   4   50.69    1.90
  -1  -3  -4   47.24    2.10
  -1  -3  -4   46.95    1.45
   1  -3   4   47.32    1.75
  -1  -3  -4   49.92    2.03
  -1  -3  -4   47.64    1.45
  -1  -3  -4   45.50    1.97
   1  -3   4   47.20    1.72
   1  -3   4   46.85    2.12
  -1   3  -5   33.34    1.76
   1   3   5   35.86    1.90
   1   3   5   32.67    1.90
   1   3   5   33.20    1.94
  -1   3  -5   33.71    1.10
  -1   3  -5   35.76    1.18
  -1   3  -5   34.71    1.90
  -1  -3  -5   35.59    1.80
   1  -3   5   36.15    1.90
   1  -3   5   34.74    1.94
  -1  -3  -5   35.88    1.20
  -1  -3  -5   32.99    1.21
  -1  -3  -5   34.03    1.83
   1  -3   5   32.58    1.55
   1  -3   5   35.22    1.61
  -1  -3  -5   37.89    2.09
   1   3   6    7.22    1.24
   1   3   6    7.35    1.30
  -1   3  -6    7.31    0.70
  -1   3  -6    6.48    0.77
  -1   3  -6    6.95    1.13
   1  -3   6    7.48    1.03
  -1  -3  -6    5.92    1.18
  -1  -3  -6    6.22    1.33
  -1  -3  -6    7.95    1.17
   1  -3   6    6.60    0.93
   1  -3   6    4.99    1.19
  -1   3  -7    2.25    0.82
   1   3   7    3.26    1.27
   1   3   7    2.02    1.18
  -1   3  -7    4.30    1.25
  -1   3  -7    1.44    0.70
  -1  -3  -7    3.48    1.21
   1  -3   7    0.89    0.86
  -1  -3  -7   -0.14    1.37
   1  -3   7    2.30    0.96
  -1  -3  -7    1.11    1.07
   1  -3   7    4.65    1.27
   1   3   8   23.00    2.25
  -1   3  -8   26.87    2.32
  -1   3  -8   26.84    1.57
  -1   3  -8   29.17    1.82
   1   3   8   23.11    2.43
   1  -3   8   25.37    1.71
  -1  -3  -8   27.42    2.82
  -1  -3  -8   23.62    2.28
  -1  -3  -8   25.91    2.34
   1  -3   8   26.91    2.58
   1  -3   8   27.98    1.77
   1   3   9    1.17    1.68
  -1   3  -9    1.20    0.97
  -1   3  -9   -0.10    1.49
  -1   3  -9   -0.48    1.25
   1   3   9   -2.70    1.60
  -1  -3  -9   -1.98    1.96
   1  -3   9   -1.49    1.66
  -1  -3  -9    0.76    1.45
  -1  -3  -9    1.25    1.42
   1  -3   9    1.18    1.01
  -1   3 -10    2.79    1.72
   1   3  10    0.10    2.06
  -1   3 -10    2.94    1.85
  -1   3 -10   -0.30    1.18
   1  -3  10    1.05    3.29
  -1  -3 -10    1.33    1.73
  -1  -3 -10   -1.22    1.59
   1   3  11   17.17    2.73
  -1   3 -11    8.65    2.34
  -1   3 -11   15.41    1.81
   1  -3  11   14.10    2.57
  -1  -3 -11   11.33    2.28
  -1  -3 -11    9.81    2.33
  -1   3 -12    3.98    1.58
  -1   3 -12    0.67    2.44
   1   3  12   -0.38    2.54
  -1  -3 -12    1.31    2.31
   1  -3  12    0.09    2.33
  -1  -3 -12    0.40    2.21
  -1   3 -13   -2.39    2.67
  -1   3 -13    3.85    2.07
   1   3  13    3.82    3.05
   1  -3  13   -1.09    2.99
  -1  -3 -13    3.63    2.60
  -1  -3 -13    7.69    2.56
   1   4 -13    5.90    1.81
   1   4 -13   13.16    2.92
  -1   4  13   10.01    2.81
  -1  -4  13    4.59    2.76
   1  -4 -13   10.19    2.66
   1  -4 -13    3.93    2.52
   1   4 -12   63.36    4.20
  -1   4  12   58.76    4.46
   1   4 -12   63.77    3.02
   1  -4 -12   62.05    4.24
   1  -4 -12   69.12    4.20
  -1  -4  12   55.47    4.08
   1   4 -11   13.07    2.45
   1   4 -11   13.69    1.51
  -1   4  11   13.58    2.57
   1   4 -11   10.91    1.57
   1  -4 -11   13.30    2.39
   1  -4 -11   11.87    2.40
  -1  -4  11   11.90    2.73
   1   4 -10   13.53    1.62
   1   4 -10   17.21    2.26
   1   4 -10   15.56    1.40
  -1  -4  10   12.76    2.17
  -1  -4  10   17.20    2.10
   1  -4 -10   21.48    2.77
   1  -4 -10   15.06    2.14
  -1   4   9   19.19    2.34
  -1   4   9   19.12    2.04
   1   4  -9   19.36    1.50
   1   4  -9   19.73    2.50
   1   4  -9   18.80    1.42
  -1  -4   9   23.24    2.47
   1  -4  -9   19.71    2.40
   1  -4  -9   20.96    2.50
   1  -4  -9   20.62    2.43
  -1  -4   9   20.60    1.92
  -1  -4   9   20.97    2.38
  -1   4   8   96.80    3.81
   1   4  -8   95.56    2.32
   1   4  -8   95.96    2.33
   1   4  -8   95.11    3.01
  -1   4   8   97.85    3.48
   1   4  -8   93.05    3.43
   1  -4  -8   97.02    3.54
  -1  -4   8   96.90    3.01
   1  -4  -8   93.76    3.42
   1  -4  -8   94.70    2.51
   1  -4  -8   95.65    2.46
  -1  -4   8   87.08    3.16
  -1  -4   8   95.45    3.50
   1  -4  -8   93.96    3.85
   1   4  -7   18.60    0.87
   1   4  -7   18.88    1.90
   1   4  -7   15.76    1.70
  -1   4   7   19.40    2.03
  -1   4   7   17.35    1.35
  -1   4   7   20.42    2.05
   1  -4  -7   20.02    1.76
   1  -4  -7   17.83    1.33
  -1  -4   7   18.24    1.59
  -1  -4   7   20.28    1.91
   1  -4  -7   19.66    2.28
   1  -4  -7   19.33    1.95
  -1  -4   7   17.96    1.83
   1  -4  -7   21.06    1.45
   1   4  -6  156.91    4.17
  -1   4   6  164.96    5.76
  -1   4   6  157.51    4.47
  -1   4   6  160.10    3.63
   1   4  -6  155.07    3.95
  -1   4   6  162.35    4.24
   1  -4  -6  158.88    3.63
  -1  -4   6  154.08    4.11
   1  -4  -6  158.88    4.10
   1  -4  -6  158.19    4.19
  -1  -4   6  161.80    4.67
  -1  -4   6  154.16    3.98
   1  -4  -6  167.24    4.43
   1  -4  -6  159.26    3.64
  -1  -4   6  156.00    4.10
  -1  -4   6  157.01    3.96
  -1   4   5  208.77    4.99
   1   4  -5  214.71    4.90
   1   4  -5  210.68    4.85
  -1   4   5  210.17    4.93
  -1   4   5  205.41    5.08
  -1   4   5  211.44    4.54
   1   4  -5  207.14    4.85
  -1   4   5  204.75    4.83
  -1  -4   5  215.34    4.84
   1  -4  -5  214.23    5.05
   1  -4  -5  207.63    4.50
  -1  -4   5  205.61    4.83
  -1  -4   5  209.03    4.88
   1  -4  -5  213.53    4.54
   1  -4  -5  209.80    4.84
  -1  -4   5  205.74    4.89
  -1  -4   5  202.54    4.79
  -1  -4   5  215.61    4.89
   1  -4  -5  216.30    5.01
  -1   4   4   44.47    1.84
  -1   4   4   43.61    1.75
   1   4  -4   43.12    2.18
  -1   4   4   43.27    1.88
  -1   4   4   44.29    1.99
  -1   4   4   44.71    2.07
   1   4  -4   46.62    1.99
   1   4  -4   46.59    1.90
  -1  -4   4   41.38    1.88
  -1  -4   4   45.69    1.84
  -1  -4   4   43.79    1.82
   1  -4  -4   44.55    1.99
   1  -4  -4   42.17    1.73
   1  -4  -4   44.56    1.72
  -1  -4   4   44.29    1.87
   1  -4  -4   39.73    2.09
  -1  -4   4   43.64    1.87
   1  -4  -4   47.08    2.10
  -1  -4   4   39.85    2.08
   1  -4  -4   43.90    1.70
  -1   4   3    9.54    0.96
  -1   4   3    9.38    1.07
   1   4  -3    9.37    1.14
  -1   4   3    8.26    1.00
  -1   4   3    7.79    1.12
  -1   4   3    8.98    1.10
   1   4  -3    6.12    1.56
   1  -4  -3    9.18    1.03
  -1  -4   3    8.51    1.03
  -1  -4   3   10.87    1.13
  -1  -4   3    8.98    1.08
   1  -4  -3    9.75    1.11
  -1  -4   3    8.78    1.04
   1  -4  -3    8.64    1.06
   1  -4  -3    8.91    0.99
   1  -4  -3    8.62    1.15
  -1  -4   3    8.13    1.77
   1   4  -2  269.24    5.03
  -1   4   2  273.60    5.61
   1   4  -2  276.22    5.50
  -1   4   2  263.54    5.75
   1   4  -2  265.80    5.68
   1   4  -2  256.31    5.02
  -1   4   2  262.67    5.53
   1   4  -2  271.80    5.43
  -1   4   2  276.17    5.23
   1  -4  -2  263.95    5.57
  -1  -4   2  270.24    5.42
   1  -4  -2  273.42    5.55
   1  -4  -2  263.39    5.54
  -1  -4   2  260.48    5.67
   1  -4  -2  266.28    5.20
   1  -4  -2  262.78    5.74
   1  -4  -2  268.51    5.53
  -1  -4   2  273.58    5.47
  -1  -4   2  265.12    5.39
  -1  -4   2  265.99    5.64
   1   4  -1   36.59    1.36
   1   4  -1   35.91    1.28
   1   4  -1   33.95    1.24
  -1   4   1   36.86    1.61
   1   4  -1   36.67    1.61
  -1   4   1   36.77    1.48
  -1   4   1   34.26    1.31
   1   4  -1   35.84    1.46
  -1   4   1   36.62    1.47
  -1   4   1   36.28    1.66
   1  -4  -1   36.97    1.38
  -1  -4   1   34.88    1.09
  -1  -4   1   36.65    1.45
  -1  -4   1   37.16    1.38
   1  -4  -1   36.79    1.42
   1  -4  -1   32.98    1.53
   1  -4  -1   37.27    1.71
  -1  -4   1   36.79    1.09
   1  -4  -1   39.44    1.66
  -1  -4   1   38.12    1.62
   1  -4  -1   36.73    1.09
  -1  -4   1   35.75    1.58
  -1   4   0    1.52    0.79
  -1   4   0    2.13    0.60
   1   4   0    1.51    0.73
   1   4   0    1.87    0.63
   1   4   0    2.34    0.62
  -1   4   0    0.96    0.58
  -1   4   0    2.31    0.44
   1   4   0    1.77    0.70
  -1   4   0    3.23    0.82
  -1  -4   0    2.45    0.60
  -1  -4   0    2.09    0.61
   1  -4   0    1.90    0.73
   1  -4   0    1.84    0.74
  -1  -4   0    1.31    0.73
   1  -4   0    1.74    0.41
   1  -4   0    1.35    0.82
  -1  -4   0    2.46    0.70
  -1  -4   0    2.73    0.64
   1  -4   0    1.54    0.53
   1  -4   0    1.90    0.54
  -1  -4   0    2.84    0.77
   1   4   1   72.25    2.18
  -1   4  -1   69.77    2.29
   1   4   1   69.99    2.03
   1   4   1   73.84    2.14
   1   4   1   69.66    2.11
  -1   4  -1   70.08    2.24
  -1   4  -1   70.80    1.78
  -1   4  -1   68.95    1.77
   1   4   1   69.96    2.10
   1  -4   1   71.10    2.24
  -1  -4  -1   71.28    2.16
  -1  -4  -1   73.75    2.06
   1  -4   1   70.60    1.49
   1  -4   1   70.63    2.28
   1  -4   1   67.46    1.50
  -1  -4  -1   74.21    2.23
   1  -4   1   71.19    1.68
   1  -4   1   72.09    2.30
  -1  -4  -1   67.01    2.16
  -1  -4  -1   69.86    2.05
   1  -4   1   72.82    1.69
  -1  -4  -1   69.26    2.00
  -1   4  -2   33.96    1.24
  -1   4  -2   37.32    1.10
   1   4   2   36.64    1.58
  -1   4  -2   37.62    1.32
  -1   4  -2   36.33    1.76
   1   4   2   37.72    1.66
   1   4   2   37.52    1.64
   1   4   2   39.84    1.80
   1   4   2   38.56    1.77
  -1   4  -2   39.61    1.75
   1  -4   2   38.46    1.84
   1  -4   2   38.99    1.73
  -1  -4  -2   35.95    1.57
  -1  -4  -2   36.79    1.55
  -1  -4  -2   40.10    1.74
  -1  -4  -2   38.34    1.57
   1  -4   2   39.20    1.32
  -1  -4  -2   38.30    1.69
   1  -4   2   38.25    1.33
  -1  -4  -2   37.57    1.61
   1  -4   2   37.69    1.71
   1   4   3   92.63    2.67
  -1   4  -3   87.39    2.78
  -1   4  -3   90.96    2.40
   1   4   3   90.61    2.70
   1   4   3   90.26    2.73
  -1   4  -3   84.93    1.86
  -1   4  -3   86.12    1.83
   1   4   3   87.09    2.76
  -1  -4  -3   91.68    2.81
  -1  -4  -3   91.00    2.41
   1  -4   3   90.63    2.39
  -1  -4  -3   88.17    2.74
  -1  -4  -3   87.82    2.42
  -1  -4  -3   89.90    2.68
   1  -4   3   86.41    2.58
   1  -4   3   92.70    2.79
  -1   4  -4   58.82    2.30
  -1   4  -4   60.13    2.12
   1   4   4   60.40    2.40
   1   4   4   61.30    2.41
   1   4   4   62.04    2.38
   1   4   4   62.17    2.39
   1  -4   4   58.64    2.13
  -1  -4  -4   58.20    2.19
  -1  -4  -4   60.02    2.36
   1  -4   4   58.37    2.46
  -1  -4  -4   59.43    1.90
  -1  -4  -4   57.60    2.54
  -1  -4  -4   62.35    2.29
   1  -4   4   61.54    2.06
   1  -4   4   62.55    2.33
   1  -4   4   56.07    2.18
  -1  -4  -4   62.47    1.94
  -1   4  -5    9.35    0.77
   1   4   5    8.65    1.30
  -1   4  -5    9.54    1.13
   1   4   5    9.86    1.27
  -1   4  -5    6.89    1.18
   1   4   5   11.54    1.54
  -1   4  -5    7.75    0.66
  -1  -4  -5    9.12    1.54
   1  -4   5   11.27    1.52
   1  -4   5    9.35    1.09
   1  -4   5    9.85    1.25
  -1  -4  -5    8.77    0.91
  -1  -4  -5   10.99    1.49
  -1  -4  -5    8.73    1.08
   1  -4   5    8.94    1.14
  -1  -4  -5   10.78    1.30
  -1   4  -6   10.81    0.86
   1   4   6   11.21    1.52
   1   4   6    6.99    1.36
  -1   4  -6    9.43    1.29
  -1   4  -6   12.62    1.54
  -1  -4  -6    8.97    1.25
  -1  -4  -6    9.88    1.08
  -1  -4  -6   12.06    1.40
   1  -4   6    8.23    1.31
   1  -4   6    9.96    1.13
  -1  -4  -6   11.65    1.68
  -1  -4  -6   10.38    1.18
   1  -4   6    9.91    1.24
  -1   4  -7   18.11    2.00
   1   4   7   20.15    2.18
  -1   4  -7   16.05    1.30
  -1   4  -7   13.34    1.15
   1   4   7   16.21    2.17
  -1  -4  -7   18.53    2.13
   1  -4   7   16.72    1.59
   1  -4   7   20.72    2.14
   1  -4   7   18.92    1.88
  -1  -4  -7   17.48    2.06
  -1  -4  -7   15.50    2.00
  -1   4  -8    2.57    1.41
  -1   4  -8    4.55    1.00
  -1   4  -8    4.67    0.90
   1   4   8    6.13    1.67
   1   4   8    2.12    1.47
  -1  -4  -8    2.19    1.39
   1  -4   8    3.04    1.35
   1  -4   8    3.53    1.06
  -1  -4  -8    1.82    1.98
   1  -4   8    3.48    1.55
  -1  -4  -8    4.36    1.48
   1   4   9   -2.33    1.61
  -1   4  -9   -0.12    0.94
  -1   4  -9    0.97    1.08
  -1   4  -9    0.56    1.58
  -1  -4  -9    1.02    1.54
   1  -4   9    0.04    1.08
  -1  -4  -9   -0.74    1.54
   1  -4   9   -1.05    1.60
  -1   4 -10    0.71    2.51
  -1   4 -10    1.02    1.19
  -1   4 -10    0.94    1.35
   1   4  10   -1.78    1.91
  -1  -4 -10   -0.64    1.74
  -1  -4 -10    1.86    1.82
   1  -4  10    0.38    1.37
   1  -4  10    1.39    2.04
  -1   4 -11   -0.89    2.18
   1   4  11    0.40    2.53
  -1   4 -11    1.09    1.40
  -1  -4 -11    2.18    2.19
   1  -4  11    3.90    2.20
  -1  -4 -11   -2.09    1.96
   1   4  12    9.29    2.85
  -1   4 -12    8.87    2.71
  -1   4 -12    8.28    1.78
  -1  -4 -12    9.23    2.53
  -1  -4 -12   12.09    2.64
   1  -4  12    5.12    2.58
  -1   4 -13    5.73    2.90
   1   4  13   -2.52    3.29
  -1   4 -13   -0.52    1.90
  -1  -4 -13    1.92    3.12
  -1  -4 -13   -3.61    2.73
   1  -4  13    2.35    3.13
   1   5 -13    7.68    1.78
   1   5 -13    9.20    3.13
  -1   5  13   10.97    3.49
  -1  -5  13    6.12    2.78
   1  -5 -13    7.05    2.94
  -1  -5  13    6.02    2.73
   1  -5 -13   10.36    2.83
   1   5 -12   -5.58    2.33
  -1   5  12   -0.65    2.46
   1   5 -12    2.72    1.41
  -1  -5  12    0.03    2.26
   1  -5 -12    0.01    2.48
  -1  -5  12   -1.96    2.19
   1  -5 -12   -4.85    2.16
  -1   5  11    1.46    2.24
   1   5 -11    6.37    1.41
   1   5 -11    4.65    1.24
   1   5 -11    4.34    2.36
  -1  -5  11    6.26    1.67
   1  -5 -11    1.49    2.10
  -1  -5  11    4.51    2.09
  -1  -5  11    6.96    2.40
   1  -5 -11    6.76    2.10
  -1   5  10    2.69    2.02
   1   5 -10    2.15    1.06
   1   5 -10    2.68    1.93
  -1  -5  10    6.22    1.82
   1  -5 -10    1.46    1.77
   1  -5 -10    1.46    1.81
  -1  -5  10    2.31    1.73
  -1  -5  10    6.85    1.52
  -1   5   9   -1.18    1.61
  -1   5   9    2.45    1.80
   1   5  -9    1.08    0.78
   1   5  -9   -1.18    0.81
   1   5  -9    1.91    1.68
   1  -5  -9    0.34    2.15
   1  -5  -9    1.88    1.61
   1  -5  -9    0.90    1.42
  -1  -5   9    2.25    1.51
   1  -5  -9    1.96    0.97
  -1  -5   9    1.25    1.26
   1   5  -8   52.30    2.65
  -1   5   8   49.44    3.04
   1   5  -8   54.61    2.91
  -1   5   8   52.25    3.00
  -1  -5   8   50.62    2.52
   1  -5  -8   59.37    2.83
  -1  -5   8   50.69    2.77
   1  -5  -8   56.07    2.33
  -1  -5   8   58.22    2.93
   1  -5  -8   47.70    3.27
   1  -5  -8   55.16    2.14
   1  -5  -8   56.03    2.89
  -1   5   7   21.91    2.33
   1   5  -7   19.33    2.07
  -1   5   7   18.73    2.22
   1   5  -7   19.31    1.77
   1  -5  -7   19.02    1.98
  -1  -5   7   20.23    1.84
   1  -5  -7   19.88    1.69
  -1  -5   7   20.15    2.03
   1  -5  -7   15.59    1.83
  -1  -5   7   18.88    1.97
   1  -5  -7   18.00    2.08
   1  -5  -7   18.02    1.74
   1   5  -6   16.96    1.75
   1   5  -6   14.71    1.67
  -1   5   6   19.17    2.03
   1   5  -6   17.19    1.75
  -1   5   6   15.98    1.58
  -1   5   6   17.00    1.99
  -1  -5   6   20.04    1.75
   1  -5  -6   16.77    1.64
   1  -5  -6   15.83    1.63
   1  -5  -6   18.40    1.89
   1  -5  -6   16.06    1.61
   1  -5  -6   16.64    1.66
  -1  -5   6   17.04    1.66
  -1  -5   6   17.79    1.64
  -1   5   5    7.76    1.32
  -1   5   5    9.98    1.16
  -1   5   5    9.86    1.36
  -1   5   5   10.87    1.31
   1   5  -5   11.09    1.24
  -1   5   5    9.11    1.46
   1   5  -5    9.89    1.18
   1   5  -5    9.90    1.20
   1  -5  -5   12.00    1.49
   1  -5  -5    9.28    1.15
  -1  -5   5   11.28    1.37
  -1  -5   5    9.10    1.38
  -1  -5   5    9.45    1.21
   1  -5  -5   10.89    1.36
   1  -5  -5   11.34    1.22
  -1  -5   5    9.26    1.20
  -1  -5   5    9.48    1.36
  -1   5   4   41.04    1.93
   1   5  -4   42.82    1.95
  -1   5   4   42.54    2.10
  -1   5   4   44.51    2.18
  -1   5   4   43.37    2.16
  -1   5   4   40.36    1.85
   1   5  -4   39.93    2.02
  -1  -5   4   36.54    2.14
  -1  -5   4   40.74    1.94
   1  -5  -4   37.54    2.13
   1  -5  -4   39.86    2.18
   1  -5  -4   39.79    2.00
  -1  -5   4   40.90    1.87
  -1  -5   4   38.49    1.75
   1  -5  -4   41.92    1.91
   1  -5  -4   39.99    1.75
  -1  -5   4   43.57    1.96
   1   5  -3    3.47    0.91
  -1   5   3    4.02    0.93
   1   5  -3    4.26    0.49
   1   5  -3    3.42    0.44
  -1   5   3    3.61    0.97
   1   5  -3    4.48    0.96
  -1   5   3    4.12    1.07
  -1   5   3    3.83    0.84
  -1  -5   3    5.39    0.89
   1  -5  -3    5.52    0.97
   1  -5  -3    3.89    1.03
   1  -5  -3    3.97    0.77
  -1  -5   3    4.45    0.85
  -1  -5   3    2.15    0.88
   1  -5  -3    3.47    0.90
   1  -5  -3    4.26    0.92
   1  -5  -3    2.88    1.20
  -1  -5   3    3.78    0.96
  -1  -5   3    3.14    1.12
  -1   5   2   91.85    2.72
  -1   5   2   95.45    2.27
   1   5  -2   91.08    2.48
  -1   5   2   87.09    2.67
   1   5  -2   86.34    2.12
   1   5  -2   88.29    2.12
   1   5  -2   88.51    2.77
   1   5  -2   88.90    2.55
  -1   5   2   87.92    2.80
   1  -5  -2   88.26    2.54
  -1  -5   2   87.36    2.39
   1  -5  -2   91.52    2.65
  -1  -5   2   83.70    2.74
  -1  -5   2   92.41    2.60
  -1  -5   2   91.02    2.43
   1  -5  -2   88.29    2.20
   1  -5  -2   87.99    2.84
  -1  -5   2   86.52    2.76
   1  -5  -2   85.22    2.68
   1  -5  -2   90.13    2.61
  -1   5   1    9.25    1.18
  -1   5   1    8.28    0.94
   1   5  -1    7.94    0.81
   1   5  -1    7.59    0.96
  -1   5   1    7.29    0.81
  -1   5   1    9.37    1.21
   1   5  -1    9.45    1.11
   1   5  -1    8.43    1.09
   1   5  -1    8.73    1.19
  -1   5   1    9.19    1.17
   1  -5  -1    6.80    0.79
   1  -5  -1    7.02    1.06
  -1  -5   1    8.05    0.85
   1  -5  -1    8.95    0.94
   1  -5  -1    9.43    1.21
   1  -5  -1    8.75    1.21
   1  -5  -1    8.34    1.08
  -1  -5   1    8.68    1.01
  -1  -5   1    9.00    1.08
  -1  -5   1    7.17    0.78
  -1  -5   1    6.84    1.06
  -1  -5   1    7.11    0.75
  -1   5   0   13.44    1.46
  -1   5   0   13.24    1.12
   1   5   0   14.74    1.19
   1   5   0   14.75    1.38
   1   5   0   14.25    1.18
  -1   5   0   13.75    0.87
  -1   5   0   13.00    1.16
   1   5   0   15.60    1.33
  -1   5   0   13.06    1.40
   1  -5   0   15.93    1.04
   1  -5   0   15.37    1.45
  -1  -5   0   14.70    1.13
   1  -5   0   14.46    1.53
  -1  -5   0   13.68    1.08
   1  -5   0   13.50    1.43
  -1  -5   0   13.30    1.34
  -1  -5   0   13.83    1.41
   1  -5   0   15.67    0.82
  -1  -5   0   11.99    1.14
  -1  -5   0   16.07    1.48
   1  -5   0   13.25    1.05
  -1   5  -1   52.49    1.62
   1   5   1   54.33    1.93
   1   5   1   53.00    1.99
   1   5   1   52.76    2.01
  -1   5  -1   51.49    2.17
   1   5   1   53.37    1.98
  -1   5  -1   51.35    2.09
  -1   5  -1   54.15    1.65
   1   5   1   54.25    2.05
  -1  -5  -1   51.23    1.99
   1  -5   1   52.94    2.19
  -1  -5  -1   52.61    1.89
  -1  -5  -1   51.21    1.82
   1  -5   1   51.77    1.31
  -1  -5  -1   55.31    2.13
   1  -5   1   52.32    2.08
  -1  -5  -1   55.49    1.89
   1  -5   1   55.03    1.30
  -1  -5  -1   56.09    2.07
   1  -5   1   52.04    2.16
   1  -5   1   53.69    1.49
   1  -5   1   53.43    1.52
  -1   5  -2   48.07    1.43
   1   5   2   47.12    2.31
  -1   5  -2   46.71    1.42
   1   5   2   45.12    2.33
   1   5   2   49.96    2.13
  -1   5  -2   47.64    2.22
   1   5   2   49.87    2.06
  -1   5  -2   50.35    2.08
   1   5   2   51.08    1.95
   1  -5   2   48.90    1.54
   1  -5   2   45.74    2.08
  -1  -5  -2   48.40    2.61
  -1  -5  -2   49.12    1.91
   1  -5   2   47.68    2.16
   1  -5   2   48.46    1.56
   1  -5   2   51.86    2.10
  -1  -5  -2   49.64    1.97
  -1  -5  -2   48.69    2.03
  -1  -5  -2   47.99    2.14
  -1  -5  -2   49.59    1.98
   1   5   3   10.06    1.31
  -1   5  -3    9.68    0.76
  -1   5  -3    9.30    0.94
  -1   5  -3    8.42    1.17
   1   5   3   10.43    1.25
  -1   5  -3   10.41    0.71
   1   5   3    9.53    1.19
   1   5   3    9.58    1.44
  -1  -5  -3    7.91    1.29
  -1  -5  -3    8.99    1.21
  -1  -5  -3    9.63    1.11
  -1  -5  -3    8.57    1.12
  -1  -5  -3   11.79    1.48
   1  -5   3    9.48    1.12
   1  -5   3    8.65    1.30
  -1  -5  -3    9.44    1.41
   1  -5   3    9.37    1.29
   1  -5   3    9.31    1.16
   1  -5   3   10.44    1.20
  -1   5  -4    5.74    0.65
   1   5   4    4.40    1.26
   1   5   4    6.60    1.25
  -1   5  -4    3.20    1.06
   1   5   4    6.16    1.32
   1   5   4    3.68    1.10
  -1   5  -4    4.97    1.24
  -1   5  -4    4.68    0.59
  -1  -5  -4    5.12    1.20
   1  -5   4    5.68    1.03
  -1  -5  -4    5.85    1.01
  -1  -5  -4    6.77    1.33
   1  -5   4    8.07    1.25
  -1  -5  -4    5.63    1.03
  -1  -5  -4    4.92    0.99
   1  -5   4    5.59    1.18
   1  -5   4    5.61    0.98
   1   5   5   19.82    1.93
  -1   5  -5   24.29    1.94
  -1   5  -5   23.42    1.69
   1   5   5   21.67    2.46
   1   5   5   26.43    2.16
   1  -5   5   23.90    1.93
  -1  -5  -5   28.41    2.40
   1  -5   5   21.15    1.95
  -1  -5  -5   25.40    1.59
  -1  -5  -5   20.78    2.41
   1  -5   5   22.31    1.68
  -1  -5  -5   24.70    1.86
  -1  -5  -5   23.38    1.71
  -1   5  -6    7.73    1.28
  -1   5  -6    6.69    0.80
   1   5   6    9.18    1.68
   1   5   6    9.74    1.56
  -1   5  -6    9.47    1.51
  -1   5  -6    6.82    0.82
  -1  -5  -6    8.69    1.02
  -1  -5  -6   10.53    1.46
   1  -5   6    7.63    1.43
  -1  -5  -6    8.19    1.13
   1  -5   6    8.31    1.19
  -1  -5  -6    5.74    1.67
  -1  -5  -6    7.55    1.42
  -1   5  -7   29.38    2.28
   1   5   7   31.85    2.57
  -1   5  -7   25.99    1.30
   1   5   7   27.51    2.64
  -1   5  -7   29.92    1.28
  -1  -5  -7   27.71    2.39
   1  -5   7   27.67    2.52
  -1  -5  -7   30.06    1.75
  -1  -5  -7   27.79    2.53
  -1  -5  -7   24.70    2.29
   1  -5   7   26.40    1.96
  -1  -5  -7   26.63    1.69
  -1   5  -8    1.54    0.76
  -1   5  -8   -1.32    1.37
   1   5   8   -1.98    1.48
   1   5   8   -1.12    1.69
  -1   5  -8    1.75    0.86
  -1  -5  -8    0.63    1.44
  -1  -5  -8   -5.07    2.20
   1  -5   8    3.63    1.58
   1  -5   8   -1.09    1.07
  -1  -5  -8    3.24    1.53
  -1   5  -9   -1.80    1.01
  -1   5  -9   -0.85    0.92
   1   5   9   -0.80    2.18
  -1   5  -9    1.36    1.75
  -1  -5  -9    1.94    1.67
   1  -5   9    0.14    1.73
  -1  -5  -9    1.66    1.74
   1  -5   9    0.72    1.19
  -1   5 -10   11.24    1.35
   1   5  10    9.75    2.43
  -1   5 -10   13.29    1.54
   1  -5  10   12.68    2.38
   1  -5  10    9.40    1.51
  -1  -5 -10   11.17    2.27
  -1  -5 -10   15.43    2.42
   1   5  11   -2.90    2.41
  -1   5 -11    0.91    1.40
  -1   5 -11    4.46    2.59
   1  -5  11    2.48    2.33
  -1  -5 -11   -1.17    2.28
  -1  -5 -11    0.67    2.25
  -1   5 -12    9.80    1.74
   1   5  12   10.12    3.06
  -1   5 -12    9.33    2.87
  -1  -5 -12    8.84    2.80
  -1  -5 -12    3.84    2.75
   1  -5  12    9.29    2.86
  -1   6  13    6.35    3.22
   1   6 -13   10.16    1.76
   1   6 -13    6.73    3.25
   1  -6 -13    9.64    3.16
   1  -6 -13    6.45    2.82
  -1  -6  13    5.72    2.86
  -1  -6  13   10.86    3.06
   1   6 -12   11.71    3.12
   1   6 -12    7.79    1.49
  -1   6  12   12.95    3.09
  -1  -6  12   10.13    2.78
   1  -6 -12    8.35    2.67
   1  -6 -12    4.51    2.58
  -1  -6  12    9.66    2.79
   1   6 -11   15.69    1.98
   1   6 -11   13.46    2.80
   1   6 -11   11.40    1.33
  -1   6  11   12.41    2.80
  -1  -6  11   16.15    2.80
  -1  -6  11   13.72    1.96
   1  -6 -11   10.07    2.64
  -1  -6  11   13.73    2.56
   1  -6 -11    9.04    2.42
   1   6 -10    0.89    0.90
  -1   6  10    3.30    2.09
   1   6 -10    0.03    0.94
   1   6 -10   -2.50    2.86
  -1  -6  10    0.93    1.54
  -1  -6  10   -2.59    2.64
  -1  -6  10    1.20    1.80
   1  -6 -10   -3.52    1.97
   1   6  -9   35.29    3.01
  -1   6   9   31.88    3.58
  -1   6   9   33.51    3.13
  -1  -6   9   31.01    2.80
   1  -6  -9   29.97    2.85
  -1  -6   9   33.41    2.67
  -1  -6   9   29.46    2.79
   1  -6  -9   30.49    2.95
  -1   6   8   55.79    3.27
   1   6  -8   58.99    3.07
  -1   6   8   62.70    3.48
  -1  -6   8   63.43    3.16
   1  -6  -8   64.51    3.36
  -1  -6   8   57.09    2.92
  -1  -6   8   60.84    2.89
   1  -6  -8   55.05    2.52
   1  -6  -8   57.55    2.72
   1  -6  -8   62.62    3.03
   1   6  -7   -1.25    1.26
   1   6  -7    0.43    1.26
   1   6  -7    0.89    1.28
  -1   6   7    0.65    1.49
   1  -6  -7    0.17    1.03
  -1  -6   7   -1.08    1.11
   1  -6  -7    1.19    1.18
  -1  -6   7   -0.26    1.22
  -1  -6   7    0.70    1.15
   1  -6  -7    0.15    1.22
   1  -6  -7   -0.93    1.27
  -1   6   6   29.04    2.26
   1   6  -6   33.34    2.16
   1   6  -6   39.16    2.37
  -1   6   6   33.70    2.48
   1   6  -6   36.09    2.25
  -1  -6   6   36.70    2.14
   1  -6  -6   32.55    2.81
  -1  -6   6   31.27    2.10
   1  -6  -6   33.98    1.99
  -1  -6   6   35.29    2.22
   1  -6  -6   33.81    2.04
   1  -6  -6   36.40    2.31
  -1   6   5    3.50    1.27
  -1   6   5    3.79    1.36
  -1   6   5    4.85    1.33
  -1   6   5    4.56    1.53
   1   6  -5    5.88    1.22
  -1   6   5    4.81    1.18
   1   6  -5    6.35    1.13
  -1  -6   5    3.55    1.03
   1  -6  -5    3.97    1.02
   1  -6  -5    4.48    1.01
   1  -6  -5    4.61    1.39
  -1  -6   5    6.53    1.25
   1  -6  -5    5.01    1.40
   1   6  -4   11.23    1.28
   1   6  -4   10.29    1.35
  -1   6   4   10.23    1.23
   1   6  -4    8.80    0.73
  -1   6   4   11.48    1.45
  -1   6   4    8.96    1.49
  -1   6   4    9.88    1.24
  -1   6   4   10.99    1.37
   1  -6  -4    9.09    1.41
   1  -6  -4   11.05    1.23
   1  -6  -4    8.06    1.32
  -1  -6   4   11.68    1.40
  -1  -6   4   11.78    1.49
   1  -6  -4    9.67    1.30
  -1  -6   4    9.22    1.12
  -1  -6   4   10.28    1.29
  -1   6   3   -0.56    0.82
  -1   6   3    0.97    0.88
   1   6  -3    1.19    0.55
   1   6  -3   -0.31    0.48
  -1   6   3   -1.37    1.04
   1   6  -3   -1.14    0.90
  -1   6   3   -0.59    1.00
   1   6  -3    0.58    0.83
  -1   6   3   -0.14    1.09
  -1  -6   3   -1.11    0.87
  -1  -6   3    1.04    1.05
   1  -6  -3    0.91    0.98
   1  -6  -3    0.60    1.14
  -1  -6   3    0.02    0.89
   1  -6  -3    0.60    0.73
   1  -6  -3    1.03    0.86
  -1   6   2   -0.72    0.90
  -1   6   2    0.42    1.20
  -1   6   2   -0.32    0.70
   1   6  -2    0.11    0.65
   1   6  -2    0.23    0.57
  -1   6   2    0.48    0.81
   1   6  -2   -0.27    0.84
   1   6  -2   -1.23    0.81
   1   6  -2    0.11    0.87
   1  -6  -2    0.12    0.82
   1  -6  -2   -0.71    0.82
  -1  -6   2   -0.65    0.88
   1  -6  -2   -0.58    0.62
  -1  -6   2   -0.11    0.79
   1  -6  -2    0.85    1.28
  -1  -6   2    0.52    0.88
  -1  -6   2    0.21    0.71
   1   6  -1    3.06    0.96
  -1   6   1    4.41    0.85
  -1   6   1    4.26    0.70
   1   6  -1    3.72    0.98
  -1   6   1    5.34    0.95
  -1   6   1    5.20    1.05
   1   6  -1    4.22    0.92
   1   6  -1    3.60    0.83
   1   6  -1    4.39    0.75
   1  -6  -1    4.84    1.00
   1  -6  -1    3.93    0.66
  -1  -6   1    5.14    1.12
  -1  -6   1    5.10    1.09
  -1  -6   1    4.14    0.63
   1  -6  -1    4.12    0.87
  -1  -6   1    4.80    0.83
   1  -6  -1    4.36    1.21
  -1   6   0  108.30    2.86
   1   6   0  102.98    2.78
  -1   6   0  104.44    3.18
  -1   6   0  103.16    2.77
   1   6   0  105.33    3.09
   1   6   0  101.78    2.82
   1   6   0  107.20    3.14
  -1   6   0  110.28    2.46
  -1  -6   0  105.53    3.22
   1  -6   0  103.03    3.19
  -1  -6   0  105.53    2.78
  -1  -6   0  101.94    2.90
   1  -6   0  106.23    2.41
   1  -6   0  104.22    3.29
  -1  -6   0  102.08    3.09
   1  -6   0  108.42    2.58
  -1   6  -1    0.62    0.89
  -1   6  -1   -0.51    0.68
   1   6   1   -0.44    0.76
  -1   6  -1    0.53    0.62
   1   6   1    1.10    0.87
   1   6   1   -0.59    0.84
   1   6   1   -0.20    0.85
   1   6   1    0.87    0.83
  -1  -6  -1   -0.02    0.97
   1  -6   1    1.20    1.10
   1  -6   1   -0.47    0.58
  -1  -6  -1    0.01    0.80
  -1  -6  -1    2.12    1.11
   1  -6   1    0.71    0.91
  -1  -6  -1    0.00    0.86
  -1  -6  -1    0.11    0.85
   1  -6   1    0.59    0.46
   1  -6   1    0.48    0.56
   1  -6   1    1.07    0.50
  -1   6  -2    0.88    0.89
   1   6   2   -1.15    0.89
   1   6   2   -0.55    1.06
  -1   6  -2    1.27    0.61
  -1   6  -2    1.00    0.60
   1   6   2    1.10    0.91
   1   6   2    0.64    0.89
  -1  -6  -2    1.50    0.91
  -1  -6  -2    0.27    1.08
   1  -6   2   -0.31    0.81
   1  -6   2    1.08    0.69
  -1  -6  -2    1.07    0.90
  -1  -6  -2    1.29    1.12
   1  -6   2    0.31    0.62
  -1  -6  -2    0.94    0.80
   1   6   3    2.29    1.10
  -1   6  -3    2.12    0.97
   1   6   3    0.52    0.89
   1   6   3    2.41    1.06
  -1   6  -3    0.03    0.57
  -1   6  -3    1.21    0.55
   1   6   3    2.10    1.25
  -1  -6  -3    0.76    0.98
   1  -6   3    2.11    0.96
  -1  -6  -3    0.30    0.87
  -1  -6  -3    0.53    0.79
   1  -6   3    1.46    0.81
  -1  -6  -3    1.05    1.17
   1  -6   3    1.06    0.78
  -1   6  -4    2.50    1.18
   1   6   4    2.48    1.07
   1   6   4    1.86    1.11
   1   6   4    5.27    1.43
  -1   6  -4    2.36    0.71
  -1   6  -4    2.50    1.16
  -1   6  -4    1.95    0.53
   1  -6   4    2.63    0.99
   1  -6   4    1.38    1.02
  -1  -6  -4    3.08    1.00
   1  -6   4    1.57    1.05
  -1  -6  -4    1.77    0.96
  -1  -6  -4    2.46    1.20
  -1  -6  -4    2.08    1.18
  -1   6  -5   10.18    1.32
  -1   6  -5   10.43    0.85
  -1   6  -5   12.29    0.82
   1   6   5   13.86    1.98
  -1   6  -5   12.75    1.64
   1   6   5   11.17    1.54
   1   6   5    8.41    1.55
  -1  -6  -5   10.04    1.40
  -1  -6  -5   13.09    1.73
  -1  -6  -5   12.27    1.43
   1  -6   5   11.58    1.44
  -1  -6  -5   12.83    1.66
   1  -6   5   13.09    1.57
   1  -6   5   11.44    1.49
   1  -6   5   10.86    1.45
   1   6   6    6.54    1.65
   1   6   6    5.74    1.52
  -1   6  -6    4.96    1.30
  -1   6  -6    5.30    1.53
  -1  -6  -6    6.04    1.32
  -1  -6  -6    5.70    1.48
  -1  -6  -6    7.10    1.38
   1  -6   6    5.61    1.25
   1  -6   6    6.56    1.26
   1  -6   6    6.62    1.52
  -1  -6  -6    6.86    1.26
  -1   6  -7    2.96    1.46
  -1   6  -7   -1.49    1.36
  -1   6  -7    0.33    0.66
   1   6   7    0.12    1.51
   1   6   7    2.40    1.91
   1  -6   7    1.59    1.22
   1  -6   7    0.60    1.48
  -1  -6  -7   -1.29    1.29
  -1  -6  -7    1.46    1.24
  -1  -6  -7    1.63    1.49
   1  -6   7   -0.04    1.22
  -1   6  -8    1.09    0.84
  -1   6  -8    3.66    1.70
   1   6   8    2.64    1.90
   1   6   8    3.14    1.82
   1  -6   8    3.61    1.38
  -1  -6  -8    1.71    1.58
   1  -6   8    1.05    1.68
  -1  -6  -8    1.43    1.67
  -1  -6  -8    2.81    1.17
  -1   6  -9   23.22    1.75
  -1   6  -9   35.29    3.21
   1   6   9   25.26    3.33
  -1   6  -9   24.64    1.80
  -1  -6  -9   23.89    2.54
   1  -6   9   31.13    4.31
  -1  -6  -9   29.23    3.65
   1  -6   9   24.18    2.49
  -1   6 -10   10.24    1.34
  -1   6 -10   12.02    2.65
  -1   6 -10    8.88    1.42
   1   6  10   10.17    2.70
  -1  -6 -10   12.28    2.54
   1  -6  10   10.55    1.76
  -1  -6 -10   13.13    2.50
   1  -6  10   11.41    2.64
  -1   6 -11    1.29    2.59
  -1   6 -11    1.56    1.36
   1   6  11    0.61    2.57
  -1  -6 -11    1.24    2.20
  -1  -6 -11    0.78    2.37
   1  -6  11    0.38    2.33
   1   6  12    1.53    3.02
  -1   6 -12   -1.12    2.97
  -1   6 -12    1.66    1.63
   1  -6  12    1.02    2.64
   1  -6  12    1.30    2.90
  -1  -6 -12    5.65    2.84
  -1  -6 -12    1.64    2.70
  -1   7  12    0.89    2.87
   1   7 -12    5.01    1.34
   1   7 -12    5.55    2.89
   1  -7 -12    8.35    3.06
   1  -7 -12    2.47    2.65
  -1  -7  12    1.52    2.92
  -1  -7  12    4.57    2.73
   1   7 -11    3.53    2.58
  -1   7  11    0.84    2.45
  -1  -7  11    5.10    1.99
   1  -7 -11    6.11    2.36
   1  -7 -11    7.32    2.62
  -1  -7  11    9.05    2.47
  -1  -7  11    3.56    2.40
  -1   7  10    8.67    2.61
   1   7 -10    4.72    2.43
   1  -7 -10    8.53    2.31
  -1  -7  10    4.58    2.18
  -1  -7  10   10.79    2.25
  -1  -7  10    7.69    1.98
   1  -7 -10    8.47    2.22
   1   7  -9    1.77    1.84
  -1   7   9    2.27    2.18
   1  -7  -9    1.21    1.32
  -1  -7   9   -0.09    1.71
   1  -7  -9   -1.13    1.64
  -1  -7   9   -1.34    1.61
   1  -7  -9    3.75    1.83
  -1  -7   9   -1.38    1.74
  -1   7   8   20.56    2.70
   1   7  -8   23.40    2.82
  -1  -7   8   20.84    2.53
   1  -7  -8   28.97    2.98
   1  -7  -8   22.76    2.46
   1  -7  -8   23.06    2.24
  -1  -7   8   21.93    2.73
  -1  -7   8   21.48    2.43
   1   7  -7    3.34    1.61
  -1   7   7    0.61    1.46
  -1   7   7    2.39    1.66
  -1  -7   7    0.63    1.35
   1  -7  -7   -0.17    1.15
  -1  -7   7    1.28    1.31
   1  -7  -7    4.27    1.34
  -1  -7   7    1.35    1.40
   1  -7  -7    4.67    1.73
  -1   7   6    4.70    1.57
  -1   7   6    1.90    1.36
   1   7  -6    5.91    1.58
   1   7  -6    3.75    1.43
  -1  -7   6    4.30    1.37
   1  -7  -6    4.36    1.25
   1  -7  -6    3.32    1.28
   1  -7  -6    2.16    1.87
  -1  -7   6    5.92    1.42
  -1  -7   6    4.15    1.21
  -1   7   5   20.25    2.07
   1   7  -5   19.50    1.02
   1   7  -5   19.32    2.05
   1   7  -5   22.78    2.05
  -1   7   5   22.42    2.39
  -1   7   5   23.34    2.80
  -1  -7   5   24.73    2.19
   1  -7  -5   16.61    1.88
  -1  -7   5   18.98    1.76
   1  -7  -5   20.57    1.70
   1  -7  -5   21.66    2.31
   1   7  -4    1.92    1.15
   1   7  -4   -0.25    0.60
   1   7  -4    1.44    0.84
  -1   7   4    0.53    1.03
  -1   7   4    1.22    1.28
  -1   7   4    1.18    1.14
  -1   7   4    0.81    1.60
   1   7  -4    0.36    1.03
   1  -7  -4    2.05    0.94
   1  -7  -4   -0.14    1.18
  -1  -7   4   -1.21    1.07
  -1  -7   4    1.55    1.34
   1  -7  -4   -0.15    1.01
  -1  -7   4   -0.54    0.86
   1   7  -3    3.12    1.15
   1   7  -3    5.59    1.21
   1   7  -3    3.55    0.70
  -1   7   3    2.94    1.03
   1   7  -3    4.26    0.81
  -1   7   3    3.31    1.06
  -1   7   3    4.12    1.38
  -1   7   3    3.96    1.28
   1  -7  -3    3.48    0.89
  -1  -7   3    3.92    1.18
   1  -7  -3    3.96    1.13
  -1  -7   3    4.32    0.92
  -1  -7   3    4.04    1.14
   1  -7  -3    1.49    1.07
  -1   7   2   12.35    1.33
   1   7  -2   10.76    1.39
  -1   7   2   11.51    1.34
   1   7  -2   12.76    1.21
  -1   7   2   13.49    1.79
   1   7  -2   10.12    1.33
   1   7  -2    9.76    1.31
   1   7  -2   11.26    1.27
   1  -7  -2   12.81    1.24
   1  -7  -2   11.99    1.43
  -1  -7   2   11.24    1.20
  -1  -7   2   12.92    2.13
  -1  -7   2   12.10    1.49
   1  -7  -2   11.66    1.31
  -1  -7   2   13.52    1.54
   1   7  -1   44.50    2.31
  -1   7   1   42.76    1.99
   1   7  -1   46.33    1.96
   1   7  -1   45.40    1.92
  -1   7   1   43.71    1.66
  -1   7   1   45.04    2.14
   1   7  -1   43.22    1.82
  -1   7   1   43.46    2.27
   1   7  -1   39.63    2.07
   1  -7  -1   42.44    1.56
   1  -7  -1   42.27    2.29
  -1  -7   1   43.67    2.37
  -1  -7   1   46.26    1.97
  -1  -7   1   43.68    2.37
  -1  -7   1   44.06    1.51
  -1   7   0   11.74    1.16
   1   7   0   12.08    1.24
   1   7   0   10.19    1.32
  -1   7   0   10.02    1.12
  -1   7   0   11.40    1.20
   1   7   0   12.73    1.48
   1   7   0   10.20    1.17
  -1   7   0   10.21    1.37
  -1  -7   0   10.53    1.76
  -1  -7   0   11.53    1.41
  -1  -7   0    9.85    1.35
   1  -7   0    9.74    0.97
   1  -7   0    9.49    1.00
   1  -7   0   10.35    1.34
  -1  -7   0   10.61    1.12
   1   7   1   47.30    2.21
   1   7   1   47.02    2.08
   1   7   1   46.51    2.29
   1   7   1   45.85    2.11
  -1   7  -1   45.99    2.30
  -1   7  -1   47.87    1.98
  -1   7  -1   44.72    1.83
   1  -7   1   47.74    1.66
  -1  -7  -1   46.78    2.09
   1  -7   1   50.34    2.39
  -1  -7  -1   45.13    2.00
  -1  -7  -1   45.30    2.40
   1  -7   1   46.21    1.59
   1  -7   1   46.05    1.34
   1   7   2    7.59    1.28
   1   7   2    6.54    1.30
   1   7   2    6.63    1.47
  -1   7  -2    6.48    0.86
  -1   7  -2    9.86    1.36
   1   7   2    8.14    1.20
  -1   7  -2    6.39    0.96
  -1  -7  -2    7.32    1.27
   1  -7   2    6.44    0.94
   1  -7   2    6.61    1.26
  -1  -7  -2    8.34    1.09
  -1  -7  -2    5.85    1.27
   1  -7   2    6.73    0.89
   1   7   3   32.51    2.16
  -1   7  -3   32.41    1.42
   1   7   3   36.97    2.64
   1   7   3   33.57    2.33
  -1   7  -3   35.16    1.57
  -1   7  -3   35.26    2.20
   1   7   3   38.06    2.49
   1  -7   3   34.92    1.73
  -1  -7  -3   33.66    2.23
  -1  -7  -3   38.41    2.33
   1  -7   3   35.57    2.20
  -1  -7  -3   33.94    1.92
   1  -7   3   35.09    1.81
   1   7   4    1.02    1.15
   1   7   4   -0.15    1.62
   1   7   4   -2.01    1.10
  -1   7  -4    0.45    0.70
  -1   7  -4    0.84    0.65
  -1   7  -4   -0.44    1.10
  -1  -7  -4    1.13    0.99
   1  -7   4   -1.23    1.08
   1  -7   4    0.06    0.88
  -1  -7  -4   -0.42    1.23
  -1  -7  -4   -0.94    1.04
   1  -7   4    0.42    1.11
   1   7   5   -0.80    1.20
  -1   7  -5   -0.94    0.62
  -1   7  -5   -0.39    0.60
  -1   7  -5    0.30    1.36
   1   7   5    0.14    1.44
   1   7   5   -3.58    2.01
  -1  -7  -5   -0.95    1.09
   1  -7   5   -0.24    1.37
   1  -7   5   -1.29    0.90
  -1  -7  -5   -0.20    1.11
   1  -7   5    0.36    1.19
  -1  -7  -5    0.64    1.50
  -1   7  -6   17.17    2.14
  -1   7  -6   19.23    1.11
  -1   7  -6   19.35    1.14
  -1   7  -6   16.07    2.10
   1   7   6   18.60    2.07
   1   7   6   19.41    2.25
  -1  -7  -6   15.93    1.97
   1  -7   6   19.01    2.09
   1  -7   6   16.10    1.93
  -1  -7  -6   16.24    2.13
   1  -7   6   20.00    2.17
  -1  -7  -6   18.95    1.97
  -1   7  -7    0.94    1.72
  -1   7  -7    2.88    1.53
  -1   7  -7    3.59    0.75
   1   7   7    2.61    1.81
   1   7   7    1.06    1.45
  -1  -7  -7    1.12    1.59
   1  -7   7    2.52    1.36
  -1  -7  -7    0.72    2.67
   1  -7   7    2.86    1.78
  -1  -7  -7    0.17    1.44
   1  -7   7    2.21    1.43
  -1  -7  -7    2.49    1.27
  -1   7  -8   13.97    2.12
   1   7   8   12.13    2.39
  -1   7  -8   12.61    1.29
   1   7   8    7.03    1.92
  -1  -7  -8   11.18    2.09
   1  -7   8   15.55    2.33
   1  -7   8   14.67    1.90
  -1  -7  -8   15.43    1.59
   1  -7   8   13.84    1.89
  -1  -7  -8   10.70    2.00
  -1   7  -9    3.13    2.15
  -1   7  -9    2.77    1.04
  -1   7  -9    4.20    0.98
   1   7   9    0.22    2.20
  -1  -7  -9    4.21    1.98
   1  -7   9   -0.34    1.64
   1  -7   9    5.75    1.95
   1  -7   9    5.87    2.35
  -1  -7  -9    3.23    2.01
  -1   7 -10    6.21    2.46
  -1   7 -10    7.27    1.29
   1   7  10    8.52    2.81
  -1   7 -10    9.41    1.25
   1  -7  10    7.45    2.28
  -1  -7 -10    7.06    2.34
  -1  -7 -10    5.51    2.53
   1  -7  10    7.26    1.90
   1  -7  10    8.74    2.38
   1   7  11    5.84    2.80
  -1   7 -11    4.15    2.79
   1  -7  11    4.01    2.86
   1  -7  11   -2.06    2.48
  -1  -7 -11   -2.33    2.66
  -1   8  12    5.48    3.45
   1   8 -12    7.14    3.26
  -1  -8  12    7.99    2.82
  -1  -8  12    7.67    3.07
   1  -8 -12    8.72    2.92
   1   8 -11    3.77    2.80
  -1   8  11   -3.13    2.73
  -1  -8  11    8.82    2.52
  -1  -8  11   -1.62    2.66
   1  -8 -11   -3.97    2.28
  -1   8  10    0.63    2.42
   1  -8 -10    1.12    2.15
   1  -8 -10   -1.50    2.90
  -1  -8  10   -0.26    2.02
  -1  -8  10    1.61    2.30
  -1  -8  10    0.09    2.02
  -1   8   9    1.21    2.17
   1  -8  -9   -0.35    2.04
  -1  -8   9    2.30    1.92
   1  -8  -9    4.81    1.71
  -1  -8   9    2.45    1.95
   1  -8  -9    2.50    1.84
  -1  -8   9    1.83    2.26
  -1   8   8    3.74    2.24
  -1   8   8    1.02    1.75
   1   8  -8    1.03    1.89
  -1  -8   8    1.33    1.62
  -1  -8   8    1.79    1.81
  -1  -8   8    1.51    1.79
   1  -8  -8   -0.05    1.76
   1  -8  -8    3.14    1.66
   1  -8  -8    1.60    1.63
   1   8  -7   24.61    2.82
  -1   8   7   27.11    3.11
  -1   8   7   21.06    2.31
  -1  -8   7   21.43    2.40
   1  -8  -7   22.96    2.40
   1  -8  -7   24.22    2.91
  -1  -8   7   24.82    2.83
   1  -8  -7   23.63    2.62
  -1  -8   7   22.81    2.76
  -1   8   6   -0.58    1.65
   1   8  -6    3.64    1.65
  -1   8   6    1.16    1.47
   1   8  -6    0.50    0.64
   1  -8  -6    2.29    1.71
  -1  -8   6    0.43    1.27
   1  -8  -6    2.30    1.42
  -1  -8   6   -2.62    1.38
  -1  -8   6   -0.08    1.35
   1   8  -5    4.72    1.53
   1   8  -5    1.72    0.78
  -1   8   5    2.84    2.07
  -1   8   5    7.17    1.82
   1   8  -5    2.06    0.74
  -1   8   5    4.90    1.54
   1  -8  -5    2.40    1.11
   1  -8  -5    2.50    1.36
   1  -8  -5    3.28    1.58
  -1  -8   5    3.17    1.14
  -1  -8   5    1.43    1.43
  -1   8   4    1.47    1.25
   1   8  -4   -0.97    0.87
  -1   8   4   -1.81    1.37
   1   8  -4   -1.05    0.73
   1   8  -4    0.33    1.23
  -1   8   4   -0.96    1.26
  -1   8   4   -3.52    1.66
   1   8  -4   -0.50    1.28
   1  -8  -4   -0.96    0.91
  -1  -8   4    0.18    1.20
  -1  -8   4    0.76    0.93
   1  -8  -4    0.81    1.46
   1  -8  -4    0.93    1.24
   1   8  -3    0.30    1.19
  -1   8   3    2.12    1.22
   1   8  -3    0.41    0.78
  -1   8   3    1.20    1.51
  -1   8   3   -1.41    1.09
   1   8  -3    2.93    1.05
  -1   8   3    0.51    1.33
   1   8  -3    0.10    1.20
   1  -8  -3   -0.18    1.15
  -1  -8   3   -0.14    1.20
  -1  -8   3    0.40    0.90
  -1  -8   3    1.46    1.31
   1  -8  -3    3.42    1.29
  -1   8   2   25.36    2.81
   1   8  -2   29.40    1.69
  -1   8   2   29.02    2.04
  -1   8   2   28.62    1.77
  -1   8   2   29.35    2.32
   1   8  -2   31.77    2.07
   1   8  -2   27.50    1.86
   1   8  -2   30.49    2.18
   1   8  -2   28.30    2.31
  -1  -8   2   33.44    2.34
  -1  -8   2   27.25    1.77
  -1  -8   2   29.96    2.02
   1  -8  -2   28.88    2.32
   1  -8  -2   28.82    1.61
   1  -8  -2   27.05    2.09
   1   8  -1  102.22    3.58
   1   8  -1   98.11    3.41
  -1   8   1  106.59    3.22
  -1   8   1  100.05    3.42
  -1   8   1  104.99    2.71
   1   8  -1  101.52    3.03
  -1   8   1  100.99    3.57
   1   8  -1  102.26    3.08
   1   8  -1  106.05    3.16
  -1  -8   1  100.73    2.97
   1  -8  -1  104.68    2.63
  -1  -8   1  103.25    3.61
   1  -8  -1  101.57    3.01
  -1  -8   1   93.78    2.46
   1  -8  -1   96.02    3.60
   1   8   0    8.68    1.25
  -1   8   0    8.22    1.42
   1   8   0    6.18    1.26
   1   8   0    5.65    1.32
  -1   8   0    6.09    1.12
  -1   8   0    6.05    0.99
  -1   8   0    5.05    1.15
   1  -8   0    7.30    0.97
  -1  -8   0    5.86    1.40
   1  -8   0    7.82    0.89
   1  -8   0    5.95    1.36
  -1  -8   0    6.58    1.11
   1  -8   0    7.13    1.02
  -1  -8   0    6.18    1.07
  -1   8  -1   11.71    1.37
  -1   8  -1   12.05    1.45
   1   8   1   10.79    1.56
  -1   8  -1   11.62    1.61
   1   8   1    9.58    1.28
   1   8   1   15.22    1.91
   1   8   1   10.61    1.56
   1  -8   1   15.70    2.04
  -1  -8  -1   11.85    1.62
   1  -8   1   10.72    1.37
   1  -8   1   11.01    1.27
  -1  -8  -1   10.25    1.21
  -1   8  -2    5.25    1.12
   1   8   2    6.69    1.51
  -1   8  -2    6.59    1.52
  -1   8  -2    5.86    0.97
   1   8   2    6.73    1.30
   1   8   2    7.90    1.73
   1   8   2    5.38    1.47
   1  -8   2    2.55    1.28
   1  -8   2    6.14    1.07
  -1  -8  -2    7.09    1.08
   1  -8   2    5.28    0.95
  -1  -8  -2    2.51    1.39
   1   8   3    7.77    1.38
  -1   8  -3    5.29    1.56
  -1   8  -3    4.97    0.93
  -1   8  -3    4.74    1.08
   1   8   3    5.58    1.51
   1   8   3    2.43    1.78
   1  -8   3    4.46    1.41
   1  -8   3    3.16    1.07
   1  -8   3    5.69    1.20
  -1  -8  -3    3.75    1.43
  -1  -8  -3    7.45    1.19
  -1  -8  -3    5.17    1.38
   1   8   4    5.49    1.62
  -1   8  -4    4.36    1.56
  -1   8  -4    4.70    0.96
  -1   8  -4    5.18    0.89
   1   8   4    0.07    1.90
   1   8   4    4.00    1.43
   1  -8   4    4.85    1.41
  -1  -8  -4    2.80    1.57
   1  -8   4    2.67    1.33
  -1  -8  -4    4.12    1.38
  -1  -8  -4    5.65    1.33
   1  -8   4    4.59    1.10
  -1   8  -5    1.06    0.78
   1   8   5   -1.19    1.44
  -1   8  -5   -0.54    1.50
  -1   8  -5   -0.80    0.75
   1   8   5    0.31    1.58
  -1  -8  -5    1.44    1.23
   1  -8   5   -0.40    1.05
  -1  -8  -5   -2.76    1.64
  -1  -8  -5   -1.51    1.29
   1  -8   5   -2.86    1.33
  -1   8  -6   39.32    1.58
   1   8   6   36.35    3.03
  -1   8  -6   40.74    3.25
  -1   8  -6   36.08    1.60
   1   8   6   40.58    3.11
   1  -8   6   39.11    2.92
   1  -8   6   44.59    3.19
  -1  -8  -6   34.13    2.65
  -1  -8  -6   38.40    2.74
   1  -8   6   39.96    2.40
  -1  -8  -6   31.69    3.64
   1   8   7    0.31    1.84
  -1   8  -7    8.14    2.11
  -1   8  -7    3.57    0.89
   1   8   7    5.55    2.52
  -1   8  -7    1.74    0.85
   1  -8   7    1.05    1.44
  -1  -8  -7    0.91    1.49
   1  -8   7    3.14    1.78
  -1  -8  -7    4.39    1.83
  -1  -8  -7    4.05    1.68
   1  -8   7    4.22    1.98
   1   8   8    3.41    2.13
  -1   8  -8   -1.28    1.87
   1   8   8   -1.41    2.25
  -1   8  -8    4.48    2.26
   1  -8   8    3.60    2.17
   1  -8   8    2.84    1.77
  -1  -8  -8   -0.05    1.56
  -1  -8  -8    0.55    2.14
  -1  -8  -8    5.17    2.05
   1  -8   8   -0.32    1.59
   1   8   9   -2.54    2.42
  -1   8  -9    4.04    2.25
   1  -8   9   -4.36    1.80
   1  -8   9    1.38    1.95
   1  -8   9   -1.92    2.40
  -1  -8  -9    3.25    2.73
  -1  -8  -9   -0.72    2.07
   1   8  10    6.98    2.82
  -1   8 -10    5.26    2.67
   1  -8  10    3.59    2.33
   1  -8  10    4.53    2.48
  -1  -8 -10    0.70    2.29
   1  -8  10    2.26    2.13
  -1   8 -11    2.92    2.99
   1   8  11    8.15    3.38
  -1  -8 -11    0.32    2.61
   1  -8  11   -1.31    2.86
   1  -8  11   -2.82    2.58
  -1   9  11    0.08    3.21
  -1  -9  11    9.30    3.43
  -1  -9  11    6.86    2.99
  -1  -9  11   -2.04    2.65
   1  -9 -11    5.12    2.72
  -1   9  10    1.74    2.77
  -1  -9  10   -6.00    2.18
  -1  -9  10   -2.71    2.49
   1  -9 -10    0.75    2.44
  -1  -9  10    0.14    2.27
  -1   9   9    4.98    2.69
  -1  -9   9    1.06    2.23
  -1  -9   9    5.77    2.24
  -1  -9   9    3.41    2.30
  -1   9   8   -1.41    2.23
   1   9  -8    0.46    2.14
  -1   9   8   -0.55    1.98
  -1  -9   8   -1.29    1.99
  -1  -9   8   -1.19    1.75
  -1  -9   8    6.39    2.12
   1  -9  -8   -0.64    1.76
   1  -9  -8   -0.78    1.78
  -1   9   7   13.61    2.15
   1   9  -7   10.02    2.23
  -1   9   7   12.52    2.55
   1  -9  -7   12.02    2.15
  -1  -9   7   11.96    2.21
   1  -9  -7   12.12    1.79
  -1  -9   7    9.99    1.85
   1   9  -6    5.06    1.02
  -1   9   6    6.64    1.89
   1   9  -6    6.39    0.95
   1   9  -6    5.50    1.83
  -1  -9   6    6.94    1.53
   1  -9  -6    6.86    1.47
  -1  -9   6    6.26    1.83
   1  -9  -6    5.99    1.85
   1   9  -5    0.47    0.86
   1   9  -5   -0.22    1.58
  -1   9   5   -2.33    1.45
   1   9  -5   -0.04    0.99
   1  -9  -5    0.38    1.79
   1  -9  -5   -0.79    1.09
  -1  -9   5   -0.81    1.55
  -1  -9   5    2.60    1.23
   1  -9  -5    1.17    1.55
   1   9  -4    0.70    1.12
   1   9  -4    0.23    1.46
   1   9  -4    3.31    0.94
  -1   9   4    0.36    1.36
  -1   9   4    3.18    1.75
  -1   9   4    0.87    1.51
  -1   9   4    3.27    2.06
  -1  -9   4    1.01    1.53
   1  -9  -4   -0.87    1.60
   1  -9  -4    1.28    1.45
  -1  -9   4    1.55    1.10
   1  -9  -4    2.42    1.07
  -1   9   3   -1.89    1.77
  -1   9   3   -1.01    1.27
   1   9  -3   -0.01    1.48
   1   9  -3   -0.38    1.17
  -1   9   3    0.90    1.25
  -1   9   3    0.52    1.41
   1   9  -3    3.23    1.02
   1  -9  -3   -2.02    1.36
  -1  -9   3   -0.11    0.98
  -1  -9   3   -0.19    1.34
   1  -9  -3    2.33    1.44
   1  -9  -3   -0.68    0.99
   1   9  -2    0.11    1.24
   1   9  -2    5.04    1.46
   1   9  -2   -0.28    1.45
  -1   9   2    2.37    1.79
   1   9  -2   -0.21    1.00
  -1   9   2    3.12    1.63
  -1   9   2    0.14    1.14
  -1   9   2    2.37    1.22
  -1  -9   2   -0.58    1.54
   1  -9  -2    0.14    1.72
  -1  -9   2   -0.89    1.29
   1  -9  -2    0.87    0.97
  -1  -9   2   -0.03    0.96
   1  -9  -2   -1.23    1.34
  -1   9   1   15.17    1.64
   1   9  -1   15.21    1.72
   1   9  -1   14.01    1.48
  -1   9   1   14.71    1.85
   1   9  -1   14.62    1.91
   1   9  -1   15.47    1.73
  -1   9   1   17.64    2.01
  -1   9   1   16.26    1.70
  -1  -9   1   13.59    1.89
   1  -9  -1   13.77    1.47
   1  -9  -1   15.32    1.51
   1  -9  -1   11.74    1.79
  -1  -9   1   13.21    1.68
   1   9   0  103.12    3.80
   1   9   0  108.16    3.42
  -1   9   0  101.68    3.58
   1   9   0  101.40    3.44
  -1   9   0  108.03    2.91
  -1   9   0  106.12    3.31
  -1   9   0  109.08    3.91
   1  -9   0  102.97    2.94
  -1  -9   0  109.72    3.15
   1  -9   0  102.93    2.76
   1  -9   0  107.41    3.98
  -1  -9   0  107.26    4.00
  -1  -9   0  100.80    3.13
   1  -9   0  105.14    2.86
   1   9   1   11.64    1.95
   1   9   1   12.46    1.58
  -1   9  -1   17.14    1.73
  -1   9  -1   14.82    1.93
   1   9   1   17.56    2.35
  -1   9  -1   14.12    1.64
   1   9   1   11.56    1.70
   1  -9   1   16.93    1.47
  -1  -9  -1   17.06    1.69
  -1  -9  -1   14.78    1.92
  -1  -9  -1   15.11    1.66
   1  -9   1   11.38    1.86
   1  -9   1   13.77    1.63
  -1   9  -2    3.94    1.62
  -1   9  -2    7.08    1.14
   1   9   2    7.00    1.71
   1   9   2    6.66    1.86
  -1   9  -2    7.08    1.42
   1   9   2    4.61    1.38
  -1  -9  -2    5.35    1.56
   1  -9   2    6.01    1.65
  -1  -9  -2    7.49    1.25
  -1  -9  -2    8.19    1.69
   1  -9   2    5.81    1.22
   1  -9   2    4.75    1.04
   1   9   3   14.87    2.29
  -1   9  -3   13.07    1.96
   1   9   3   13.94    2.02
   1   9   3   14.63    1.94
  -1   9  -3   14.84    1.54
  -1   9  -3   13.08    1.56
  -1  -9  -3   14.20    1.94
   1  -9   3   19.10    2.03
  -1  -9  -3   13.34    1.88
  -1  -9  -3   14.66    1.91
   1  -9   3    9.75    1.81
   1   9   4   87.19    3.81
  -1   9  -4   79.68    3.67
  -1   9  -4   81.13    2.55
   1   9   4   71.29    3.37
  -1   9  -4   75.55    2.57
  -1  -9  -4   88.01    3.22
  -1  -9  -4   77.11    3.65
   1  -9   4   78.07    2.73
   1  -9   4   82.84    3.75
  -1  -9  -4   83.01    3.56
  -1   9  -5    1.10    0.95
  -1   9  -5    0.82    1.00
   1   9   5    0.49    1.75
   1   9   5    2.07    1.62
  -1   9  -5    3.28    1.89
   1  -9   5    5.64    1.30
   1  -9   5    1.35    1.59
  -1  -9  -5    2.34    1.65
  -1  -9  -5    2.13    1.43
   1   9   6    8.12    2.02
  -1   9  -6    9.90    1.39
  -1   9  -6    8.70    1.14
   1   9   6   12.42    3.21
  -1   9  -6    8.57    2.27
   1  -9   6   10.39    1.62
   1  -9   6    8.81    2.02
   1  -9   6   11.39    2.18
  -1  -9  -6    8.73    1.89
  -1  -9  -6   11.25    1.87
  -1   9  -7   11.13    1.15
   1   9   7   10.40    2.12
   1   9   7    7.79    2.42
  -1   9  -7    5.62    2.28
  -1   9  -7   11.24    1.22
   1  -9   7   13.11    1.80
  -1  -9  -7    8.94    1.89
  -1  -9  -7   12.41    2.19
   1  -9   7    9.75    2.34
   1   9   8    0.93    2.35
  -1   9  -8    0.34    2.45
   1  -9   8    3.95    2.03
   1  -9   8    0.99    2.19
  -1  -9  -8    1.34    1.97
   1  -9   8   -1.50    1.72
   1   9   9   -1.41    2.59
   1  -9   9    0.36    2.65
   1  -9   9    1.43    2.26
   1  -9   9   -1.44    2.05
  -1  -9  -9    1.82    2.28
   1   9  10   -1.09    3.04
   1  -9  10    2.96    2.41
   1  -9  10   -0.08    2.36
   1  -9  10   -1.31    2.77
  -1  -9 -10   -1.40    2.57
  -1  10  10    1.42    2.99
  -1 -10  10    4.34    2.64
   1 -10 -10    5.54    2.59
  -1 -10  10    2.35    2.68
  -1 -10  10    2.33    2.90
  -1  10   9   -1.22    2.71
  -1 -10   9    0.97    2.38
  -1 -10   9    2.72    2.23
   1 -10  -9   -1.92    2.31
  -1 -10   9   -0.18    2.47
   1  10  -8   -4.15    2.44
  -1  10   8    4.31    2.51
   1 -10  -8    1.32    2.15
  -1 -10   8    2.30    2.35
  -1 -10   8   -2.40    2.22
   1 -10  -8    2.66    1.96
  -1 -10   8   -2.25    1.86
  -1  10   7    4.92    2.36
   1  10  -7    5.57    1.06
  -1  10   7    1.52    2.41
   1  10  -7    5.91    1.22
   1  10  -7    4.79    2.37
   1 -10  -7    6.06    2.27
  -1 -10   7    5.30    1.85
  -1 -10   7    6.51    2.18
  -1 -10   7   -0.24    2.05
   1 -10  -7    4.83    1.75
   1  10  -6   -0.19    2.05
  -1  10   6    0.78    2.21
   1  10  -6    3.27    1.26
  -1  10   6    7.45    2.27
   1  10  -6    3.72    1.12
  -1 -10   6    3.82    1.56
  -1 -10   6    1.69    2.04
   1 -10  -6    3.43    2.10
   1 -10  -6    2.29    1.52
  -1  10   5    0.83    1.85
  -1  10   5    1.91    2.00
   1  10  -5    2.18    1.94
   1  10  -5    1.88    1.11
   1  10  -5    1.08    1.25
  -1 -10   5    2.62    1.98
   1 -10  -5    3.28    1.84
  -1 -10   5    1.19    1.36
   1 -10  -5    1.99    1.38
  -1  10   4    1.54    1.68
   1  10  -4    2.62    1.78
   1  10  -4    1.02    1.33
  -1  10   4   -0.25    2.06
   1  10  -4    2.86    1.20
  -1 -10   4    2.03    1.86
  -1 -10   4    2.02    1.28
   1 -10  -4    0.60    1.73
   1 -10  -4    1.83    1.14
   1  10  -3    3.79    1.79
   1  10  -3    2.56    1.46
  -1  10   3    3.72    1.82
  -1  10   3    1.27    1.55
  -1 -10   3    2.61    1.14
   1 -10  -3    2.31    1.71
   1 -10  -3    2.42    1.08
  -1  10   2    1.87    1.53
   1  10  -2    5.42    1.58
  -1  10   2    7.43    1.96
   1  10  -2    6.18    1.34
   1  10  -2    4.42    1.72
  -1 -10   2    4.77    1.24
  -1 -10   2    8.01    1.94
   1 -10  -2    5.17    1.70
   1  10  -1   21.49    2.13
  -1  10   1   22.10    2.93
   1  10  -1   20.41    2.24
   1  10  -1   20.38    2.11
  -1  10   1   19.75    2.24
  -1 -10   1   16.94    1.86
  -1 -10   1   14.37    2.16
   1 -10  -1   19.19    2.25
   1 -10  -1   19.90    1.74
   1  10   0    1.09    1.67
   1  10   0    0.84    1.24
  -1  10   0    0.01    1.71
  -1  10   0    0.11    1.88
  -1  10   0    1.43    1.27
   1 -10   0    0.59    1.57
   1 -10   0    0.64    0.98
  -1 -10   0    0.29    1.05
  -1 -10   0   -1.07    1.66
  -1  10  -1    1.85    1.19
   1  10   1    1.21    1.70
  -1  10  -1    1.84    1.66
  -1  10  -1    1.89    1.68
   1  10   1    7.87    1.56
  -1 -10  -1    2.67    1.16
   1 -10   1    3.33    1.04
  -1 -10  -1    3.02    1.69
   1 -10   1    0.00    1.62
  -1  10  -2    2.04    1.68
   1  10   2    0.56    1.78
  -1  10  -2   -0.10    1.54
  -1  10  -2    1.15    1.94
   1  10   2   -0.87    1.43
  -1 -10  -2   -1.37    1.58
  -1 -10  -2   -0.14    1.19
   1 -10   2    0.71    1.07
  -1  10  -3   11.22    1.44
   1  10   3    5.67    1.82
  -1  10  -3   12.66    2.20
   1  10   3    8.18    2.11
  -1  10  -3   11.83    1.73
  -1 -10  -3   10.29    2.04
   1 -10   3    6.99    2.38
   1 -10   3   10.17    1.33
  -1 -10  -3   12.59    1.58
   1  10   4   -3.11    1.59
  -1  10  -4    1.48    1.14
  -1  10  -4    1.14    1.35
  -1  10  -4    0.35    1.86
   1  10   4    3.11    2.08
   1 -10   4   -0.30    1.11
   1 -10   4   -1.73    1.81
  -1 -10  -4    0.29    1.36
  -1 -10  -4    4.38    1.90
  -1  10  -5   41.13    2.37
   1  10   5   42.30    3.48
  -1  10  -5   43.49    2.21
   1  10   5   40.96    3.80
   1 -10   5   43.93    3.64
  -1 -10  -5   40.14    3.39
  -1 -10  -5   36.44    2.88
   1 -10   5   40.41    2.40
   1  10   6    2.34    2.11
  -1  10  -6    0.51    2.35
  -1  10  -6    3.56    1.30
  -1  10  -6    2.89    1.21
   1  10   6    1.43    2.30
   1 -10   6    1.88    2.03
  -1 -10  -6    1.35    1.82
  -1 -10  -6   -0.27    2.00
   1 -10   6    3.46    1.63
  -1  10  -7   -0.93    1.24
  -1  10  -7   -1.09    2.59
   1  10   7   -0.38    2.17
   1  10   7   -0.64    2.59
  -1  10  -7    0.22    1.21
  -1 -10  -7    0.89    2.87
  -1 -10  -7   -2.35    2.00
   1 -10   7    0.11    2.26
   1 -10   7    0.71    2.24
   1  10   8    8.47    2.82
  -1  10  -8    3.05    2.76
  -1  10  -8    4.91    1.32
  -1 -10  -8   -0.43    2.22
   1 -10   8    2.52    2.40
   1 -10   8    1.25    2.65
   1  10   9    4.50    2.85
   1 -10   9    0.39    3.03
  -1 -10  -9    0.46    2.44
   1 -10   9    4.25    2.66
   1  11  -9   -3.77    3.00
  -1  11   9   -0.34    3.28
  -1 -11   9   -1.43    3.01
  -1  11   8   -1.81    2.88
   1  11  -8    1.18    2.76
   1  11  -8   -1.11    1.17
   1 -11  -8   -2.80    2.56
  -1 -11   8   -3.65    2.39
  -1 -11   8   -3.77    2.66
  -1  11   7   22.65    3.07
   1  11  -7   21.22    3.17
  -1  11   7   25.42    3.36
   1  11  -7   21.93    2.06
  -1 -11   7   18.23    2.77
   1 -11  -7   27.29    3.18
  -1 -11   7   24.67    3.20
  -1  11   6    3.59    2.49
  -1  11   6    5.15    2.71
   1  11  -6    0.73    1.26
  -1 -11   6    1.79    2.19
   1 -11  -6   -0.10    2.26
   1  11  -5    0.78    1.29
  -1  11   5    2.75    2.26
   1  11  -5   -0.99    2.10
  -1 -11   5   -0.93    1.39
  -1 -11   5    0.50    2.08
   1 -11  -5    1.96    2.27
  -1  11   4    3.41    2.24
  -1  11   4    8.23    2.96
   1  11  -4    4.37    2.09
   1  11  -4    1.34    1.29
  -1 -11   4    6.62    2.14
  -1 -11   4    2.52    1.37
   1 -11  -4    1.94    2.11
  -1  11   3    2.19    1.85
   1  11  -3    2.01    1.41
   1  11  -3    0.08    2.04
  -1  11   3   -2.74    1.83
   1 -11  -3    2.28    1.99
  -1 -11   3    0.09    1.82
  -1 -11   3   -0.21    1.30
   1  11  -2    3.79    2.15
   1  11  -2    6.48    1.59
  -1  11   2    7.09    1.84
  -1 -11   2    5.13    1.37
  -1 -11   2    6.36    2.10
   1 -11  -2    8.83    2.28
   1  11  -1    0.13    1.47
  -1  11   1   -1.58    2.07
   1  11  -1    2.93    1.90
  -1  11   1   -2.14    1.51
  -1 -11   1   -0.25    1.25
  -1 -11   1    2.51    2.00
   1 -11  -1   -0.54    1.80
  -1  11   0    0.46    1.85
  -1  11   0   -1.21    1.39
   1  11   0   -1.43    1.43
   1  11   0    1.43    1.81
  -1 -11   0    0.96    1.94
   1 -11   0   -1.17    1.85
  -1 -11   0   -0.48    1.22
  -1  11  -1    5.74    1.54
   1  11   1   10.83    2.20
   1  11   1    7.32    1.81
  -1  11  -1    4.18    2.04
  -1 -11  -1    6.22    2.14
   1 -11   1    8.43    2.12
  -1 -11  -1    8.85    1.44
   1  11   2   30.03    3.03
   1  11   2   27.13    2.87
  -1  11  -2   29.81    3.35
  -1  11  -2   30.19    2.49
  -1 -11  -2   37.07    3.51
   1 -11   2   28.29    3.28
  -1 -11  -2   28.33    2.43
  -1  11  -3   22.90    3.94
   1  11   3   25.83    3.19
  -1  11  -3   26.17    2.38
   1 -11   3   19.08    2.67
  -1 -11  -3   22.94    2.46
  -1 -11  -3   24.47    2.84
   1  11   4    3.96    2.42
  -1  11  -4    1.01    2.35
  -1  11  -4    0.86    1.37
   1  11   4    2.08    2.32
  -1 -11  -4    3.06    2.21
  -1 -11  -4    2.95    1.61
   1 -11   4   -1.91    2.12
   1  11   5    1.28    2.42
  -1  11  -5    2.30    1.36
  -1  11  -5   -1.31    2.31
  -1 -11  -5    4.30    2.43
  -1 -11  -5    0.11    1.76
   1 -11   5   -4.56    1.98
  -1  11  -6    0.06    1.38
   1  11   6    1.83    2.58
   1  11   6    7.17    4.27
  -1  11  -6    4.99    2.80
   1 -11   6    1.59    2.28
  -1 -11  -6    0.15    2.01
  -1  11  -7   -0.53    2.78
   1  11   7   -3.75    2.93
  -1  11  -7   -0.04    1.32
   1 -11   7    1.35    2.82
  -1 -11  -7   -1.48    2.15
   1 -11   7   -3.18    2.40
  -1 -11  -7   -5.11    4.62
   1  11   8   -0.69    2.97
  -1  11  -8    2.95    3.23
  -1 -11  -8    1.00    2.38
   1 -11   8    4.51    2.73
   1 -11   8   -4.87    2.87
  -1  12   7   -4.99    2.81
   1  12  -7    0.51    1.46
   1  12  -7   -0.62    3.04
  -1  12   7    5.64    2.83
   1 -12  -7    9.32    3.13
  -1 -12   7    4.46    3.06
  -1 -12   7    0.06    2.64
   1  12  -6    1.13    2.71
  -1  12   6   -2.06    2.54
  -1  12   6    2.39    2.81
   1  12  -6    0.51    1.46
   1 -12  -6   -1.47    2.69
  -1 -12   6    0.58    2.42
  -1  12   5   -0.35    2.35
   1  12  -5   -5.65    2.47
   1  12  -5    2.02    1.57
  -1  12   5    2.90    2.71
  -1 -12   5   -1.10    2.20
   1 -12  -5    4.22    2.63
   1  12  -4    8.04    1.68
  -1  12   4    8.09    2.38
   1  12  -4   14.81    2.92
  -1  12   4   13.79    3.03
   1 -12  -4   11.09    2.79
  -1 -12   4    7.27    2.47
  -1  12   3    5.42    2.31
  -1  12   3    5.34    2.58
   1  12  -3    8.31    1.75
  -1 -12   3    8.01    2.46
   1 -12  -3    3.77    2.56
   1  12  -2   16.56    2.14
  -1  12   2   16.69    2.99
  -1  12   2   19.06    2.43
  -1 -12   2   16.82    2.64
   1 -12  -2   18.83    2.88
  -1  12   1    3.77    2.42
   1  12  -1   -0.55    1.71
  -1  12   1    4.92    1.90
   1 -12  -1   -0.45    2.28
  -1 -12   1   -1.06    2.18
   1  12   0    2.08    1.81
  -1  12   0    3.73    2.41
  -1  12   0    0.24    1.74
   1  12   0    2.80    2.93
   1 -12   0   -3.33    1.95
  -1 -12   0   -1.27    2.14
   1  12   1   -0.52    1.86
  -1  12  -1    1.99    2.34
   1  12   1   -1.20    2.27
  -1  12  -1   -0.15    1.68
  -1 -12  -1    3.36    2.18
   1 -12   1   -0.57    2.18
   1  12   2   10.81    2.55
  -1  12  -2    8.18    2.72
  -1  12  -2    7.45    1.78
   1  12   2    6.19    2.18
  -1 -12  -2    4.15    2.38
   1 -12   2    8.18    2.38
   1  12   3   11.13    2.45
  -1  12  -3   12.56    2.73
   1  12   3    8.67    2.82
  -1  12  -3    8.36    1.74
  -1 -12  -3    5.78    2.57
   1 -12   3    7.09    2.54
  -1  12  -4    0.91    2.68
  -1  12  -4    3.34    1.59
   1  12   4   -1.33    2.35
   1  12   4    0.64    2.62
   1 -12   4   -2.64    2.18
  -1 -12  -4    2.35    2.44
  -1  12  -5    0.61    1.54
   1  12   5   -1.19    2.53
  -1  12  -5   -0.35    2.84
   1  12   5    2.08    2.64
   1 -12   5    1.70    2.47
  -1 -12  -5   -3.22    2.39
  -1  12  -6   -0.92    1.58
  -1  12  -6   -4.66    2.86
   1  12   6   -2.02    2.70
   1  12   6    2.41    3.01
   1 -12   6   -3.73    2.57
  -1 -12  -6   -0.06    2.67
  -1  12  -7    2.32    3.32
   1  13  -5    4.86    3.06
  -1  13   5    4.94    2.91
  -1  13   5    3.66    3.30
   1  13  -5    2.59    1.89
   1 -13  -5    3.72    2.92
  -1 -13   5    5.17    2.88
   1  13  -4    1.58    1.80
  -1  13   4    1.18    2.95
  -1  13   4    1.58    2.63
   1  13  -4   -0.15    2.83
   1 -13  -4   -2.82    2.76
  -1 -13   4   -1.21    2.57
  -1  13   3   -3.70    2.35
   1  13  -3   -0.32    2.87
   1  13  -3   -0.21    1.73
  -1  13   3    3.90    2.84
   1 -13  -3   -4.21    2.50
  -1 -13   3    1.10    2.56
  -1  13   2    7.52    2.38
   1  13  -2    5.52    1.93
  -1  13   2   10.99    3.07
   1  13  -2    6.91    2.92
   1 -13  -2    9.75    2.72
  -1 -13   2    1.76    2.56
  -1  13   1    7.55    2.24
  -1  13   1   11.28    3.12
   1  13  -1    9.78    2.07
   1  13  -1   11.77    2.90
   1 -13  -1    9.86    2.82
  -1 -13   1    7.21    2.73
   1  13   0   15.67    2.47
  -1  13   0   12.93    3.13
   1  13   0   12.20    3.10
  -1  13   0    9.44    2.29
   1 -13   0   12.53    2.92
  -1 -13   0   12.21    2.72
   1  13   1   14.73    2.44
  -1  13  -1   16.53    2.30
  -1  13  -1   19.76    3.34
   1  13   1   17.82    3.05
   1 -13   1   16.18    3.07
  -1 -13  -1   16.66    3.06
  -1  13  -2    5.38    3.13
   1  13   2    3.15    2.37
  -1  13  -2    1.49    1.87
   1  13   2    4.36    2.80
  -1 -13  -2    2.52    2.60
   1 -13   2   -0.67    2.60
  -1  13  -3   16.08    3.40
   1  13   3   17.21    2.83
  -1  13  -3   19.20    2.47
   1  13   3   22.88    3.43
  -1 -13  -3   20.36    3.18
   1 -13   3   15.89    3.09
  -1  13  -4    1.50    1.95
  -1  13  -4    4.40    3.03
   1  13   4    2.36    2.62
   1  13   4   -3.35    2.80
   1 -13   4    5.82    2.93
  -1 -13  -4    4.97    2.85
   1  14  -1   10.68    3.39
  -1  14   1   12.14    3.17
   1 -14  -1    8.24    3.38
  -1 -14   1    7.01    3.16
   1  14   0    8.05    3.33
   1  14   0    0.61    2.45
  -1  14   0   -1.41    2.96
  -1  14   0    0.85    2.38
   1 -14   0    0.25    2.93
  -1 -14   0   -6.16    2.79
   2   0 -14   26.30    3.36
   2   0 -14   21.59    3.30
  -2   0  14   16.15    3.17
   2   0 -13    2.96    2.34
  -2   0  13    1.30    2.32
   2   0 -13    0.54    1.79
   2   0 -12   -1.64    1.88
  -2   0  12   -2.81    2.05
   2   0 -12    2.56    1.58
  -2   0  11   -3.84    1.64
   2   0 -11   -4.03    2.53
   2   0 -11   -0.20    1.43
  -2   0  10    2.71    1.54
   2   0 -10    6.99    1.33
   2   0 -10    3.50    1.54
   2   0 -10    3.95    1.57
  -2   0  10    4.47    1.10
   2   0  -9   -0.31    1.21
   2   0  -9   -1.33    0.68
   2   0  -9   -0.34    1.11
  -2   0   9   -0.28    0.85
  -2   0   9   -0.50    1.20
  -2   0   9    0.66    0.74
   2   0  -9   -0.66    0.92
   2   0  -8   22.29    1.61
  -2   0   8   18.88    1.28
  -2   0   8   25.90    2.03
   2   0  -8   21.40    1.76
  -2   0   8   22.05    1.37
   2   0  -8   24.98    1.90
   2   0  -8   23.52    1.21
   2   0  -7    0.41    0.86
  -2   0   7    0.30    0.86
  -2   0   7   -0.98    0.58
   2   0  -7    1.14    0.82
   2   0  -7    0.25    0.55
  -2   0   7   -0.24    0.60
   2   0  -7    0.76    0.72
  -2   0   6    8.72    1.08
  -2   0   6   10.32    1.34
   2   0  -6   10.57    1.21
  -2   0   6   10.79    1.00
   2   0  -6   10.99    1.30
  -2   0   6    9.36    0.98
   2   0  -6    9.64    0.89
   2   0  -6   10.13    1.09
   2   0  -6    9.16    1.19
  -2   0   6    8.11    1.20
  -2   0   5    0.96    0.72
   2   0  -5   -0.94    0.57
  -2   0   5    0.47    0.67
   2   0  -5   -0.52    0.48
  -2   0   5   -0.21    0.53
  -2   0   5    0.91    0.78
   2   0  -5   -0.78    1.25
  -2   0   5    0.22    0.54
   2   0  -5    0.51    0.78
  -2   0   4   98.40    2.21
  -2   0   4   94.28    2.14
   2   0  -4   93.97    2.27
  -2   0   4   94.92    2.43
   2   0  -4   92.67    2.49
  -2   0   4   94.82    2.53
   2   0  -4   97.48    2.43
   2   0  -4   95.76    2.18
   2   0  -4   82.80    2.24
  -2   0   4   97.08    2.19
  -2   0   3    0.46    0.49
  -2   0   3    0.17    0.52
  -2   0   3   -0.14    0.47
  -2   0   3    0.34    0.40
   2   0  -3   -0.36    0.52
   2   0  -3   -0.45    0.51
   2   0  -3   -0.67    0.45
   2   0  -3   -0.43    0.46
  -2   0   3    0.02    0.44
  -2   0   2  165.25    3.33
  -2   0   2  161.08    3.23
   2   0  -2  163.12    3.26
   2   0  -2  161.73    3.32
  -2   0   2  162.13    3.20
   2   0  -2  163.00    3.31
   2   0  -2  164.57    3.30
  -2   0   2  162.00    3.21
   2   0  -2  161.27    3.19
  -2   0   2  168.13    3.28
  -2   0   2  160.50    3.31
  -2   0   1    0.26    0.36
   2   0  -1    0.01    0.34
   2   0  -1    0.47    0.41
  -2   0   1   -0.44    0.37
  -2   0   1    0.07    0.36
   2   0  -1    0.42    0.28
   2   0  -1    0.06    0.53
  -2   0   0  707.62   12.74
  -2   0   0  702.74   12.92
   2   0   0  706.63   12.93
   2   0   0  657.76   12.87
   2   0   0  707.29   12.72
  -2   0   0  721.67   12.78
   2   0   0  737.22   12.77
  -2   0   0  716.02   12.77
  -2   0   0  724.28   12.78
   2   0   0  710.44   12.97
  -2   0  -1    0.39    0.49
   2   0   1   -0.39    0.49
  -2   0  -1    0.63    0.49
   2   0   1    0.20    0.42
  -2   0  -1   -0.23    0.44
   2   0   1    0.09    0.48
   2   0   1    0.23    0.44
  -2   0  -1   -0.10    0.43
   2   0   1    0.31    0.40
   2   0   1   -0.07    0.47
  -2   0  -1   -0.20    0.41
   2   0   2    2.85    0.70
  -2   0  -2    3.13    0.67
   2   0   2    2.71    0.56
  -2   0  -2    2.61    0.54
  -2   0  -2    1.47    0.62
   2   0   2    2.73    0.56
   2   0   2    3.13    0.42
   2   0   2    3.92    0.68
  -2   0  -2    1.92    0.44
  -2   0  -3   -0.34    0.66
   2   0   3    0.42    0.35
  -2   0  -3    0.36    0.57
   2   0   3    0.31    0.56
  -2   0  -3   -0.29    0.37
   2   0   3   -0.31    0.52
   2   0   3    0.58    0.71
   2   0   3    0.18    0.69
   2   0   3   -0.09    0.68
  -2   0  -3    0.26    0.72
   2   0   4   81.42    2.14
  -2   0  -4   78.23    2.54
   2   0   4   77.41    2.09
   2   0   4   77.79    2.46
   2   0   4   76.33    2.53
  -2   0  -4   78.08    2.19
  -2   0  -4   82.24    2.49
   2   0   4   79.50    2.54
   2   0   5   -0.34    0.84
  -2   0  -5    0.04    0.80
  -2   0  -5   -0.22    0.60
   2   0   5   -0.36    1.03
  -2   0  -6    0.29    0.76
   2   0   6    0.63    0.99
  -2   0  -6    2.02    0.99
   2   0   6    0.82    0.84
  -2   0  -7   -1.90    1.04
   2   0   7   -0.06    1.22
  -2   0  -7    0.62    0.92
  -2   0  -7    1.31    1.07
   2   0   7    0.26    0.97
  -2   0  -8    5.79    1.36
  -2   0  -8    6.05    1.52
   2   0   8    7.13    1.56
   2   0   8    7.24    1.26
  -2   0  -8    9.48    1.33
  -2   0  -9    0.76    1.26
   2   0   9    1.75    1.61
  -2   0  -9    0.05    1.57
   2   0   9    0.09    1.22
  -2   0  -9   -1.14    1.59
  -2   0 -10   14.25    2.32
  -2   0 -10   14.30    1.91
   2   0  10   15.53    2.46
  -2   0 -11    2.07    1.65
   2   0  11    0.89    2.12
  -2   0 -11   -1.31    2.09
  -2   0 -12   10.49    2.21
   2   0  12    8.23    2.85
  -2   0 -12   14.98    2.72
  -2   0 -13   -0.75    2.16
   2   0  13    1.49    2.90
  -2   0 -13    3.72    2.74
   2   1 -14   13.21    2.26
  -2   1  14    8.26    2.96
   2   1 -14    7.37    2.90
   2  -1 -14    9.07    2.40
   2  -1 -14    5.16    2.75
  -2  -1  14   13.69    3.00
   2   1 -13    1.43    2.27
  -2   1  13    0.31    2.40
   2   1 -13    3.93    1.75
   2  -1 -13    1.57    1.90
   2  -1 -13    2.07    2.17
  -2  -1  13   -2.37    2.34
   2   1 -12    2.39    2.05
  -2   1  12    4.99    2.30
   2   1 -12    0.43    1.52
   2  -1 -12    2.28    1.67
   2  -1 -12    0.75    1.82
  -2  -1  12    4.80    2.24
   2   1 -11    7.14    1.84
  -2   1  11    1.96    1.72
  -2  -1  11    6.35    2.02
   2  -1 -11    4.89    1.52
   2   1 -10   61.58    2.15
  -2   1  10   62.84    2.65
   2   1 -10   61.79    3.33
   2   1 -10   65.32    2.95
   2   1 -10   60.50    2.64
  -2   1  10   62.47    3.34
  -2  -1  10   63.53    2.08
   2  -1 -10   59.63    3.11
  -2  -1  10   59.39    3.24
   2  -1 -10   65.72    2.89
  -2  -1  10   59.63    2.09
  -2   1   9    0.90    1.07
   2   1  -9    1.12    1.21
   2   1  -9   -0.02    1.10
   2   1  -9    0.43    0.86
  -2   1   9   -1.12    1.18
   2   1  -9    0.37    0.91
  -2  -1   9    0.18    1.22
  -2  -1   9    0.31    0.88
   2  -1  -9    1.50    1.19
   2  -1  -9    1.95    1.83
   2  -1  -9   -0.09    1.04
  -2   1   8   -1.22    1.12
   2   1  -8   -0.27    0.74
   2   1  -8    0.97    1.08
  -2   1   8   -0.03    0.64
  -2   1   8    0.89    0.89
   2   1  -8    0.52    0.89
   2   1  -8    0.78    0.79
   2  -1  -8    0.24    1.26
  -2  -1   8    0.41    1.09
  -2  -1   8   -1.37    0.71
   2  -1  -8    1.18    0.98
   2  -1  -8   -0.34    0.57
   2  -1  -8   -0.38    0.96
   2   1  -7    5.28    1.29
   2   1  -7    5.31    1.08
   2   1  -7    7.04    0.84
   2   1  -7    4.82    0.89
   2   1  -7    4.80    0.77
  -2   1   7    4.87    0.93
  -2   1   7    6.23    1.18
  -2   1   7    6.53    0.70
   2  -1  -7    6.00    0.96
   2  -1  -7    5.64    1.10
  -2  -1   7    6.30    1.07
   2  -1  -7    6.40    1.11
   2  -1  -7    6.59    0.86
  -2  -1   7    6.83    0.82
  -2   1   6    9.95    0.95
   2   1  -6    7.41    1.08
   2   1  -6    8.55    0.97
   2   1  -6   12.78    1.49
  -2   1   6    9.26    0.91
  -2   1   6    9.93    1.05
  -2   1   6    8.41    1.21
  -2   1   6   11.10    1.49
   2   1  -6   11.11    1.09
   2   1  -6   10.63    1.02
   2  -1  -6   11.09    1.29
  -2  -1   6    8.87    1.29
  -2  -1   6    8.91    1.11
  -2  -1   6   10.19    0.65
   2  -1  -6    8.80    0.89
  -2  -1   6   10.34    0.63
   2  -1  -6   10.29    1.07
  -2  -1   6    8.44    0.99
   2  -1  -6   12.09    1.19
   2  -1  -6   10.81    1.29
  -2   1   5    9.57    1.14
   2   1  -5   11.72    1.26
  -2   1   5    9.44    1.02
   2   1  -5   11.20    0.96
   2   1  -5    9.04    1.09
  -2   1   5   10.25    0.89
   2   1  -5   10.13    1.32
  -2   1   5   10.27    1.12
  -2   1   5   11.66    1.21
   2   1  -5   10.49    0.87
   2  -1  -5   10.55    1.20
   2  -1  -5    9.47    0.90
  -2  -1   5   10.50    1.13
   2  -1  -5   10.46    1.17
  -2  -1   5   10.87    0.61
   2  -1  -5   11.35    1.48
   2  -1  -5   12.64    1.33
  -2  -1   5   11.90    0.96
  -2  -1   5   10.65    0.59
  -2  -1   5   11.29    1.16
  -2   1   4   20.54    1.28
   2   1  -4   19.78    1.08
   2   1  -4   22.34    0.93
  -2   1   4   19.60    1.28
   2   1  -4   20.59    0.92
  -2   1   4   21.80    1.02
  -2   1   4   21.40    1.23
   2   1  -4   22.28    1.18
   2   1  -4   20.82    1.29
  -2   1   4   21.45    1.10
  -2  -1   4   20.98    1.12
   2  -1  -4   18.81    1.18
  -2  -1   4   22.77    0.72
   2  -1  -4   21.74    1.03
  -2  -1   4   21.39    0.71
   2  -1  -4   22.28    1.33
  -2  -1   4   19.48    1.29
   2  -1  -4   21.74    1.20
   2  -1  -4   21.15    1.25
  -2  -1   4   23.32    1.06
  -2   1   3   60.51    1.68
  -2   1   3   58.76    1.64
  -2   1   3   62.97    1.82
   2   1  -3   60.28    1.55
  -2   1   3   60.72    1.72
  -2   1   3   63.84    1.63
   2   1  -3   57.13    1.44
   2   1  -3   60.32    1.83
   2   1  -3   56.54    1.62
   2   1  -3   60.94    1.44
  -2  -1   3   59.31    1.55
   2  -1  -3   58.72    1.76
   2  -1  -3   59.57    1.73
  -2  -1   3   60.08    1.33
   2  -1  -3   57.40    1.68
  -2  -1   3   63.03    1.66
   2  -1  -3   60.97    1.62
   2  -1  -3   60.81    1.70
  -2  -1   3   59.41    1.77
  -2  -1   3   58.66    1.60
  -2  -1   3   60.04    1.83
  -2   1   2  387.32    7.23
  -2   1   2  375.83    7.14
   2   1  -2  387.13    7.28
   2   1  -2  389.63    6.95
   2   1  -2  391.98    7.03
  -2   1   2  382.51    7.25
   2   1  -2  373.39    7.04
   2   1  -2  391.89    7.24
  -2   1   2  384.08    7.20
  -2   1   2  396.72    7.21
  -2  -1   2  396.32    7.23
  -2  -1   2  385.89    7.29
   2  -1  -2  400.28    7.23
  -2  -1   2  376.60    7.00
   2  -1  -2  382.50    7.23
  -2  -1   2  375.44    6.95
   2  -1  -2  385.09    7.25
   2  -1  -2  379.69    7.20
   2  -1  -2  379.63    7.13
  -2  -1   2  389.04    7.28
   2   1  -1  126.04    2.60
   2   1  -1  125.63    2.70
  -2   1   1  128.96    2.50
  -2   1   1  127.15    2.70
  -2   1   1  130.82    2.66
  -2   1   1  127.89    2.66
  -2  -1   1  131.31    2.58
  -2  -1   1  124.15    2.71
   2  -1  -1  125.58    2.65
   2  -1  -1  130.21    2.70
   2  -1  -1  131.41    2.49
  -2  -1   1  127.87    2.58
   2   1   0   39.27    1.23
   2   1   0   39.31    1.21
  -2   1   0   38.77    1.21
   2   1   0   39.92    1.17
   2   1   0   40.01    1.18
  -2   1   0   38.42    1.03
  -2   1   0   38.81    1.12
  -2   1   0   36.60    1.23
   2   1   0   40.13    1.03
   2  -1   0   40.50    1.02
   2  -1   0   38.57    1.12
  -2  -1   0   40.62    1.28
  -2  -1   0   37.97    1.21
   2  -1   0   40.52    1.11
  -2  -1   0   39.35    1.16
  -2  -1   0   40.28    1.00
   2  -1   0   40.46    1.23
   2  -1   0   38.88    1.23
  -2  -1   0   40.21    1.16
  -2   1  -1    2.72    0.58
   2   1   1    2.29    0.44
  -2   1  -1    2.67    0.50
  -2   1  -1    3.00    0.47
   2   1   1    2.42    0.55
   2   1   1    2.64    0.56
   2   1   1    2.57    0.61
  -2   1  -1    1.84    0.48
   2   1   1    3.00    0.56
   2  -1   1    2.92    0.50
   2  -1   1    2.17    0.44
  -2  -1  -1    2.01    0.53
  -2  -1  -1    2.62    0.62
  -2  -1  -1    3.00    0.68
   2  -1   1    2.99    0.43
  -2  -1  -1    2.61    0.53
   2  -1   1    2.45    0.50
   2  -1   1    2.68    0.58
  -2  -1  -1    2.56    0.56
  -2   1  -2   44.03    1.29
   2   1   2   42.38    1.14
   2   1   2   40.31    1.52
  -2   1  -2   41.04    1.29
   2   1   2   43.16    1.57
  -2   1  -2   42.32    1.30
  -2   1  -2   43.61    1.47
   2   1   2   44.40    1.43
   2   1   2   42.60    1.47
   2  -1   2   42.74    1.23
  -2  -1  -2   43.58    1.53
  -2  -1  -2   41.84    1.46
  -2  -1  -2   42.36    1.53
   2  -1   2   42.14    1.45
   2  -1   2   43.06    1.58
  -2  -1  -2   41.45    1.57
   2  -1   2   42.50    1.27
  -2  -1  -2   42.61    1.19
   2  -1   2   43.64    1.20
  -2   1  -3   94.80    2.52
   2   1   3   95.61    2.62
   2   1   3   96.81    2.43
   2   1   3   96.51    2.65
  -2   1  -3   94.22    2.67
  -2   1  -3   92.69    2.24
   2   1   3   96.46    1.96
  -2   1  -3   97.63    2.29
   2   1   3   96.11    2.46
  -2   1  -3   95.27    2.19
   2  -1   3   98.62    2.17
  -2  -1  -3   94.76    2.62
  -2  -1  -3   98.87    1.98
   2  -1   3   96.27    2.12
  -2  -1  -3   91.65    2.48
  -2  -1  -3   93.08    2.42
   2  -1   3   99.17    2.56
   2  -1   3   91.86    2.22
   2  -1   3   96.26    2.65
  -2   1  -4    0.19    0.84
   2   1   4   -0.08    0.91
   2   1   4    0.67    0.86
   2   1   4    0.09    0.72
  -2   1  -4   -0.52    0.92
   2   1   4    0.08    0.66
  -2   1  -4    1.38    0.66
  -2   1  -4    1.04    0.54
  -2   1  -4    0.63    0.57
   2  -1   4    0.57    0.47
   2  -1   4    0.31    0.46
   2  -1   4   -0.27    0.90
   2  -1   4    0.29    0.85
  -2  -1  -4    0.70    0.86
   2  -1   4    1.94    0.85
  -2  -1  -4    0.22    0.75
  -2  -1  -4   -0.11    0.74
  -2  -1  -4    0.55    0.84
   2  -1   4   -0.65    0.52
   2  -1   4   -0.05    0.45
  -2   1  -5  197.31    4.27
  -2   1  -5  201.85    4.32
  -2   1  -5  196.98    4.71
   2   1   5  201.02    4.44
   2   1   5  198.47    4.83
   2  -1   5  200.78    4.01
   2  -1   5  203.24    3.92
   2  -1   5  188.25    3.98
   2  -1   5  198.57    4.83
  -2  -1  -5  199.35    4.81
  -2  -1  -5  193.04    4.50
   2  -1   5  200.07    3.91
  -2  -1  -5  199.51    4.59
   2  -1   5  193.44    4.85
   2   1   6   27.86    1.77
   2   1   6   28.48    1.95
  -2   1  -6   31.10    1.87
  -2   1  -6   31.65    1.64
  -2   1  -6   28.35    1.50
  -2  -1  -6   28.35    1.93
   2  -1   6   27.58    1.29
  -2  -1  -6   25.74    1.92
   2  -1   6   27.62    1.28
   2  -1   6   27.22    1.93
  -2  -1  -6   24.95    1.70
  -2   1  -7    2.76    0.91
  -2   1  -7    2.24    1.18
   2   1   7    0.86    1.18
   2   1   7    1.08    1.44
  -2   1  -7    4.66    1.08
   2  -1   7    0.78    1.24
  -2  -1  -7    2.38    1.05
   2  -1   7    1.66    0.75
  -2  -1  -7    3.35    1.35
  -2  -1  -7    2.72    1.20
  -2   1  -8    7.38    1.21
  -2   1  -8    9.25    1.50
   2   1   8    6.61    1.53
   2   1   8    4.26    1.34
  -2   1  -8    5.20    1.51
  -2  -1  -8   10.01    1.67
  -2  -1  -8    8.53    1.40
  -2  -1  -8    7.48    1.54
   2  -1   8    5.06    1.50
  -2   1  -9    1.27    1.61
  -2   1  -9    0.88    1.66
  -2   1  -9    1.79    1.21
   2   1   9    1.56    1.69
  -2  -1  -9    0.72    1.50
   2  -1   9    2.25    1.65
  -2  -1  -9    1.79    1.39
  -2  -1  -9    2.10    1.82
   2   1  10    5.73    2.09
  -2   1 -10    2.13    1.42
  -2   1 -10    0.56    1.88
  -2  -1 -10    7.60    2.07
   2  -1  10    2.12    1.90
  -2  -1 -10    2.63    1.98
  -2   1 -11    0.55    1.58
  -2   1 -11    0.23    2.08
   2   1  11    0.51    2.13
  -2  -1 -11    2.92    2.11
  -2  -1 -11    1.13    1.81
   2  -1  11    6.53    2.38
  -2   1 -12    5.87    2.59
   2   1  12    8.09    2.85
  -2   1 -12    8.41    1.97
  -2  -1 -12    5.13    2.63
   2  -1  12    2.44    2.53
  -2  -1 -12   10.43    2.40
   2   1  13    7.75    3.34
  -2   1 -13    6.36    2.90
  -2   1 -13    7.68    2.33
  -2  -1 -13    8.19    3.06
  -2  -1 -13    7.65    2.41
   2  -1  13    3.26    3.18
  -2   2  14   -5.72    2.70
   2   2 -14    1.06    1.91
   2   2 -14    3.65    2.90
   2  -2 -14    0.28    2.62
   2  -2 -14    1.54    2.31
  -2  -2  14   -6.37    2.49
  -2   2  13    3.21    2.55
   2   2 -13    7.16    2.59
   2   2 -13    5.15    1.68
  -2  -2  13   -2.66    2.30
   2  -2 -13    4.62    2.27
   2  -2 -13    3.47    2.25
   2   2 -12   15.46    2.55
   2   2 -12   17.25    1.86
  -2   2  12   18.64    2.76
  -2  -2  12   15.00    2.52
   2  -2 -12   14.53    2.45
   2  -2 -12   11.21    2.12
   2   2 -11    2.95    1.66
   2   2 -11    0.46    1.33
   2   2 -11    1.26    2.37
  -2   2  11    2.08    2.25
  -2  -2  11    3.24    1.80
   2  -2 -11    0.24    1.48
  -2  -2  11    1.32    1.11
  -2   2  10   14.69    1.68
   2   2 -10   12.64    1.99
   2   2 -10   13.28    1.44
   2   2 -10   13.29    1.75
   2   2 -10   12.74    1.59
  -2   2  10   15.47    2.02
  -2  -2  10   11.78    1.33
  -2  -2  10   12.25    1.83
  -2  -2  10   13.75    1.71
   2  -2 -10   11.24    1.82
   2  -2 -10   13.94    1.79
   2   2  -9    4.22    1.11
   2   2  -9    3.08    0.93
  -2   2   9    4.35    1.45
   2   2  -9    5.56    1.10
   2   2  -9    4.04    1.42
  -2   2   9    1.44    1.60
   2  -2  -9    4.96    1.23
  -2  -2   9    2.27    1.01
  -2  -2   9    4.41    1.38
   2  -2  -9    6.46    1.41
  -2   2   8   41.49    2.42
   2   2  -8   42.22    1.83
   2   2  -8   40.59    1.70
  -2   2   8   43.14    2.17
  -2   2   8   42.10    1.50
   2   2  -8   42.65    2.42
   2   2  -8   44.30    1.90
   2  -2  -8   44.57    2.40
   2  -2  -8   41.67    1.45
  -2  -2   8   43.58    2.31
  -2  -2   8   45.23    1.89
   2  -2  -8   43.58    2.20
   2   2  -7   51.41    2.33
  -2   2   7   51.58    1.61
   2   2  -7   47.70    2.48
  -2   2   7   48.93    2.07
   2   2  -7   51.86    1.67
   2   2  -7   49.42    1.69
  -2   2   7   50.87    2.37
   2   2  -7   49.77    1.86
  -2  -2   7   47.32    2.44
  -2  -2   7   50.95    2.23
   2  -2  -7   49.52    2.22
   2  -2  -7   52.40    1.58
  -2  -2   7   53.84    1.87
   2  -2  -7   49.04    2.14
  -2   2   6    3.41    1.03
  -2   2   6    1.87    0.96
   2   2  -6    1.92    0.72
   2   2  -6    2.24    0.55
  -2   2   6    2.72    0.67
   2   2  -6    2.63    0.92
  -2   2   6    1.72    0.82
   2   2  -6    2.24    0.95
   2   2  -6    1.84    0.53
  -2   2   6    2.90    0.98
  -2  -2   6    2.00    1.04
   2  -2  -6    1.55    0.82
   2  -2  -6    2.58    1.18
  -2  -2   6    1.43    0.90
   2  -2  -6    1.10    1.37
  -2  -2   6    1.92    0.75
   2  -2  -6    1.47    0.84
   2  -2  -6    2.38    0.61
  -2  -2   6    1.94    0.87
  -2   2   5    5.72    1.03
  -2   2   5    4.51    0.89
  -2   2   5    4.70    0.88
  -2   2   5    7.25    0.94
   2   2  -5    7.16    0.92
   2   2  -5    5.51    0.53
  -2   2   5    4.49    0.81
   2   2  -5    4.78    0.53
   2   2  -5    5.86    1.00
   2   2  -5    4.08    0.76
   2  -2  -5    5.17    1.00
   2  -2  -5    4.94    1.03
   2  -2  -5    4.23    1.11
  -2  -2   5    4.80    0.99
  -2  -2   5    4.92    0.76
   2  -2  -5    5.35    0.69
  -2  -2   5    5.72    0.84
   2  -2  -5    5.91    0.96
  -2  -2   5    5.62    0.87
  -2   2   4  271.42    5.55
   2   2  -4  267.90    5.05
   2   2  -4  271.07    5.72
  -2   2   4  266.90    5.55
  -2   2   4  276.22    5.61
  -2   2   4  271.79    5.36
   2   2  -4  277.11    5.03
   2   2  -4  267.52    5.49
   2   2  -4  280.48    5.47
  -2   2   4  274.20    5.78
   2  -2  -4  267.96    5.76
  -2  -2   4  277.48    5.45
   2  -2  -4  271.36    5.56
  -2  -2   4  272.71    5.45
   2  -2  -4  277.24    5.38
  -2  -2   4  272.60    5.50
  -2  -2   4  276.81    5.74
  -2  -2   4  263.60    5.66
   2  -2  -4  271.73    5.64
   2  -2  -4  277.44    5.64
   2   2  -3  496.07    9.46
  -2   2   3  503.58    9.41
  -2   2   3  493.50    9.52
  -2   2   3  505.82    9.28
  -2   2   3  487.02    9.36
   2   2  -3  484.57    8.92
   2   2  -3  490.18    9.37
  -2   2   3  501.40    9.25
   2  -2  -3  492.39    9.25
  -2  -2   3  493.43    9.35
  -2  -2   3  498.83    9.14
   2  -2  -3  499.63    9.52
   2  -2  -3  500.64    9.41
   2  -2  -3  499.66    9.42
  -2  -2   3  489.01    9.45
  -2  -2   3  500.83    9.16
  -2  -2   3  497.20    9.45
   2  -2  -3  508.56    9.30
  -2   2   2   26.89    1.25
   2   2  -2   26.96    1.24
  -2   2   2   26.29    1.15
  -2   2   2   27.42    1.28
   2   2  -2   28.65    0.89
   2   2  -2   27.77    0.88
   2   2  -2   27.45    1.19
   2   2  -2   27.96    0.87
  -2   2   2   29.06    1.17
   2  -2  -2   29.09    1.20
   2  -2  -2   26.13    0.91
  -2  -2   2   27.03    0.74
  -2  -2   2   28.45    1.19
  -2  -2   2   27.11    1.23
   2  -2  -2   26.22    1.15
   2  -2  -2   28.26    1.21
  -2  -2   2   26.30    0.76
  -2  -2   2   26.82    0.85
   2  -2  -2   27.57    1.30
  -2   2   1   37.83    0.84
   2   2  -1   37.52    0.97
  -2   2   1   36.14    1.38
  -2   2   1   38.45    1.27
  -2   2   1   35.83    0.84
   2   2  -1   37.22    1.28
  -2   2   1   39.30    1.36
  -2   2   1   37.04    1.29
   2   2  -1   37.26    1.16
   2   2  -1   37.54    1.32
   2  -2  -1   37.50    1.24
   2  -2  -1   37.92    1.26
  -2  -2   1   37.84    1.32
   2  -2  -1   39.28    1.36
  -2  -2   1   37.95    1.10
   2  -2  -1   36.40    1.39
  -2  -2   1   37.22    1.30
  -2  -2   1   36.61    0.95
  -2  -2   1   38.56    1.10
   2   2   0    1.33    0.53
   2   2   0    1.43    0.51
  -2   2   0    1.30    0.28
   2   2   0    1.39    0.51
  -2   2   0    1.28    0.56
  -2   2   0    1.23    0.49
  -2   2   0    1.30    0.60
   2   2   0    1.59    0.58
   2   2   0    1.20    0.46
   2  -2   0    1.70    0.56
   2  -2   0    1.42    0.28
   2  -2   0    1.79    0.46
  -2  -2   0    1.72    0.51
  -2  -2   0    1.21    0.52
   2  -2   0    1.82    0.45
  -2  -2   0    1.73    0.51
  -2  -2   0    3.07    0.65
   2  -2   0    1.29    0.62
   2   2   1    0.33    0.55
  -2   2  -1    0.35    0.42
   2   2   1    0.96    0.65
  -2   2  -1    0.12    0.43
  -2   2  -1    0.71    0.45
   2   2   1    0.68    0.61
  -2   2  -1    0.85    0.58
   2   2   1   -0.08    0.48
  -2   2  -1    0.59    0.61
   2   2   1    0.05    0.58
  -2  -2  -1    1.20    0.53
   2  -2   1    0.54    0.54
  -2  -2  -1   -0.58    0.57
  -2  -2  -1    0.63    0.61
   2  -2   1    0.51    0.38
  -2  -2  -1   -0.13    0.53
   2  -2   1    0.30    0.62
  -2  -2  -1    0.54    0.49
   2  -2   1    0.59    0.39
   2   2   2   18.36    1.24
  -2   2  -2   19.16    1.30
   2   2   2   20.89    1.29
   2   2   2   21.42    1.20
  -2   2  -2   22.82    1.14
   2   2   2   20.69    0.94
  -2   2  -2   20.71    1.07
  -2   2  -2   20.69    0.90
   2   2   2   22.30    1.28
  -2   2  -2   20.83    0.93
   2  -2   2   21.52    1.04
   2  -2   2   21.99    1.11
   2  -2   2   20.97    0.76
   2  -2   2   21.80    1.41
  -2  -2  -2   21.67    1.27
  -2  -2  -2   20.64    1.25
  -2  -2  -2   21.40    0.96
   2  -2   2   20.49    0.72
  -2  -2  -2   18.95    1.18
  -2  -2  -2   21.26    1.29
   2   2   3    0.03    0.68
  -2   2  -3    0.31    0.57
  -2   2  -3    0.42    0.90
   2   2   3   -0.13    0.45
   2   2   3    0.75    0.79
  -2   2  -3    0.80    0.60
  -2   2  -3    0.25    0.63
  -2   2  -3    0.13    0.47
   2   2   3    0.39    0.69
   2   2   3   -0.14    0.72
  -2  -2  -3    0.09    0.93
  -2  -2  -3    0.59    0.79
  -2  -2  -3    0.86    0.80
   2  -2   3    0.45    0.54
   2  -2   3    0.70    0.77
  -2  -2  -3    0.31    0.46
   2  -2   3    1.01    0.68
  -2  -2  -3    0.70    0.70
   2  -2   3   -0.13    0.97
  -2   2  -4  110.39    2.53
   2   2   4  107.38    3.09
   2   2   4  112.81    2.26
   2   2   4  103.71    2.88
  -2   2  -4  106.74    2.47
   2   2   4  109.55    2.91
  -2   2  -4  111.77    2.68
   2   2   4  108.79    3.17
  -2   2  -4  109.31    3.13
   2  -2   4  104.10    3.15
  -2  -2  -4  102.92    2.32
  -2  -2  -4  107.02    3.05
   2  -2   4  109.53    2.94
   2  -2   4  108.97    2.60
  -2  -2  -4  106.56    3.14
  -2  -2  -4  109.64    3.00
  -2  -2  -4  102.93    3.31
   2  -2   4  108.64    2.59
   2  -2   4  105.52    3.10
  -2   2  -5    6.98    1.06
   2   2   5    6.39    1.11
   2   2   5    5.56    1.43
   2   2   5    7.09    1.06
  -2   2  -5    5.44    0.81
  -2   2  -5    5.72    0.72
   2  -2   5    6.19    0.76
  -2  -2  -5    5.47    1.07
   2  -2   5    5.32    1.05
   2  -2   5    5.15    0.78
   2  -2   5    5.42    1.19
  -2  -2  -5    5.94    1.16
  -2  -2  -5    6.79    1.02
   2   2   6    7.01    1.19
  -2   2  -6    5.74    0.94
  -2   2  -6    6.22    0.86
  -2   2  -6    3.75    1.11
   2   2   6    5.60    1.29
   2  -2   6    5.21    0.78
  -2  -2  -6    6.02    1.13
  -2  -2  -6    5.32    1.34
   2  -2   6    5.73    0.81
  -2  -2  -6    5.22    1.23
   2  -2   6    4.09    1.13
  -2   2  -7    2.16    1.20
  -2   2  -7   -0.86    0.95
   2   2   7   -2.21    1.19
   2   2   7    2.53    1.21
  -2   2  -7    0.85    0.80
  -2  -2  -7    0.79    1.11
   2  -2   7    0.46    0.70
  -2  -2  -7   -1.37    0.98
  -2  -2  -7   -0.04    1.42
   2  -2   7   -0.06    1.14
   2  -2   7   -0.20    0.75
  -2   2  -8    0.71    1.43
  -2   2  -8    1.49    0.97
   2   2   8   -0.70    1.37
   2   2   8    1.15    1.38
  -2   2  -8   -0.47    1.17
  -2  -2  -8    1.16    1.29
   2  -2   8    0.83    0.74
   2  -2   8    0.95    0.79
  -2  -2  -8    2.43    1.25
   2  -2   8    0.26    1.43
  -2  -2  -8    1.61    1.61
  -2   2  -9    0.92    1.52
  -2   2  -9    3.20    1.18
   2   2   9    3.00    1.72
  -2   2  -9   -1.24    1.42
  -2  -2  -9    3.68    1.51
  -2  -2  -9    3.65    1.70
   2  -2   9    1.16    1.59
   2   2  10    2.89    2.01
  -2   2 -10   -0.03    1.86
  -2   2 -10    1.66    1.37
  -2  -2 -10   -4.43    1.62
   2  -2  10    0.18    1.87
  -2   2 -11    0.82    2.12
   2   2  11   -1.89    2.27
  -2   2 -11    5.03    1.60
  -2  -2 -11    0.04    2.03
   2  -2  11    3.05    2.27
  -2  -2 -11    1.91    1.93
  -2   2 -12    4.60    2.72
  -2   2 -12    6.91    1.88
   2   2  12    8.56    3.09
  -2  -2 -12    6.68    2.68
  -2  -2 -12    4.79    2.27
   2  -2  12    7.37    2.73
   2   2  13    2.63    3.27
  -2   2 -13   -3.41    2.81
  -2   2 -13    3.90    2.21
  -2  -2 -13    8.32    3.09
  -2  -2 -13   -0.23    2.61
   2  -2  13    0.04    2.88
  -2   3  14    1.48    2.88
   2   3 -14    1.91    2.94
   2   3 -14   -0.48    1.93
   2  -3 -14    2.86    2.56
   2  -3 -14    6.87    2.84
  -2  -3  14    1.68    2.94
  -2   3  13   27.09    3.44
   2   3 -13   29.52    2.75
   2   3 -13   24.15    3.21
  -2  -3  13   25.66    3.15
   2  -3 -13   28.00    3.16
   2  -3 -13   26.99    2.97
  -2   3  12    8.07    2.43
   2   3 -12    5.66    2.28
   2   3 -12   10.29    1.59
  -2  -3  12    7.21    2.21
   2  -3 -12    7.31    2.24
   2  -3 -12    9.76    2.25
   2   3 -11    2.54    1.49
   2   3 -11    2.28    1.78
  -2   3  11    5.17    1.99
   2   3 -11    1.79    1.24
  -2  -3  11    2.33    1.80
   2  -3 -11    5.56    1.82
   2  -3 -11    1.39    2.02
  -2  -3  11    3.19    1.24
  -2   3  10   19.86    2.27
   2   3 -10   15.54    1.68
   2   3 -10   17.85    2.00
   2   3 -10   17.79    2.13
  -2  -3  10   18.97    1.84
   2  -3 -10   19.29    2.18
   2  -3 -10   15.51    1.86
  -2  -3  10   19.79    2.28
   2  -3 -10   25.37    3.43
  -2  -3  10   17.46    2.14
   2   3  -9   41.05    2.21
   2   3  -9   45.51    1.84
   2   3  -9   46.24    2.38
  -2   3   9   42.42    1.66
  -2   3   9   40.87    2.81
   2   3  -9   39.81    2.68
  -2   3   9   40.89    2.51
  -2  -3   9   39.62    2.53
   2  -3  -9   45.69    2.60
  -2  -3   9   44.58    2.14
   2  -3  -9   45.36    1.63
  -2  -3   9   42.89    2.21
   2  -3  -9   42.96    2.57
   2  -3  -9   43.67    3.08
   2   3  -8   14.10    1.81
   2   3  -8   11.10    1.36
  -2   3   8    9.80    1.36
   2   3  -8   10.24    1.13
  -2   3   8   10.72    1.60
  -2   3   8    9.85    1.26
   2   3  -8    8.43    1.23
   2  -3  -8   12.14    1.71
  -2  -3   8   10.10    1.43
  -2  -3   8   10.18    1.28
   2  -3  -8   11.05    1.19
   2  -3  -8    9.98    1.42
   2  -3  -8    9.42    1.49
  -2   3   7   11.15    1.31
   2   3  -7   11.06    0.97
  -2   3   7   11.27    1.47
   2   3  -7   10.19    1.38
   2   3  -7   11.68    0.92
   2   3  -7   11.51    1.49
  -2   3   7   11.53    1.20
   2  -3  -7   11.30    1.37
   2  -3  -7   14.44    1.60
   2  -3  -7   10.46    1.32
  -2  -3   7   10.24    1.16
   2  -3  -7   11.05    1.14
  -2  -3   7   11.61    1.78
  -2  -3   7   10.89    1.49
  -2   3   6    7.46    1.24
   2   3  -6    6.30    1.11
  -2   3   6    8.26    1.23
  -2   3   6    8.58    0.90
   2   3  -6    6.81    0.71
   2   3  -6    7.58    0.67
  -2   3   6    8.42    1.28
  -2   3   6    6.98    1.14
   2  -3  -6    8.46    0.87
   2  -3  -6    7.92    1.09
  -2  -3   6    9.62    1.23
  -2  -3   6    8.79    1.16
   2  -3  -6    9.01    1.35
   2  -3  -6    9.19    1.18
  -2  -3   6    7.49    1.09
  -2  -3   6    8.70    1.10
  -2   3   5  305.59    6.38
  -2   3   5  301.61    6.29
   2   3  -5  301.10    6.28
   2   3  -5  304.68    6.48
  -2   3   5  301.96    6.04
  -2   3   5  289.64    6.52
  -2   3   5  306.97    6.40
   2  -3  -5  305.64    6.05
   2  -3  -5  305.95    6.45
  -2  -3   5  302.65    6.46
   2  -3  -5  284.74    7.46
   2  -3  -5  300.46    6.65
   2  -3  -5  309.65    6.44
  -2  -3   5  301.08    6.25
  -2  -3   5  307.06    6.26
  -2  -3   5  302.85    6.47
  -2  -3   5  309.89    6.25
  -2   3   4  157.95    4.13
   2   3  -4  163.06    3.93
  -2   3   4  166.64    3.69
   2   3  -4  166.47    3.86
  -2   3   4  169.94    3.75
  -2   3   4  164.33    3.92
   2   3  -4  168.74    3.70
  -2   3   4  166.13    3.88
   2  -3  -4  170.86    3.98
  -2  -3   4  170.51    3.69
  -2  -3   4  167.76    3.86
  -2  -3   4  170.49    3.70
   2  -3  -4  167.73    4.11
  -2  -3   4  166.06    3.95
   2  -3  -4  167.71    3.94
  -2  -3   4  165.48    3.90
   2  -3  -4  166.40    3.73
   2  -3  -4  167.83    3.71
  -2   3   3  161.88    3.34
  -2   3   3  154.90    3.59
   2   3  -3  153.69    2.98
   2   3  -3  159.44    3.34
   2   3  -3  154.82    2.99
  -2   3   3  157.98    3.51
   2   3  -3  158.30    3.64
  -2   3   3  154.56    3.61
  -2   3   3  150.38    3.73
   2   3  -3  152.30    3.61
   2  -3  -3  157.62    3.34
  -2  -3   3  160.43    3.34
  -2  -3   3  155.28    3.61
  -2  -3   3  154.71    3.60
   2  -3  -3  159.29    3.62
  -2  -3   3  154.65    3.61
   2  -3  -3  159.32    3.53
   2  -3  -3  155.72    3.76
   2  -3  -3  157.42    3.62
  -2   3   2   71.37    2.04
   2   3  -2   71.22    1.76
  -2   3   2   65.77    2.09
  -2   3   2   67.87    2.20
   2   3  -2   70.55    2.01
  -2   3   2   72.90    2.04
   2   3  -2   68.36    1.63
   2   3  -2   70.51    2.08
   2   3  -2   72.25    1.67
  -2  -3   2   72.52    2.10
  -2  -3   2   67.87    1.42
   2  -3  -2   72.69    2.02
   2  -3  -2   69.41    2.17
  -2  -3   2   70.78    1.75
   2  -3  -2   70.83    2.02
   2  -3  -2   71.43    2.08
   2  -3  -2   71.54    1.63
  -2  -3   2   71.44    2.04
  -2   3   1   39.90    1.58
   2   3  -1   38.15    1.49
  -2   3   1   36.56    1.60
   2   3  -1   37.27    1.25
   2   3  -1   38.48    1.44
  -2   3   1   37.95    1.41
   2   3  -1   38.79    1.27
  -2   3   1   36.93    1.37
   2   3  -1   36.54    1.21
   2  -3  -1   38.79    1.50
  -2  -3   1   35.45    1.17
   2  -3  -1   35.21    1.56
  -2  -3   1   38.17    1.18
   2  -3  -1   36.38    1.31
  -2  -3   1   36.79    1.15
   2  -3  -1   36.69    1.36
  -2  -3   1   38.03    1.52
  -2  -3   1   37.40    1.44
  -2   3   0    0.85    0.50
  -2   3   0    1.04    0.56
   2   3   0    0.30    0.57
  -2   3   0    2.17    0.67
  -2   3   0    0.35    0.72
   2   3   0   -0.27    0.60
   2   3   0    0.61    0.55
   2   3   0    0.46    0.61
   2   3   0    0.57    0.57
  -2  -3   0    0.57    0.59
  -2  -3   0    0.10    0.54
   2  -3   0    0.36    0.48
   2  -3   0    0.48    0.68
  -2  -3   0    0.35    0.54
  -2  -3   0   -0.24    0.63
   2  -3   0    0.34    0.45
   2  -3   0    0.98    0.66
  -2  -3   0    0.80    0.58
   2   3   1    0.33    0.59
   2   3   1    0.37    0.62
  -2   3  -1    1.05    0.69
  -2   3  -1    0.57    0.48
  -2   3  -1    0.12    0.69
   2   3   1    0.37    0.62
  -2   3  -1    1.27    0.46
  -2   3  -1    0.81    0.41
   2   3   1    0.53    0.69
   2   3   1    0.73    0.80
   2  -3   1    0.42    0.47
  -2  -3  -1    0.42    0.61
   2  -3   1    1.86    0.69
  -2  -3  -1    0.97    0.66
  -2  -3  -1    0.99    0.66
   2  -3   1    0.45    0.41
  -2  -3  -1    0.23    0.58
  -2  -3  -1    0.48    0.62
   2  -3   1    0.01    0.38
   2  -3   1    0.46    0.78
  -2   3  -2    5.79    0.94
  -2   3  -2    5.87    0.74
   2   3   2    5.66    0.85
   2   3   2    6.70    0.91
  -2   3  -2    6.25    0.75
  -2   3  -2    7.25    0.88
  -2   3  -2    5.91    0.67
   2   3   2    6.01    0.91
   2   3   2    7.28    0.92
   2   3   2    6.63    0.74
  -2  -3  -2    7.38    0.93
  -2  -3  -2    6.89    0.87
   2  -3   2    6.51    0.96
   2  -3   2    6.56    0.84
  -2  -3  -2    6.17    0.93
  -2  -3  -2    7.72    0.99
   2  -3   2    6.30    0.79
  -2  -3  -2    6.91    0.93
  -2   3  -3   17.21    1.46
   2   3   3   15.15    1.33
  -2   3  -3   16.37    0.92
   2   3   3   16.46    1.03
  -2   3  -3   14.89    1.19
  -2   3  -3   14.22    0.86
   2   3   3   15.08    1.52
   2   3   3   15.41    1.39
  -2   3  -3   15.83    1.37
  -2  -3  -3   13.95    1.07
  -2  -3  -3   17.56    1.40
  -2  -3  -3   17.31    1.49
  -2  -3  -3   15.71    1.39
   2  -3   3   14.89    1.16
   2  -3   3   13.71    1.21
  -2  -3  -3   15.35    1.35
   2  -3   3   17.06    1.50
   2  -3   3   16.21    1.21
   2   3   4    0.63    1.03
  -2   3  -4    1.96    1.04
   2   3   4   -0.42    0.90
  -2   3  -4   -0.18    0.46
  -2   3  -4    0.05    0.50
   2   3   4    0.46    0.82
   2   3   4    0.21    0.88
  -2   3  -4    0.78    0.87
   2   3   4   -0.21    0.53
  -2   3  -4   -0.07    0.81
  -2  -3  -4   -0.03    0.53
  -2  -3  -4    0.04    1.08
   2  -3   4   -1.00    1.03
  -2  -3  -4    0.11    0.55
  -2  -3  -4    1.07    0.96
   2  -3   4   -0.63    0.75
   2  -3   4   -0.60    0.66
   2  -3   4    0.13    0.72
   2  -3   4   -0.72    0.77
  -2  -3  -4   -0.03    0.79
  -2  -3  -4   -0.49    0.88
  -2   3  -5   29.66    1.96
  -2   3  -5   26.85    1.18
   2   3   5   31.15    2.63
   2   3   5   25.75    1.86
   2   3   5   26.57    2.02
  -2   3  -5   25.37    1.25
  -2   3  -5   25.78    1.70
   2  -3   5   27.45    1.56
   2  -3   5   22.43    1.84
  -2  -3  -5   30.04    1.99
   2  -3   5   28.41    1.97
  -2  -3  -5   28.02    1.11
  -2  -3  -5   27.86    1.78
  -2  -3  -5   27.64    1.11
  -2  -3  -5   27.70    1.82
   2  -3   5   24.77    1.49
  -2   3  -6    0.71    1.01
  -2   3  -6    1.71    0.67
   2   3   6    2.27    1.20
   2   3   6    1.70    1.20
  -2   3  -6    0.35    0.77
  -2  -3  -6    2.19    1.35
   2  -3   6    1.70    0.94
  -2  -3  -6    1.53    1.02
  -2  -3  -6    0.71    1.02
   2  -3   6    1.55    0.84
   2  -3   6    0.08    1.03
  -2   3  -7   18.04    2.10
   2   3   7   20.40    2.43
  -2   3  -7   23.27    1.76
  -2   3  -7   24.14    1.48
   2   3   7   21.65    2.22
  -2  -3  -7   22.52    2.08
  -2  -3  -7   25.09    2.59
   2  -3   7   19.10    1.61
   2  -3   7   20.43    1.70
  -2  -3  -7   24.67    2.16
   2  -3   7   21.87    2.20
  -2   3  -8   14.53    1.49
  -2   3  -8   18.43    2.25
   2   3   8   11.99    2.08
  -2   3  -8   15.72    1.58
   2   3   8   13.53    1.78
   2  -3   8   16.77    1.74
   2  -3   8   17.01    1.65
   2  -3   8   13.04    1.99
  -2  -3  -8   14.04    1.73
  -2  -3  -8   11.95    1.83
  -2  -3  -8   16.89    2.15
  -2   3  -9    0.70    1.37
   2   3   9   -1.19    1.68
  -2   3  -9    0.50    1.65
  -2   3  -9   -1.17    1.05
   2  -3   9   -0.84    1.02
  -2  -3  -9   -0.26    1.57
   2  -3   9    1.30    1.69
  -2  -3  -9    2.03    1.54
   2   3  10    6.28    2.28
  -2   3 -10    0.68    1.35
  -2   3 -10   -0.05    1.93
  -2  -3 -10   -0.53    2.01
  -2  -3 -10   -0.29    1.75
   2  -3  10    1.86    2.18
  -2   3 -11    1.25    1.61
  -2   3 -11    2.01    2.34
   2   3  11    4.72    2.45
   2  -3  11    3.47    2.54
  -2  -3 -11    4.18    2.19
  -2  -3 -11    1.58    1.99
  -2   3 -12   -2.22    1.72
   2   3  12    1.04    2.63
  -2   3 -12    3.49    2.59
  -2  -3 -12    0.33    2.36
  -2  -3 -12    2.69    2.53
   2  -3  12    4.01    2.78
  -2   3 -13    4.68    3.15
   2   3  13   -2.14    3.11
  -2   3 -13    1.22    2.15
  -2  -3 -13   -3.82    2.87
   2  -3  13   -2.42    3.11
  -2  -3 -13   -3.64    2.57
   2   4 -14    7.97    2.13
  -2   4  14    5.28    3.33
   2   4 -14   12.60    3.34
  -2  -4  14    1.40    2.92
   2  -4 -14    1.19    2.77
   2  -4 -14   12.64    2.88
  -2  -4  14    4.06    2.90
   2   4 -13   12.37    1.82
  -2   4  13   13.51    3.09
   2   4 -13    7.94    2.81
   2  -4 -13   11.66    2.64
   2  -4 -13   14.98    3.03
  -2  -4  13   13.90    2.73
  -2  -4  13    7.03    2.61
   2   4 -12    6.96    2.52
  -2   4  12    3.96    2.52
   2   4 -12   11.09    1.60
   2  -4 -12    9.91    2.29
  -2  -4  12   10.03    2.29
   2  -4 -12   14.59    2.49
  -2  -4  12    9.40    2.47
   2   4 -11    2.75    1.30
  -2   4  11    0.06    1.96
   2   4 -11   -0.04    1.95
   2   4 -11    1.23    1.19
  -2  -4  11   -1.26    1.84
   2  -4 -11    4.96    1.99
  -2  -4  11    0.51    1.84
  -2  -4  11    4.45    1.33
   2  -4 -11    4.80    2.01
   2   4 -10   20.81    1.66
   2   4 -10   18.37    2.30
  -2   4  10   22.78    2.48
   2   4 -10   17.67    1.79
   2   4 -10   19.50    2.18
   2  -4 -10   19.49    2.23
  -2  -4  10   18.98    2.08
  -2  -4  10   24.53    2.63
  -2  -4  10   21.01    2.70
   2  -4 -10   18.81    2.45
  -2   4   9   14.39    1.95
   2   4  -9   14.76    1.40
  -2   4   9   13.93    1.61
   2   4  -9   14.39    1.57
   2   4  -9   16.45    1.33
  -2   4   9   18.06    2.12
   2   4  -9   14.44    1.94
   2  -4  -9   14.32    2.32
   2  -4  -9   15.95    1.65
   2  -4  -9   15.72    1.51
   2  -4  -9   17.17    2.15
  -2  -4   9   14.47    1.86
  -2  -4   9   16.76    1.84
  -2  -4   9   16.61    1.92
   2  -4  -9   18.67    1.96
  -2   4   8   31.68    2.48
   2   4  -8   30.16    1.29
  -2   4   8   28.11    1.78
   2   4  -8   32.70    2.26
   2   4  -8   29.13    2.06
   2   4  -8   30.50    1.29
  -2   4   8   29.33    2.33
   2  -4  -8   32.39    2.93
   2  -4  -8   27.88    2.35
  -2  -4   8   30.34    2.33
   2  -4  -8   33.52    1.86
  -2  -4   8   26.71    2.17
   2  -4  -8   33.44    1.69
  -2  -4   8   32.45    2.23
  -2  -4   8   33.78    2.02
   2  -4  -8   31.65    2.26
   2   4  -7   24.57    1.79
  -2   4   7   21.98    2.03
   2   4  -7   24.21    0.93
   2   4  -7   24.97    0.96
  -2   4   7   23.86    2.06
  -2   4   7   23.81    1.56
   2   4  -7   25.73    1.93
  -2  -4   7   26.09    1.84
   2  -4  -7   21.06    1.88
   2  -4  -7   25.11    1.54
   2  -4  -7   23.43    1.87
  -2  -4   7   25.31    1.95
  -2  -4   7   21.49    1.97
   2  -4  -7   27.32    2.48
  -2   4   6  323.64    7.21
  -2   4   6  326.31    7.38
   2   4  -6  333.19    7.15
   2   4  -6  341.75    7.37
  -2   4   6  347.42    7.34
  -2   4   6  344.89    6.89
  -2   4   6  331.81    7.54
  -2  -4   6  348.35    7.23
  -2  -4   6  342.39    7.35
  -2  -4   6  333.52    7.14
  -2  -4   6  344.94    7.19
   2  -4  -6  341.41    7.39
   2  -4  -6  336.84    7.20
   2  -4  -6  345.40    6.89
   2  -4  -6  344.34    7.43
   2   4  -5    3.85    0.92
  -2   4   5    2.48    1.06
  -2   4   5    2.29    1.01
   2   4  -5    4.80    0.99
   2   4  -5    4.83    0.94
  -2   4   5    3.53    0.88
  -2   4   5    4.05    1.05
  -2   4   5    2.26    0.90
  -2  -4   5    3.83    0.92
  -2  -4   5    2.66    0.89
  -2  -4   5    2.99    0.95
   2  -4  -5    3.81    1.19
  -2  -4   5    4.84    1.12
   2  -4  -5    4.35    0.85
   2  -4  -5    4.15    1.06
  -2  -4   5    2.97    0.92
  -2   4   4  336.96    7.05
   2   4  -4  340.22    7.08
  -2   4   4  335.27    7.27
  -2   4   4  343.81    6.75
  -2   4   4  341.50    7.12
  -2   4   4  337.58    6.88
   2   4  -4  346.18    6.82
  -2  -4   4  337.12    7.02
   2  -4  -4  338.28    7.06
   2  -4  -4  327.09    7.25
   2  -4  -4  342.25    7.07
  -2  -4   4  332.76    7.07
   2  -4  -4  334.44    6.74
  -2  -4   4  341.17    7.05
  -2  -4   4  342.77    6.80
  -2  -4   4  340.76    6.80
   2  -4  -4  344.92    6.90
  -2   4   3    0.30    0.88
   2   4  -3    0.29    0.73
  -2   4   3   -0.40    0.71
  -2   4   3   -0.07    0.72
   2   4  -3    0.47    0.41
   2   4  -3   -1.20    0.77
  -2   4   3    0.60    0.57
   2   4  -3   -0.36    0.61
  -2   4   3    0.77    0.84
   2  -4  -3   -0.75    0.90
   2  -4  -3    0.41    0.70
   2  -4  -3    0.49    0.73
  -2  -4   3    0.94    0.81
   2  -4  -3    0.72    0.55
  -2  -4   3    0.26    0.62
  -2  -4   3    1.03    0.71
  -2  -4   3    0.16    0.67
   2  -4  -3    1.01    0.80
   2   4  -2    0.00    0.57
  -2   4   2    0.67    0.72
   2   4  -2    1.03    0.52
  -2   4   2    0.13    0.66
  -2   4   2    0.29    0.55
   2   4  -2   -0.13    1.33
   2   4  -2    0.57    0.56
   2   4  -2    1.23    0.73
  -2   4   2    1.12    1.44
   2  -4  -2    1.11    0.71
   2  -4  -2    0.17    0.40
  -2  -4   2    0.49    0.54
   2  -4  -2   -0.60    0.70
   2  -4  -2   -0.29    0.80
  -2  -4   2    0.83    0.73
  -2  -4   2   -0.25    0.60
   2  -4  -2   -0.23    0.65
  -2   4   1   47.72    1.68
  -2   4   1   43.68    1.80
   2   4  -1   45.05    1.52
   2   4  -1   44.35    1.51
   2   4  -1   47.64    1.70
   2   4  -1   44.43    1.52
   2   4  -1   46.96    1.90
  -2   4   1   44.24    1.90
  -2   4   1   45.28    1.63
  -2  -4   1   44.33    1.51
   2  -4  -1   47.85    1.58
   2  -4  -1   46.53    1.61
  -2  -4   1   46.24    1.37
   2  -4  -1   46.93    1.84
  -2  -4   1   45.77    1.78
  -2  -4   1   45.87    1.68
   2  -4  -1   45.98    1.96
   2   4   0   10.33    1.08
  -2   4   0   12.65    1.25
  -2   4   0   13.23    1.31
   2   4   0   13.01    1.11
   2   4   0   11.31    1.19
   2   4   0   11.38    1.29
   2   4   0   12.13    1.13
  -2   4   0   11.71    1.02
  -2   4   0   12.68    1.05
   2  -4   0   10.87    0.89
  -2  -4   0   12.49    1.18
   2  -4   0   12.90    0.94
  -2  -4   0   12.78    1.10
  -2  -4   0    9.70    1.14
   2  -4   0   13.09    1.32
  -2  -4   0   12.13    1.07
   2  -4   0   14.05    1.33
  -2  -4   0   12.30    1.02
  -2   4  -1    4.86    0.64
   2   4   1    3.96    0.83
  -2   4  -1    5.32    0.66
   2   4   1    3.29    0.82
  -2   4  -1    3.09    0.72
   2   4   1    4.46    0.80
   2   4   1    4.26    0.84
  -2   4  -1    6.05    0.98
   2  -4   1    4.37    0.47
  -2  -4  -1    4.64    0.86
  -2  -4  -1    5.42    0.86
   2  -4   1    4.53    0.98
   2  -4   1    4.99    0.76
  -2  -4  -1    3.15    0.83
   2  -4   1    5.23    0.51
   2  -4   1    4.98    0.63
  -2  -4  -1    5.60    0.85
  -2  -4  -1    3.71    0.76
   2   4   2   41.53    1.78
   2   4   2   42.12    1.76
  -2   4  -2   42.17    1.91
  -2   4  -2   43.90    1.39
   2   4   2   45.72    1.96
  -2   4  -2   40.49    1.31
   2   4   2   40.10    1.66
   2   4   2   39.84    1.85
  -2   4  -2   42.85    1.33
  -2   4  -2   41.67    1.88
  -2  -4  -2   40.10    1.87
   2  -4   2   43.53    1.84
   2  -4   2   42.92    1.97
   2  -4   2   41.46    1.40
  -2  -4  -2   40.64    1.83
  -2  -4  -2   41.90    1.75
  -2  -4  -2   43.54    1.72
   2   4   3   10.94    1.14
  -2   4  -3    9.65    0.84
   2   4   3   11.71    1.34
   2   4   3    9.24    1.20
   2   4   3    9.14    1.17
   2   4   3   10.40    1.21
  -2   4  -3   10.36    1.36
  -2   4  -3   10.39    1.16
  -2   4  -3    9.89    1.09
  -2   4  -3    9.02    0.79
   2  -4   3   10.13    1.33
  -2  -4  -3    9.58    1.12
  -2  -4  -3   10.16    1.20
  -2  -4  -3   11.72    1.26
  -2  -4  -3    9.18    1.19
   2  -4   3   10.80    1.15
  -2  -4  -3   12.13    1.39
   2  -4   3   13.22    1.36
  -2  -4  -3    9.92    1.13
   2  -4   3   10.31    1.14
  -2   4  -4    3.55    1.13
   2   4   4    2.78    1.16
  -2   4  -4    4.35    1.08
  -2   4  -4    3.91    0.54
  -2   4  -4    4.51    1.03
   2   4   4    3.70    1.09
  -2   4  -4    3.77    0.59
   2   4   4    2.39    1.03
   2   4   4    5.60    0.80
  -2  -4  -4    3.39    0.78
   2  -4   4    4.57    1.07
   2  -4   4    4.02    0.94
   2  -4   4    4.30    0.97
  -2  -4  -4    4.15    0.96
   2  -4   4    4.08    0.91
  -2  -4  -4    3.15    1.13
  -2  -4  -4    4.78    1.08
  -2  -4  -4    4.04    0.82
   2   4   5    1.89    1.14
  -2   4  -5    2.35    0.96
   2   4   5    3.51    1.12
  -2   4  -5    2.82    0.59
  -2   4  -5    2.31    1.08
  -2   4  -5    2.75    0.67
   2  -4   5    1.96    1.03
   2  -4   5    2.36    1.13
   2  -4   5    2.17    1.12
  -2  -4  -5    2.81    1.07
  -2  -4  -5    1.84    1.04
  -2  -4  -5    0.13    1.22
  -2  -4  -5    2.21    0.78
   2  -4   5    2.14    0.89
  -2  -4  -5    0.67    0.71
   2   4   6    0.77    1.16
  -2   4  -6    1.06    0.65
  -2   4  -6    2.16    1.20
  -2   4  -6    2.07    0.81
  -2   4  -6    0.57    1.03
   2   4   6    2.25    1.30
   2  -4   6    1.89    1.18
  -2  -4  -6    1.84    0.70
  -2  -4  -6    1.15    1.48
  -2  -4  -6    1.16    0.73
   2  -4   6    1.14    1.13
  -2  -4  -6   -1.05    1.04
  -2  -4  -6   -0.93    0.99
   2  -4   6    2.51    0.89
   2   4   7    0.63    1.39
  -2   4  -7    0.16    1.16
   2   4   7    0.27    1.41
  -2   4  -7    1.16    1.23
  -2   4  -7    1.16    0.75
  -2  -4  -7    1.51    1.80
   2  -4   7    0.55    1.20
   2  -4   7    1.28    1.29
  -2  -4  -7   -0.02    1.19
   2  -4   7    0.20    0.96
  -2  -4  -7    1.96    1.26
  -2   4  -8    4.90    1.53
  -2   4  -8    4.72    1.02
   2   4   8    4.87    1.73
  -2   4  -8    4.60    1.26
   2   4   8    4.21    1.74
  -2  -4  -8    6.91    1.69
   2  -4   8    2.57    1.61
  -2  -4  -8    5.32    2.07
  -2  -4  -8    9.31    1.78
   2  -4   8    5.36    1.17
   2  -4   8    4.33    1.41
  -2   4  -9    5.23    1.86
   2   4   9    7.86    2.93
  -2   4  -9    6.16    1.46
  -2  -4  -9    8.45    1.92
   2  -4   9    6.99    1.30
   2   4  10   -0.86    2.06
  -2   4 -10    4.62    1.36
  -2   4 -10    3.44    2.10
  -2  -4 -10    0.26    1.83
   2  -4  10   -0.03    1.94
  -2  -4 -10    2.64    1.97
  -2   4 -11   -0.36    2.36
   2   4  11   -0.05    2.50
  -2   4 -11    0.89    1.49
   2  -4  11    2.92    2.62
  -2  -4 -11   -0.11    2.23
  -2  -4 -11   -1.40    2.17
   2   4  12    2.65    2.70
  -2   4 -12    0.49    2.83
  -2   4 -12    1.67    1.70
  -2  -4 -12    3.07    2.56
  -2  -4 -12   -0.63    2.49
   2  -4  12   -2.56    2.86
   2   5 -13    1.41    1.55
   2   5 -13    0.18    2.71
  -2   5  13   -1.52    2.71
  -2  -5  13   -5.51    2.37
   2  -5 -13   -0.09    2.34
   2  -5 -13   -2.43    2.68
  -2  -5  13   -0.15    2.55
  -2   5  12    2.11    2.46
   2   5 -12   -0.37    2.32
   2   5 -12   -1.06    1.28
   2  -5 -12    4.12    2.30
  -2  -5  12   -1.39    2.22
   2  -5 -12    0.20    2.01
  -2  -5  12    0.24    2.12
   2   5 -11    2.42    1.17
  -2   5  11    4.54    2.21
   2   5 -11    2.07    1.28
   2   5 -11    4.10    2.12
  -2  -5  11    2.18    1.56
   2  -5 -11    4.38    2.14
  -2  -5  11    6.12    2.04
   2  -5 -11    1.51    2.01
  -2  -5  11    2.40    1.95
   2   5 -10   13.10    1.63
  -2   5  10   17.51    2.39
   2   5 -10   17.02    1.95
   2   5 -10   14.57    1.49
   2   5 -10   16.49    2.27
  -2  -5  10   16.92    1.84
   2  -5 -10   16.52    2.27
   2  -5 -10   19.02    2.35
  -2  -5  10   14.74    2.11
  -2  -5  10   22.11    2.85
   2  -5 -10   17.71    1.73
   2   5  -9   69.48    1.96
   2   5  -9   67.44    1.96
   2   5  -9   70.47    3.02
   2   5  -9   68.56    3.32
  -2   5   9   63.41    3.44
  -2   5   9   67.91    3.52
   2  -5  -9   67.02    2.45
   2  -5  -9   71.33    4.06
  -2  -5   9   66.32    3.32
   2  -5  -9   70.84    3.31
  -2  -5   9   68.00    3.22
   2  -5  -9   61.78    3.38
   2  -5  -9   63.46    2.60
  -2  -5   9   64.47    2.90
   2   5  -8  272.90    6.48
  -2   5   8  279.70    7.12
  -2   5   8  275.56    6.03
  -2   5   8  278.07    6.79
   2   5  -8  275.05    6.83
   2  -5  -8  282.81    6.04
   2  -5  -8  280.92    7.07
  -2  -5   8  277.50    6.47
   2  -5  -8  285.34    6.90
  -2  -5   8  273.88    6.67
   2  -5  -8  294.22    6.81
  -2  -5   8  274.03    6.76
  -2   5   7   -0.15    1.04
   2   5  -7   -1.17    1.04
  -2   5   7   -0.92    1.16
  -2   5   7   -0.71    1.29
   2   5  -7   -0.85    1.16
   2  -5  -7   -1.46    1.06
   2  -5  -7    0.53    0.98
   2  -5  -7   -0.28    1.21
  -2  -5   7    1.11    1.02
   2  -5  -7    0.59    0.94
  -2  -5   7    0.09    1.01
   2  -5  -7   -0.28    1.53
  -2  -5   7    0.56    1.10
  -2   5   6    7.25    1.33
  -2   5   6    4.90    1.38
   2   5  -6    7.22    1.24
   2   5  -6    6.23    1.17
  -2   5   6    8.17    1.72
  -2   5   6    8.64    1.21
   2   5  -6    6.77    1.17
  -2   5   6    6.83    1.46
   2  -5  -6    7.19    1.23
  -2  -5   6    7.05    1.15
   2  -5  -6    6.79    1.60
   2  -5  -6    7.10    1.10
  -2  -5   6    6.16    1.11
   2  -5  -6    8.69    1.17
   2  -5  -6    7.76    1.45
  -2  -5   6    8.52    1.38
  -2  -5   6    7.07    1.18
   2   5  -5    7.18    1.09
   2   5  -5    5.62    1.02
  -2   5   5    6.80    1.40
  -2   5   5    6.30    1.10
  -2   5   5    7.42    1.27
  -2   5   5    7.09    1.30
  -2   5   5    4.83    1.08
  -2  -5   5    6.53    1.05
   2  -5  -5    4.95    1.37
  -2  -5   5    5.64    1.07
  -2  -5   5    4.98    1.02
   2  -5  -5    4.28    0.95
  -2  -5   5    7.15    1.32
   2  -5  -5    6.51    1.24
   2  -5  -5    5.72    1.00
   2   5  -4    3.40    0.96
  -2   5   4    2.70    0.86
  -2   5   4    3.48    1.13
  -2   5   4    2.25    1.06
   2   5  -4    2.49    0.45
  -2   5   4    2.74    0.92
  -2   5   4    0.87    0.93
   2   5  -4    2.56    0.42
   2   5  -4    2.74    0.86
  -2  -5   4    1.98    1.26
   2  -5  -4    1.96    0.72
  -2  -5   4    3.45    0.90
   2  -5  -4    3.79    0.95
   2  -5  -4    2.34    1.10
  -2  -5   4    3.00    0.97
   2  -5  -4    1.06    0.91
  -2  -5   4    2.41    0.85
   2   5  -3    5.36    0.99
   2   5  -3    4.37    0.83
  -2   5   3    5.35    1.06
  -2   5   3    4.64    0.99
  -2   5   3    5.41    0.78
  -2   5   3    5.79    1.09
   2   5  -3    5.24    0.58
   2   5  -3    5.46    0.99
   2   5  -3    5.10    0.61
   2  -5  -3    6.34    0.73
  -2  -5   3    3.43    1.12
  -2  -5   3    5.87    1.66
   2  -5  -3    3.66    0.96
   2  -5  -3    3.61    1.05
  -2  -5   3    6.54    0.93
  -2  -5   3    5.87    0.97
   2  -5  -3    4.99    0.95
   2  -5  -3    5.02    1.28
  -2   5   2  316.17    6.94
   2   5  -2  319.64    6.27
   2   5  -2  317.49    6.85
  -2   5   2  325.98    6.07
  -2   5   2  320.68    6.67
   2   5  -2  321.13    6.61
  -2   5   2  325.46    7.87
   2   5  -2  323.44    6.25
   2   5  -2  327.26    6.53
  -2   5   2  319.48    6.79
  -2  -5   2  335.06    6.64
   2  -5  -2  308.61    6.95
  -2  -5   2  315.99    6.85
   2  -5  -2  330.73    6.07
  -2  -5   2  328.41    6.52
   2  -5  -2  321.35    6.59
   2  -5  -2  323.94    6.60
   2  -5  -2  318.47    6.81
  -2   5   1   98.31    2.77
  -2   5   1   86.48    2.49
   2   5  -1   90.33    2.79
  -2   5   1   88.69    2.84
  -2   5   1   90.59    2.85
   2   5  -1   90.61    2.39
   2   5  -1   90.46    2.59
   2   5  -1   87.37    2.35
   2   5  -1   90.07    2.50
   2  -5  -1   92.45    2.76
  -2  -5   1   88.46    2.75
   2  -5  -1   87.60    2.47
  -2  -5   1   89.00    2.21
   2  -5  -1   90.78    2.88
  -2  -5   1   88.31    2.21
   2  -5  -1   90.89    2.40
  -2  -5   1   90.67    2.56
  -2  -5   1   91.16    2.50
  -2   5   0   27.24    1.84
   2   5   0   29.58    1.50
   2   5   0   30.55    1.55
  -2   5   0   28.26    1.44
   2   5   0   28.45    1.46
  -2   5   0   26.83    1.64
  -2   5   0   28.41    1.35
   2   5   0   28.13    1.68
  -2  -5   0   28.73    1.45
   2  -5   0   27.88    1.25
  -2  -5   0   29.42    1.63
  -2  -5   0   31.76    1.63
   2  -5   0   26.83    1.29
   2  -5   0   27.54    1.83
  -2  -5   0   27.51    1.40
   2  -5   0   30.88    1.83
   2  -5   0   28.20    1.65
  -2  -5   0   28.13    1.57
   2   5   1   17.43    1.46
  -2   5  -1   20.03    1.53
  -2   5  -1   18.92    1.16
  -2   5  -1   18.91    1.11
  -2   5  -1   15.92    1.78
   2   5   1   17.30    1.47
   2   5   1   19.61    1.48
   2   5   1   19.35    1.51
   2  -5   1   18.20    0.86
   2  -5   1   18.27    0.86
  -2  -5  -1   18.57    1.53
   2  -5   1   18.09    1.75
  -2  -5  -1   19.30    1.49
   2  -5   1   16.82    1.51
   2  -5   1   17.13    0.87
   2  -5   1   18.83    1.71
  -2  -5  -1   16.56    1.46
  -2  -5  -1   19.23    1.45
  -2  -5  -1   19.47    1.45
   2   5   2   22.55    1.74
  -2   5  -2   24.00    1.15
  -2   5  -2   22.21    1.67
   2   5   2   23.57    1.69
   2   5   2   23.20    1.57
  -2   5  -2   24.10    1.17
  -2   5  -2   20.61    1.93
   2   5   2   23.55    1.71
  -2   5  -2   23.51    1.11
   2   5   2   24.76    1.69
   2  -5   2   23.81    1.64
  -2  -5  -2   25.25    1.59
  -2  -5  -2   25.03    1.62
  -2  -5  -2   24.62    1.69
   2  -5   2   24.06    1.14
   2  -5   2   24.43    1.19
  -2  -5  -2   25.32    1.77
  -2  -5  -2   26.63    1.62
   2  -5   2   24.25    1.91
  -2  -5  -2   24.05    1.59
   2  -5   2   20.95    1.85
  -2   5  -3   -0.28    0.67
   2   5   3   -1.93    0.84
   2   5   3   -0.08    1.11
  -2   5  -3    0.88    0.55
  -2   5  -3    0.98    1.16
  -2   5  -3   -0.32    0.49
  -2   5  -3    0.03    0.87
  -2  -5  -3   -0.11    1.56
  -2  -5  -3    0.97    0.89
  -2  -5  -3    1.08    0.87
   2  -5   3   -0.31    0.71
  -2  -5  -3    0.43    1.11
  -2  -5  -3    0.77    1.14
   2  -5   3    0.47    0.80
   2  -5   3    1.10    1.07
  -2  -5  -3   -0.13    0.88
  -2   5  -4    2.89    0.65
  -2   5  -4    2.14    0.56
  -2   5  -4    1.90    1.08
   2   5   4    2.21    1.31
   2   5   4    1.73    1.14
   2   5   4    2.64    1.09
  -2  -5  -4    2.53    0.96
   2  -5   4    2.86    0.92
   2  -5   4   -0.06    1.75
   2  -5   4    2.81    0.92
  -2  -5  -4    3.17    1.37
  -2  -5  -4    1.30    0.97
  -2  -5  -4    3.24    1.15
  -2  -5  -4    2.00    0.94
  -2   5  -5    1.01    0.61
  -2   5  -5    2.40    1.13
  -2   5  -5    1.77    0.97
   2   5   5    1.56    1.19
   2   5   5    2.56    1.26
  -2  -5  -5    3.02    1.24
  -2  -5  -5   -0.35    0.93
  -2  -5  -5    0.45    1.55
   2  -5   5    1.36    1.23
   2  -5   5    0.73    1.12
  -2  -5  -5    0.37    0.98
   2  -5   5    0.74    0.95
  -2  -5  -5    1.53    0.90
  -2   5  -6    3.42    1.47
   2   5   6    3.40    1.55
  -2   5  -6    3.10    0.79
  -2   5  -6    2.27    1.16
  -2   5  -6    2.88    0.71
   2   5   6    2.06    1.47
  -2  -5  -6    4.65    1.93
  -2  -5  -6    3.62    1.29
  -2  -5  -6    0.96    0.94
  -2  -5  -6    3.98    1.33
   2  -5   6    2.24    1.30
  -2  -5  -6    1.90    1.02
   2  -5   6    2.88    1.04
  -2   5  -7    2.15    1.39
  -2   5  -7    2.33    0.87
  -2   5  -7    0.72    0.77
   2   5   7    3.26    1.71
   2   5   7    1.45    1.56
  -2  -5  -7    0.66    0.98
  -2  -5  -7    0.63    1.43
  -2  -5  -7    0.40    2.19
   2  -5   7    0.82    1.09
  -2  -5  -7    0.60    0.92
   2  -5   7    0.78    1.43
  -2  -5  -7    1.00    1.31
   2   5   8   13.26    1.93
  -2   5  -8   13.11    1.48
  -2   5  -8   14.26    1.62
  -2   5  -8   12.66    1.95
   2   5   8   13.16    2.21
  -2  -5  -8   10.26    1.97
   2  -5   8   12.48    1.52
  -2  -5  -8   14.93    2.06
   2  -5   8   15.30    2.19
  -2  -5  -8   15.09    3.08
   2   5   9   -2.04    1.88
  -2   5  -9    2.16    1.94
  -2   5  -9    0.49    1.23
  -2   5  -9   -0.38    1.06
  -2  -5  -9    0.07    1.82
  -2  -5  -9    1.97    1.93
   2  -5   9    2.30    1.95
   2  -5   9   -1.46    1.30
  -2   5 -10   -1.91    2.09
   2   5  10   -0.97    2.28
  -2   5 -10    0.66    1.24
  -2  -5 -10    2.43    1.96
   2  -5  10    4.77    2.31
  -2  -5 -10    1.43    2.10
  -2   5 -11   12.56    1.75
   2   5  11   13.07    3.11
  -2   5 -11   14.11    2.90
   2  -5  11   11.99    2.98
  -2  -5 -11   11.42    2.59
  -2  -5 -11   15.08    2.92
  -2   5 -12    5.31    3.01
  -2   5 -12    9.75    1.98
   2   5  12   11.99    3.16
  -2  -5 -12   13.33    3.02
  -2  -5 -12   10.53    2.97
   2  -5  12   11.52    3.00
   2   6 -13   10.26    1.66
   2   6 -13   13.82    3.11
  -2   6  13    8.37    3.24
   2  -6 -13    3.96    3.01
   2  -6 -13   12.20    2.92
  -2  -6  13    8.25    2.80
  -2  -6  13    4.13    2.88
  -2   6  12   -0.13    2.48
   2   6 -12   -1.15    1.27
   2   6 -12    1.53    2.54
  -2  -6  12   -0.10    2.30
  -2  -6  12    4.87    2.45
   2  -6 -12    0.37    2.62
   2  -6 -12    0.30    2.29
   2   6 -11   -1.50    2.16
   2   6 -11    1.15    1.17
  -2   6  11    3.13    2.32
   2   6 -11    2.91    1.11
  -2  -6  11    4.24    2.12
  -2  -6  11    2.43    2.67
  -2  -6  11    3.68    1.75
   2  -6 -11    4.57    2.23
   2  -6 -11    0.96    2.09
   2   6 -10   24.46    2.88
   2   6 -10   24.81    3.09
   2   6 -10   21.02    1.55
  -2   6  10   23.95    3.24
  -2  -6  10   25.59    2.95
  -2  -6  10   31.58    2.67
  -2  -6  10   19.30    3.11
   2  -6 -10   22.56    2.85
   2  -6 -10   22.12    2.50
   2   6  -9   -0.68    1.45
  -2   6   9   -1.33    1.75
  -2   6   9   -3.69    3.09
   2   6  -9    3.40    1.77
  -2  -6   9    0.97    1.44
   2  -6  -9    0.07    1.16
  -2  -6   9    1.13    1.57
   2  -6  -9   -1.43    1.45
   2  -6  -9    0.70    1.68
  -2  -6   9   -1.37    1.36
  -2   6   8   28.91    2.54
  -2   6   8   22.14    2.74
   2   6  -8   30.33    2.59
   2   6  -8   22.38    2.50
  -2   6   8   23.96    2.89
  -2  -6   8   29.81    2.49
   2  -6  -8   25.43    2.54
  -2  -6   8   29.66    2.30
   2  -6  -8   30.28    2.45
   2  -6  -8   24.90    2.02
   2  -6  -8   22.48    2.56
  -2  -6   8   24.25    2.33
  -2   6   7  165.42    4.52
  -2   6   7  169.70    5.14
   2   6  -7  170.39    4.80
  -2  -6   7  175.05    4.72
   2  -6  -7  171.53    4.63
  -2  -6   7  172.54    4.76
   2  -6  -7  169.74    4.37
   2  -6  -7  170.72    4.96
   2  -6  -7  159.34    4.51
  -2  -6   7  176.85    4.70
  -2   6   6    2.61    2.94
  -2   6   6    1.49    1.32
   2   6  -6   -0.25    1.11
  -2   6   6    0.63    1.20
  -2   6   6   -0.53    1.29
   2   6  -6    0.56    1.02
   2  -6  -6    1.73    2.20
   2  -6  -6    2.50    0.99
  -2  -6   6   -0.18    1.13
  -2  -6   6    3.28    1.09
  -2  -6   6    0.54    0.96
   2  -6  -6    0.93    1.70
   2  -6  -6    0.14    0.95
  -2   6   5    6.49    1.23
   2   6  -5    7.55    1.19
   2   6  -5    7.50    1.33
  -2   6   5    5.26    1.18
  -2   6   5    5.58    1.36
  -2   6   5    7.06    1.57
   2  -6  -5    7.22    1.36
  -2  -6   5    6.81    1.13
  -2  -6   5    5.27    1.20
  -2  -6   5    6.33    1.08
   2  -6  -5    7.07    1.01
  -2  -6   5    5.50    1.40
   2  -6  -5    7.05    1.13
  -2   6   4    0.20    1.27
   2   6  -4    1.53    0.58
   2   6  -4    0.85    0.90
  -2   6   4    1.54    1.16
  -2   6   4    1.58    0.94
   2   6  -4    0.40    0.97
   2   6  -4    1.58    0.50
  -2   6   4    2.16    0.98
   2  -6  -4    1.60    1.08
  -2  -6   4    0.97    0.86
  -2  -6   4    1.75    1.04
   2  -6  -4    2.43    0.80
  -2  -6   4    1.48    1.12
   2  -6  -4   -0.15    0.90
  -2  -6   4    2.22    1.03
   2   6  -3   27.02    1.82
  -2   6   3   25.76    1.95
  -2   6   3   29.83    1.83
   2   6  -3   27.05    1.90
  -2   6   3   29.63    1.95
  -2   6   3   28.21    1.43
   2   6  -3   25.93    1.27
   2   6  -3   28.28    1.22
   2   6  -3   25.61    3.03
  -2  -6   3   28.54    1.93
   2  -6  -3   27.56    1.34
   2  -6  -3   28.88    1.83
   2  -6  -3   27.50    1.79
  -2  -6   3   25.78    1.76
  -2  -6   3   28.38    1.76
  -2  -6   3   28.33    1.66
   2   6  -2    1.09    0.71
   2   6  -2    0.75    0.90
   2   6  -2   -0.19    0.87
  -2   6   2    2.11    1.29
  -2   6   2    2.05    0.62
   2   6  -2    1.72    0.65
  -2   6   2    3.77    0.94
   2   6  -2    0.61    0.91
  -2   6   2    1.36    0.96
  -2  -6   2    1.54    0.89
   2  -6  -2    2.14    0.53
   2  -6  -2    1.75    0.86
   2  -6  -2    0.22    0.86
  -2  -6   2    0.96    0.84
  -2  -6   2    1.82    0.94
  -2   6   1   29.58    1.59
   2   6  -1   30.75    1.84
   2   6  -1   35.71    1.75
  -2   6   1   29.78    1.87
  -2   6   1   25.92    1.44
   2   6  -1   29.89    1.71
  -2   6   1   32.44    1.77
   2   6  -1   30.39    1.49
   2   6  -1   32.54    1.61
   2  -6  -1   29.63    1.91
  -2  -6   1   28.58    1.38
   2  -6  -1   31.53    1.57
  -2  -6   1   31.69    1.85
  -2  -6   1   29.87    1.76
   2   6   0    5.98    0.94
   2   6   0    5.43    1.03
   2   6   0    8.43    1.19
   2   6   0    4.72    1.16
  -2   6   0    5.47    0.86
  -2   6   0    7.11    0.98
  -2   6   0    5.34    1.07
   2  -6   0    3.64    1.01
   2  -6   0    6.18    0.81
  -2  -6   0    6.60    1.10
  -2  -6   0    5.81    1.08
  -2  -6   0    6.25    1.03
  -2  -6   0    6.16    0.96
   2   6   1   12.02    1.42
  -2   6  -1   11.44    1.24
  -2   6  -1   14.54    1.57
   2   6   1   11.99    1.50
   2   6   1   12.10    1.53
  -2   6  -1   10.70    1.12
   2   6   1    9.83    1.67
   2   6   1   12.33    1.50
   2  -6   1   10.50    0.90
  -2  -6  -1   11.83    1.76
   2  -6   1   12.06    0.84
  -2  -6  -1   12.48    1.31
   2  -6   1   10.77    0.82
  -2  -6  -1   12.54    1.66
  -2  -6  -1   11.41    1.16
  -2  -6  -1   12.90    1.43
   2  -6   1   11.24    1.46
   2   6   2    6.30    1.08
  -2   6  -2    5.51    0.77
   2   6   2    7.14    1.12
  -2   6  -2    6.17    1.20
  -2   6  -2    5.40    0.76
   2   6   2    6.01    1.31
   2   6   2    6.45    1.29
   2   6   2    6.25    1.15
   2  -6   2    6.21    0.78
  -2  -6  -2    5.14    1.19
  -2  -6  -2    7.08    1.12
  -2  -6  -2    5.81    1.33
   2  -6   2    7.13    1.17
   2  -6   2    7.62    0.96
  -2  -6  -2    7.63    1.08
  -2  -6  -2    6.73    1.12
  -2   6  -3   11.38    1.28
   2   6   3   10.96    1.21
  -2   6  -3   12.72    1.03
   2   6   3   13.47    1.65
   2   6   3   10.36    1.36
  -2   6  -3   13.98    1.84
  -2   6  -3   12.83    1.14
   2   6   3   12.57    1.48
  -2  -6  -3   11.60    1.47
  -2  -6  -3   11.61    1.48
   2  -6   3   11.74    1.39
  -2  -6  -3   13.48    1.58
  -2  -6  -3   14.51    1.87
   2  -6   3   11.28    1.03
   2  -6   3   13.72    1.34
  -2   6  -4    0.58    0.58
   2   6   4    1.26    1.14
  -2   6  -4    1.17    0.78
   2   6   4   -1.62    0.95
   2   6   4   -1.55    1.41
  -2   6  -4    0.81    1.14
  -2  -6  -4   -1.13    1.15
   2  -6   4    1.71    1.64
  -2  -6  -4   -0.92    0.86
  -2  -6  -4   -1.08    0.96
   2  -6   4   -0.06    0.96
   2  -6   4    0.38    1.02
  -2  -6  -4   -1.60    1.21
  -2   6  -5    2.41    0.73
   2   6   5    0.67    1.25
  -2   6  -5    3.95    1.10
  -2   6  -5    3.37    1.39
   2   6   5    2.92    1.40
  -2   6  -5    1.10    0.67
   2  -6   5    4.63    1.40
  -2  -6  -5    0.94    1.16
   2  -6   5    4.79    1.02
   2  -6   5    1.62    1.09
  -2  -6  -5    1.33    1.03
  -2  -6  -5    3.03    1.17
   2  -6   5    3.23    1.42
  -2   6  -6    7.07    0.88
   2   6   6    7.11    1.76
  -2   6  -6    8.62    1.73
   2   6   6    6.26    1.61
  -2   6  -6    7.84    1.42
  -2   6  -6    8.43    0.89
  -2  -6  -6    9.08    1.38
   2  -6   6    7.39    1.60
   2  -6   6   10.48    1.46
  -2  -6  -6    6.80    1.60
  -2  -6  -6    8.72    1.29
  -2  -6  -6   10.60    1.61
  -2   6  -7    9.60    1.00
   2   6   7    9.98    2.06
  -2   6  -7    8.83    1.68
  -2   6  -7    9.35    1.02
   2   6   7    8.21    2.42
  -2   6  -7   10.18    1.88
  -2  -6  -7    7.54    1.41
   2  -6   7   11.87    1.99
  -2  -6  -7    8.86    1.75
   2  -6   7   10.04    1.52
  -2  -6  -7   10.72    1.86
  -2  -6  -7   11.72    1.43
  -2   6  -8    0.11    0.95
  -2   6  -8   -3.41    1.52
   2   6   8   -1.95    1.69
   2  -6   8    0.92    1.84
  -2  -6  -8   -1.45    1.62
  -2  -6  -8    0.19    1.17
  -2  -6  -8   -2.38    1.61
   2  -6   8   -0.23    1.33
  -2   6  -9    4.83    1.28
  -2   6  -9    3.46    2.09
   2   6   9    4.71    2.46
  -2   6  -9    5.46    1.23
  -2  -6  -9    3.94    2.13
   2  -6   9    4.29    2.20
   2  -6   9    4.06    1.61
  -2  -6  -9    3.91    2.10
   2   6  10    2.36    2.56
  -2   6 -10   -0.22    1.28
  -2   6 -10   -1.77    2.32
  -2  -6 -10    0.50    2.06
   2  -6  10    4.26    2.33
  -2  -6 -10    5.79    2.44
  -2   6 -11    1.50    1.49
   2   6  11   -0.51    2.98
  -2   6 -11   -1.48    2.65
  -2  -6 -11    0.21    2.36
   2  -6  11    0.34    2.57
  -2  -6 -11    3.46    2.78
   2   6  12   -1.66    3.48
  -2   6 -12   -0.25    3.03
  -2   6 -12   -0.81    1.77
  -2  -6 -12    3.74    3.16
   2  -6  12    1.82    3.22
  -2  -6 -12   -3.40    2.62
   2   7 -12    1.17    1.25
   2   7 -12   -0.37    2.83
  -2   7  12    2.61    2.76
  -2  -7  12    4.04    2.70
   2  -7 -12   -0.51    2.46
  -2  -7  12    8.93    2.63
   2  -7 -12    6.41    2.74
  -2   7  11   14.37    3.02
   2   7 -11   15.98    2.89
  -2  -7  11   18.58    2.63
  -2  -7  11   13.52    2.35
  -2  -7  11   10.74    2.46
   2  -7 -11   19.89    2.98
   2  -7 -11   11.44    2.50
  -2   7  10    2.09    2.16
   2   7 -10    1.32    2.21
  -2  -7  10   -1.11    1.80
  -2  -7  10    0.65    2.00
   2  -7 -10   -3.86    1.94
  -2  -7  10    1.00    1.80
   2  -7 -10    1.03    2.14
  -2   7   9   26.01    3.47
   2   7  -9   29.17    3.02
  -2   7   9   35.79    3.19
   2  -7  -9   29.68    2.88
  -2  -7   9   36.55    3.02
  -2  -7   9   35.42    3.14
   2  -7  -9   33.13    2.44
   2  -7  -9   33.27    3.17
  -2  -7   9   34.89    2.95
   2   7  -8   14.95    1.97
  -2   7   8    8.59    1.89
  -2   7   8   11.60    2.27
  -2  -7   8   13.77    1.83
   2  -7  -8   13.36    1.72
   2  -7  -8   15.55    2.10
   2  -7  -8   12.26    1.62
  -2  -7   8    9.80    1.75
  -2  -7   8   10.86    1.75
   2   7  -7    1.32    1.50
  -2   7   7    4.18    1.70
  -2   7   7    0.64    1.39
   2   7  -7    2.58    1.42
   2  -7  -7    2.26    1.52
  -2  -7   7    0.88    1.26
   2  -7  -7    1.32    1.21
   2  -7  -7    2.27    1.30
  -2  -7   7    1.23    1.34
  -2  -7   7   -0.30    1.36
   2   7  -6   15.94    1.88
  -2   7   6   24.31    2.18
  -2   7   6   19.59    2.52
   2   7  -6   21.10    2.11
   2  -7  -6   22.97    2.71
   2  -7  -6   21.46    2.08
   2  -7  -6   22.60    1.83
  -2  -7   6   22.35    2.08
  -2  -7   6   21.98    2.28
  -2  -7   6   18.52    2.12
   2   7  -5    9.79    1.38
  -2   7   5    8.48    1.62
  -2   7   5    7.42    1.39
   2   7  -5   10.55    0.99
  -2   7   5    8.27    1.37
   2   7  -5    7.58    0.90
  -2   7   5    7.47    1.87
   2   7  -5    8.00    1.51
   2  -7  -5    9.22    1.44
   2  -7  -5    7.86    1.07
  -2  -7   5    8.28    1.43
  -2  -7   5    8.87    1.29
   2  -7  -5    9.61    1.56
   2   7  -4    1.24    0.63
  -2   7   4    1.18    1.57
   2   7  -4    1.50    1.16
   2   7  -4   -1.40    0.90
  -2   7   4    0.46    1.05
  -2   7   4   -1.13    1.00
  -2   7   4   -0.96    1.16
   2   7  -4   -0.54    0.76
   2  -7  -4   -0.12    0.99
   2  -7  -4   -0.67    1.18
  -2  -7   4    0.54    1.32
  -2  -7   4   -1.59    1.05
   2  -7  -4    0.00    0.84
  -2  -7   4    1.53    0.92
   2   7  -3   46.09    1.69
  -2   7   3   47.34    1.84
  -2   7   3   46.93    2.51
  -2   7   3   50.59    2.29
   2   7  -3   41.68    2.10
   2   7  -3   50.47    2.55
   2   7  -3   46.24    1.83
   2   7  -3   49.19    2.53
  -2   7   3   47.39    2.61
  -2  -7   3   46.59    2.50
   2  -7  -3   46.43    2.40
  -2  -7   3   45.13    2.33
  -2  -7   3   47.06    2.07
   2  -7  -3   44.06    2.23
   2  -7  -3   49.77    1.76
  -2  -7   3   43.27    2.37
   2   7  -2    3.45    1.20
   2   7  -2    2.45    1.02
  -2   7   2    3.00    0.69
  -2   7   2    4.79    1.03
  -2   7   2    2.80    1.13
  -2   7   2    3.43    1.90
   2   7  -2    2.71    1.17
   2   7  -2    4.04    0.84
   2   7  -2    2.92    0.91
   2  -7  -2    1.49    0.65
   2  -7  -2    2.05    1.12
   2  -7  -2    4.53    1.09
  -2  -7   2    1.51    1.11
  -2  -7   2    2.13    1.12
  -2  -7   2    2.27    0.89
  -2   7   1    8.81    1.39
   2   7  -1    6.06    1.00
   2   7  -1    8.72    1.19
   2   7  -1    7.63    1.12
  -2   7   1    7.62    0.70
   2   7  -1    7.97    1.21
   2   7  -1    9.55    1.33
  -2   7   1    5.85    1.04
  -2   7   1    7.79    1.34
  -2  -7   1    7.73    1.06
  -2  -7   1    8.44    1.32
   2  -7  -1    7.14    0.66
  -2  -7   1    6.65    1.26
   2  -7  -1    7.33    1.31
   2  -7  -1    6.44    1.04
  -2  -7   1    8.07    0.91
   2   7   0   28.83    1.89
  -2   7   0   29.62    2.07
  -2   7   0   28.46    1.64
   2   7   0   26.42    1.95
  -2   7   0   30.03    1.84
   2   7   0   31.73    2.01
   2   7   0   26.86    1.75
   2  -7   0   28.65    1.47
  -2  -7   0   28.84    2.16
  -2  -7   0   32.67    2.07
  -2  -7   0   29.30    1.76
  -2  -7   0   28.91    1.74
   2  -7   0   25.90    2.00
   2   7   1    2.01    1.58
   2   7   1    0.24    0.94
   2   7   1    0.36    0.96
  -2   7  -1    1.01    0.80
   2   7   1    0.23    1.22
   2   7   1    0.42    0.96
  -2   7  -1    1.19    1.06
  -2   7  -1    0.97    0.89
   2  -7   1    2.33    0.57
  -2  -7  -1    0.66    1.12
   2  -7   1    2.05    0.62
   2  -7   1    0.40    0.56
   2  -7   1   -0.91    0.97
  -2  -7  -1    1.40    0.91
  -2  -7  -1    0.65    1.02
   2   7   2    2.37    1.15
   2   7   2    3.20    1.11
  -2   7  -2    2.08    1.21
  -2   7  -2    3.47    0.86
  -2   7  -2    4.12    0.80
   2   7   2    3.45    1.38
   2   7   2    3.04    1.07
  -2  -7  -2    4.95    1.25
  -2  -7  -2    3.39    1.13
  -2  -7  -2    2.23    1.00
   2  -7   2    3.93    1.18
   2  -7   2    3.35    0.74
   2  -7   2    3.11    0.79
   2   7   3    4.46    1.25
  -2   7  -3    5.67    1.35
   2   7   3    8.69    1.69
  -2   7  -3    3.99    0.80
  -2   7  -3    3.49    0.88
   2   7   3    2.79    1.33
  -2  -7  -3    2.71    1.33
  -2  -7  -3    3.59    1.20
  -2  -7  -3    4.54    1.18
   2  -7   3    2.49    0.98
   2  -7   3    4.31    0.91
   2  -7   3    2.06    1.19
  -2   7  -4    1.98    1.32
  -2   7  -4    1.21    0.99
  -2   7  -4    1.88    0.73
   2   7   4    2.12    1.68
   2   7   4    1.08    1.18
   2   7   4    0.35    1.34
   2  -7   4    0.68    1.19
  -2  -7  -4    3.47    1.41
  -2  -7  -4    0.90    1.13
  -2  -7  -4    0.50    1.07
   2  -7   4    1.93    1.09
   2  -7   4    1.81    1.12
   2   7   5   34.48    2.63
  -2   7  -5   30.22    1.46
  -2   7  -5   30.50    1.54
  -2   7  -5   31.65    2.60
  -2   7  -5   31.12    2.08
   2   7   5   26.53    2.35
  -2  -7  -5   30.78    2.23
   2  -7   5   33.43    1.97
   2  -7   5   25.18    2.35
  -2  -7  -5   30.94    2.37
   2  -7   5   26.62    2.42
  -2  -7  -5   36.71    2.94
  -2   7  -6   -0.05    0.78
  -2   7  -6   -0.92    1.54
  -2   7  -6    0.33    0.81
   2   7   6    2.97    1.59
  -2   7  -6    0.27    1.26
   2   7   6    0.11    1.64
   2  -7   6    0.35    1.59
  -2  -7  -6    0.10    1.17
   2  -7   6    1.39    1.17
  -2  -7  -6   -1.11    1.35
   2  -7   6    0.34    1.35
  -2  -7  -6    0.78    1.54
  -2   7  -7    0.58    0.89
   2   7   7    2.75    1.96
  -2   7  -7    3.96    1.90
  -2   7  -7    1.84    1.63
   2   7   7   -1.06    1.67
  -2   7  -7    0.58    0.94
  -2  -7  -7    0.98    1.24
  -2  -7  -7    2.63    1.68
   2  -7   7    1.34    1.36
   2  -7   7    3.18    1.46
   2  -7   7    2.80    1.91
  -2  -7  -7    1.56    1.72
   2   7   8    0.98    2.17
  -2   7  -8    5.46    1.13
  -2   7  -8    3.84    1.96
  -2   7  -8    5.58    1.11
   2  -7   8    3.89    2.12
   2  -7   8    2.81    1.67
  -2  -7  -8    7.22    2.10
   2  -7   8    5.28    1.63
  -2  -7  -8    5.92    2.31
   2   7   9   -0.50    2.16
  -2   7  -9    3.11    1.11
  -2   7  -9   -0.99    2.16
  -2   7  -9   -0.37    1.23
   2  -7   9    0.13    2.32
   2  -7   9    0.44    1.73
   2  -7   9    3.14    1.99
  -2  -7  -9    0.45    2.03
  -2  -7  -9   -3.36    2.04
  -2   7 -10    1.83    1.30
   2   7  10    3.94    2.57
  -2   7 -10    3.78    2.73
   2  -7  10   -1.58    2.20
   2  -7  10    5.79    2.71
  -2  -7 -10   -0.70    2.51
  -2  -7 -10    2.09    2.16
  -2   7 -11    6.98    3.15
   2   7  11   10.85    3.14
  -2   7 -11    7.41    1.64
   2  -7  11    8.71    3.14
  -2  -7 -11   11.18    3.16
  -2  -7 -11    9.61    2.82
   2  -7  11    5.54    2.72
  -2   8  12    7.55    3.20
  -2  -8  12    9.63    2.82
   2  -8 -12    0.66    2.75
  -2  -8  12   11.47    3.07
  -2   8  11    4.48    2.71
  -2  -8  11    0.10    2.43
  -2  -8  11    7.67    2.45
   2  -8 -11    0.29    2.37
  -2  -8  11    6.70    2.58
  -2   8  10   26.32    3.26
  -2  -8  10   26.59    3.40
   2  -8 -10   29.42    3.77
   2  -8 -10   23.11    2.99
  -2  -8  10   30.65    3.45
  -2   8   9    5.39    2.31
  -2  -8   9    8.82    2.13
  -2  -8   9    6.35    2.07
  -2  -8   9    4.26    1.92
   2  -8  -9    4.26    1.71
   2  -8  -9    2.64    2.15
   2  -8  -9    1.51    1.94
  -2   8   8    1.21    2.01
   2   8  -8    3.14    2.01
  -2   8   8    2.25    1.88
  -2  -8   8    1.09    1.75
   2  -8  -8   -1.24    1.51
   2  -8  -8    0.23    1.47
  -2  -8   8    0.73    1.71
  -2  -8   8    3.35    1.63
  -2   8   7    0.81    1.83
   2   8  -7   -2.10    1.58
  -2   8   7    3.08    1.64
   2   8  -7   -1.63    1.63
   2  -8  -7    1.66    1.49
   2  -8  -7    0.42    1.32
  -2  -8   7    0.72    1.65
   2  -8  -7    0.01    1.72
  -2  -8   7    1.84    1.47
  -2  -8   7   -0.96    1.43
  -2   8   6    1.05    1.69
   2   8  -6    1.15    1.45
  -2   8   6    1.74    1.47
   2   8  -6    1.55    0.77
   2   8  -6   -0.45    1.38
   2   8  -6    0.63    0.68
  -2  -8   6    3.30    1.36
  -2  -8   6    0.92    1.23
   2  -8  -6    1.30    1.54
  -2  -8   6    0.68    1.55
   2  -8  -6    1.96    1.72
   2  -8  -6    0.89    1.10
  -2   8   5    0.88    1.62
   2   8  -5    1.61    0.83
  -2   8   5    5.01    1.54
  -2   8   5   -2.31    1.90
  -2   8   5    1.77    1.39
   2   8  -5    4.33    0.80
   2   8  -5    3.05    1.44
   2   8  -5    3.57    1.48
   2  -8  -5    2.91    1.55
  -2  -8   5    4.33    1.61
  -2  -8   5    4.11    1.19
   2  -8  -5    4.28    1.08
   2  -8  -5    5.97    1.46
   2   8  -4   42.10    1.73
  -2   8   4   36.66    2.14
  -2   8   4   43.76    3.03
   2   8  -4   41.16    2.60
  -2   8   4   39.44    2.75
   2   8  -4   40.32    1.96
   2   8  -4   38.88    2.43
  -2   8   4   42.29    2.62
  -2  -8   4   40.71    2.20
   2  -8  -4   38.87    2.57
  -2  -8   4   38.23    2.64
   2  -8  -4   37.98    3.06
   2  -8  -4   39.36    2.55
   2   8  -3    0.67    0.80
   2   8  -3   -1.24    0.97
  -2   8   3    1.76    1.24
   2   8  -3    0.71    1.26
  -2   8   3    4.34    1.58
   2   8  -3   -1.58    1.11
  -2   8   3    1.28    1.30
  -2   8   3    0.77    0.94
  -2  -8   3    0.10    0.91
  -2  -8   3   -2.38    1.23
   2  -8  -3    0.49    0.81
   2  -8  -3   -0.40    1.14
   2  -8  -3    0.50    1.22
   2   8  -2   59.05    2.43
  -2   8   2   56.85    2.57
   2   8  -2   57.24    3.20
  -2   8   2   59.74    2.93
   2   8  -2   58.50    2.20
   2   8  -2   56.75    2.61
   2   8  -2   60.14    2.83
  -2   8   2   58.89    1.90
  -2  -8   2   57.55    2.34
   2  -8  -2   59.53    2.83
   2  -8  -2   60.41    2.52
  -2  -8   2   59.37    2.89
   2  -8  -2   58.09    1.80
   2   8  -1   19.74    1.63
  -2   8   1   20.20    2.19
  -2   8   1   18.42    1.20
   2   8  -1   19.02    2.11
   2   8  -1   21.33    1.98
   2   8  -1   20.95    1.89
  -2   8   1   20.59    2.31
  -2   8   1   20.38    1.77
   2   8  -1   20.24    2.19
   2  -8  -1   20.33    1.19
   2  -8  -1   20.17    1.79
  -2  -8   1   17.36    1.63
  -2  -8   1   20.07    1.50
  -2  -8   1   21.44    2.25
   2  -8  -1   16.90    1.10
   2  -8  -1   21.18    2.22
   2   8   0   10.58    1.33
  -2   8   0    8.19    1.53
  -2   8   0    8.15    1.36
  -2   8   0    9.31    1.22
   2   8   0    7.79    1.36
   2   8   0    8.64    1.85
   2   8   0    7.23    1.42
  -2  -8   0    9.69    1.55
  -2  -8   0    8.04    1.22
   2  -8   0    6.16    1.35
  -2  -8   0    6.98    1.23
   2  -8   0    6.52    1.02
   2   8   1    5.10    1.28
   2   8   1    7.19    1.37
  -2   8  -1    5.45    1.40
  -2   8  -1    7.02    1.20
   2   8   1    8.25    1.37
  -2   8  -1    7.71    1.10
   2  -8   1    6.83    0.77
  -2  -8  -1    7.51    1.41
  -2  -8  -1    6.20    1.49
   2  -8   1    6.03    0.84
   2  -8   1    7.99    1.49
  -2  -8  -1    7.22    1.19
   2   8   2    1.49    1.26
  -2   8  -2   -1.70    0.77
   2   8   2    1.41    1.39
   2   8   2    0.88    1.54
  -2   8  -2   -0.33    1.24
  -2   8  -2    2.87    1.08
   2  -8   2    0.52    0.83
  -2  -8  -2   -0.78    1.01
   2  -8   2    1.49    1.28
  -2  -8  -2    1.26    1.34
  -2  -8  -2    1.52    1.27
   2  -8   2    0.73    0.78
   2   8   3    0.74    1.94
  -2   8  -3    0.38    0.87
   2   8   3    2.16    1.47
   2   8   3    1.68    1.31
  -2   8  -3    1.76    1.42
  -2   8  -3   -0.61    1.03
   2  -8   3    0.51    1.05
   2  -8   3    1.66    1.37
  -2  -8  -3    0.41    1.45
  -2  -8  -3    1.04    1.29
  -2  -8  -3   -0.01    1.13
   2  -8   3    0.82    0.88
  -2   8  -4   38.21    2.93
  -2   8  -4   36.03    1.93
   2   8   4   40.20    2.87
   2   8   4   41.32    3.50
   2   8   4   35.36    2.57
  -2   8  -4   34.88    1.72
   2  -8   4   37.97    2.74
  -2  -8  -4   39.71    2.64
  -2  -8  -4   34.56    2.46
   2  -8   4   37.71    2.27
  -2  -8  -4   36.52    2.88
   2  -8   4   35.04    1.96
   2   8   5    1.43    1.64
  -2   8  -5    2.70    1.78
   2   8   5    2.69    1.50
  -2   8  -5    4.16    0.96
  -2   8  -5    1.86    0.91
  -2  -8  -5    5.45    1.84
  -2  -8  -5    2.41    1.42
  -2  -8  -5    3.99    1.41
   2  -8   5    6.94    1.82
   2  -8   5    0.76    1.11
   2  -8   5    1.26    1.47
  -2   8  -6    1.26    1.81
  -2   8  -6    0.28    0.91
   2   8   6    0.95    1.82
   2   8   6   -0.93    1.62
  -2   8  -6    1.80    0.95
  -2  -8  -6    2.99    1.64
  -2  -8  -6    2.27    1.78
   2  -8   6    0.43    1.55
   2  -8   6    2.31    1.86
  -2  -8  -6    0.26    1.40
   2  -8   6    0.80    1.25
   2   8   7    1.30    2.03
  -2   8  -7    2.88    1.06
  -2   8  -7    5.42    1.75
  -2   8  -7    4.25    2.06
  -2   8  -7    4.74    1.08
   2   8   7    3.90    2.01
   2  -8   7    5.04    1.58
  -2  -8  -7    6.91    1.90
  -2  -8  -7    8.06    2.02
   2  -8   7    4.03    2.18
  -2  -8  -7    1.06    1.54
   2  -8   7    6.82    1.78
   2   8   8    1.80    2.31
  -2   8  -8   -3.53    2.21
  -2   8  -8    0.78    2.01
  -2   8  -8   -1.99    1.05
  -2   8  -8    0.20    1.11
   2  -8   8    0.29    2.20
   2  -8   8    2.15    1.82
  -2  -8  -8   -1.41    1.94
   2  -8   8    0.52    1.75
  -2   8  -9    2.35    1.31
   2   8   9    0.16    2.59
  -2   8  -9    4.12    2.34
   2  -8   9    1.47    2.06
  -2  -8  -9   -1.77    2.12
   2  -8   9    2.55    1.99
   2  -8   9   -0.25    2.54
   2   8  10    0.22    2.69
  -2   8 -10    4.83    2.83
  -2   8 -10   -0.24    1.27
   2  -8  10   -3.10    2.26
  -2  -8 -10   -2.32    2.31
   2  -8  10    8.46    2.97
  -2   9  11    2.80    2.95
   2  -9 -11    4.18    2.58
  -2  -9  11    3.10    2.56
  -2  -9  11    3.75    2.78
  -2  -9  11    6.44    2.61
  -2   9  10   11.47    2.84
  -2  -9  10   12.51    2.68
  -2  -9  10   19.09    2.75
   2  -9 -10   12.60    2.50
  -2  -9  10   12.57    2.63
  -2   9   9    2.19    2.40
   2  -9  -9    4.81    2.04
  -2  -9   9    4.16    2.30
   2  -9  -9    1.04    1.93
  -2  -9   9    3.26    2.17
  -2   9   8    4.16    2.18
   2   9  -8   -0.75    1.95
  -2   9   8    1.70    2.09
   2  -9  -8    1.91    1.88
  -2  -9   8    4.47    1.85
  -2  -9   8    6.75    2.03
   2  -9  -8    2.66    1.67
  -2  -9   8    2.36    1.93
   2   9  -7    4.33    1.85
   2   9  -7    1.24    0.91
  -2   9   7    2.26    1.86
  -2   9   7   -0.83    2.01
   2  -9  -7    2.97    1.46
   2  -9  -7   -0.61    1.70
  -2  -9   7   -1.59    1.63
  -2  -9   7   -0.62    1.63
   2   9  -6   -0.02    0.95
   2   9  -6    0.77    1.86
  -2   9   6    2.34    1.74
   2   9  -6   -1.12    1.56
   2   9  -6   -0.21    0.84
   2  -9  -6   -0.69    1.53
   2  -9  -6    2.43    1.24
  -2  -9   6   -0.57    1.43
  -2  -9   6   -0.35    1.68
  -2  -9   6    1.36    1.55
  -2   9   5    8.03    2.08
   2   9  -5   11.09    1.42
   2   9  -5    6.75    1.72
  -2   9   5    8.28    2.07
  -2   9   5    9.62    1.83
   2   9  -5    8.40    1.87
   2   9  -5    8.28    1.19
   2  -9  -5    8.79    1.27
   2  -9  -5    7.34    1.87
  -2  -9   5    8.70    1.48
  -2  -9   5    5.96    1.83
   2  -9  -5    7.26    1.92
   2   9  -4   13.74    1.30
  -2   9   4   15.26    2.43
  -2   9   4   13.45    1.84
  -2   9   4   14.03    2.18
   2   9  -4   17.98    2.03
   2   9  -4   10.71    1.98
  -2   9   4    9.87    1.51
   2   9  -4   15.95    2.62
  -2  -9   4   15.52    1.93
   2  -9  -4   12.31    1.55
   2  -9  -4   14.48    1.97
  -2  -9   4   18.20    2.13
   2  -9  -4   13.27    1.91
   2   9  -3    5.56    1.68
  -2   9   3    7.30    1.56
   2   9  -3    6.19    1.59
  -2   9   3    5.29    1.66
   2   9  -3    8.33    1.44
   2   9  -3    5.71    1.13
  -2   9   3    6.72    1.23
  -2   9   3    4.35    1.97
  -2  -9   3    2.90    1.58
   2  -9  -3    6.40    1.06
   2  -9  -3    8.33    1.63
  -2  -9   3    9.10    1.40
   2  -9  -3   10.42    1.75
   2   9  -2   82.17    3.15
   2   9  -2   80.15    2.86
   2   9  -2   88.91    3.66
  -2   9   2   84.83    3.67
  -2   9   2   82.22    3.22
   2   9  -2   84.30    3.30
  -2   9   2   86.37    2.40
   2  -9  -2   80.54    3.22
   2  -9  -2   83.70    3.56
   2  -9  -2   85.76    2.30
  -2  -9   2   78.59    2.91
  -2  -9   2   83.02    3.71
  -2   9   1   -0.75    1.31
  -2   9   1   -1.72    1.47
   2   9  -1    0.48    1.36
  -2   9   1    0.28    1.20
  -2   9   1   -0.69    0.82
   2   9  -1   -0.14    1.26
   2   9  -1    0.76    1.05
   2   9  -1    3.51    1.47
  -2  -9   1   -1.10    1.02
  -2  -9   1    1.09    1.04
  -2  -9   1    1.19    1.41
   2  -9  -1   -0.63    1.15
   2  -9  -1   -0.23    1.36
   2   9   0    0.14    1.39
   2   9   0    2.27    1.21
   2   9   0    0.10    1.91
  -2   9   0    2.75    1.15
   2   9   0    1.96    1.40
  -2   9   0    4.30    1.49
  -2   9   0    1.20    1.45
   2  -9   0    2.88    1.07
  -2  -9   0    3.08    1.16
   2  -9   0    4.35    1.52
  -2  -9   0    1.66    1.55
  -2  -9   0    3.59    1.30
  -2   9  -1    4.17    1.15
  -2   9  -1    3.70    1.42
  -2   9  -1    2.00    1.56
   2   9   1    5.91    1.43
   2   9   1    5.32    1.59
   2  -9   1    4.42    1.49
  -2  -9  -1    4.94    1.25
   2  -9   1    3.07    0.86
   2  -9   1    3.11    0.78
  -2  -9  -1    3.19    1.53
  -2  -9  -1    5.56    1.55
   2   9   2    9.21    1.61
   2   9   2    9.56    1.82
  -2   9  -2    7.71    1.24
  -2   9  -2    9.01    1.84
   2   9   2   11.68    2.10
  -2   9  -2    8.38    1.51
   2  -9   2    9.91    1.07
  -2  -9  -2   10.14    1.80
  -2  -9  -2   13.31    1.87
  -2  -9  -2    8.31    1.41
   2  -9   2    9.48    1.03
   2  -9   2   11.66    1.87
   2   9   3    3.22    1.62
   2   9   3    1.50    2.56
  -2   9  -3    3.40    1.73
  -2   9  -3    3.43    1.30
  -2   9  -3    1.99    1.06
   2   9   3    5.14    1.52
  -2  -9  -3    2.04    1.60
  -2  -9  -3    1.38    1.28
  -2  -9  -3    2.40    1.68
   2  -9   3    0.89    1.60
   2  -9   3    3.01    1.04
  -2   9  -4    7.19    1.26
  -2   9  -4    7.11    1.18
   2   9   4    6.00    1.78
   2   9   4    6.19    1.88
  -2   9  -4    8.42    2.00
  -2  -9  -4    8.43    1.88
   2  -9   4    6.59    1.84
   2  -9   4    5.16    1.21
  -2  -9  -4    6.40    1.55
   2   9   5   16.87    2.20
  -2   9  -5   13.63    1.76
   2   9   5   14.81    2.42
  -2   9  -5   12.31    1.59
  -2   9  -5   14.79    2.28
   2  -9   5   14.34    1.87
   2  -9   5   12.53    2.11
  -2  -9  -5   10.30    1.85
  -2  -9  -5   12.54    1.97
  -2   9  -6   34.64    2.08
   2   9   6   34.12    3.37
  -2   9  -6   32.17    2.07
  -2   9  -6   32.41    3.69
   2   9   6   33.53    3.62
  -2  -9  -6   38.56    2.97
  -2  -9  -6   34.83    3.16
   2  -9   6   33.72    2.40
   2  -9   6   33.34    3.45
   2   9   7    6.43    2.48
   2   9   7    1.66    2.07
  -2   9  -7    3.10    1.21
  -2   9  -7    1.24    1.16
  -2   9  -7    2.37    2.28
   2  -9   7    6.52    2.01
   2  -9   7    5.98    2.34
  -2  -9  -7    5.19    2.31
  -2  -9  -7    3.37    1.80
   2  -9   7    3.29    1.61
  -2   9  -8   -0.92    1.21
  -2   9  -8   -0.27    2.41
   2   9   8    3.17    2.46
  -2   9  -8    0.89    1.27
  -2  -9  -8    1.62    2.12
   2  -9   8   -3.54    2.41
   2  -9   8   -1.18    2.07
   2  -9   8    1.98    1.81
  -2   9  -9    4.23    1.38
   2   9   9    1.12    2.69
   2  -9   9   -1.37    2.79
   2  -9   9    0.21    2.48
  -2  -9  -9   -0.17    2.38
  -2   9 -10    3.36    1.43
   2   9  10    1.84    3.51
  -2  -9 -10   -0.02    2.47
   2  -9  10    4.66    3.18
  -2  10  10    4.81    3.00
  -2 -10  10    6.50    2.86
  -2 -10  10    6.57    2.70
  -2 -10  10   15.65    2.88
  -2  10   9   12.55    2.98
  -2 -10   9   12.39    2.86
   2 -10  -9   16.20    2.33
  -2 -10   9   14.05    2.54
  -2 -10   9   16.32    2.90
  -2  10   8    5.73    2.71
  -2  10   8    1.78    2.40
   2  10  -8    0.13    2.23
  -2 -10   8    0.18    2.16
  -2 -10   8    4.41    2.00
   2 -10  -8    4.48    1.90
  -2 -10   8    5.31    2.28
   2 -10  -8    1.75    2.25
  -2  10   7    5.59    2.18
  -2  10   7    0.29    2.35
   2  10  -7    1.87    1.05
   2  10  -7    4.76    1.22
   2  10  -7    3.42    2.20
  -2 -10   7    3.17    2.05
   2 -10  -7    4.87    1.66
  -2 -10   7    1.46    1.70
   2 -10  -7    5.16    2.09
  -2 -10   7    6.09    2.30
  -2  10   6    1.87    2.14
   2  10  -6    0.22    1.23
   2  10  -6    2.27    1.10
  -2  10   6    0.43    1.88
   2  10  -6   -1.29    1.90
   2 -10  -6   -1.03    1.28
  -2 -10   6    0.14    1.92
  -2 -10   6   -2.04    1.52
   2 -10  -6   -0.65    1.91
  -2  10   5    2.92    2.09
   2  10  -5    5.75    1.25
   2  10  -5    5.73    1.35
  -2  10   5    8.99    1.99
   2  10  -5    3.39    1.84
   2 -10  -5    5.98    2.11
  -2 -10   5    5.02    1.55
  -2 -10   5    0.31    1.95
   2 -10  -5    5.40    1.25
   2  10  -4    3.64    1.79
  -2  10   4    4.64    1.87
   2  10  -4    6.03    1.88
   2  10  -4    5.08    1.30
  -2 -10   4    4.75    1.39
   2 -10  -4    3.90    1.89
  -2 -10   4   -0.40    1.80
   2 -10  -4    3.61    1.17
  -2  10   3   -0.83    1.45
   2  10  -3    6.36    3.29
  -2  10   3    0.74    1.71
   2  10  -3    0.50    1.67
   2  10  -3   -0.99    1.55
   2 -10  -3    2.34    1.09
  -2 -10   3   -0.40    3.10
   2 -10  -3    1.42    1.69
  -2 -10   3    2.21    1.30
   2  10  -2   43.28    2.99
  -2  10   2   48.38    3.45
   2  10  -2   40.56    2.94
  -2  10   2   38.31    2.79
   2  10  -2   48.20    2.73
   2 -10  -2   44.42    3.29
  -2 -10   2   46.74    2.47
  -2 -10   2   44.56    3.41
   2 -10  -2   46.26    1.84
  -2  10   1   41.22    2.75
   2  10  -1   42.49    2.99
   2  10  -1   47.41    2.56
  -2  10   1   45.39    3.16
  -2 -10   1   43.19    3.16
  -2 -10   1   38.60    2.41
   2 -10  -1   35.59    3.15
   2  10   0    9.95    1.89
  -2  10   0    8.99    1.60
   2  10   0    7.40    1.57
  -2  10   0    8.28    1.95
  -2 -10   0   10.79    1.50
  -2 -10   0    7.37    1.95
   2 -10   0    8.80    1.94
   2  10   1   -0.67    1.60
  -2  10  -1   -0.25    1.72
  -2  10  -1    0.87    1.58
   2  10   1   -0.13    1.36
  -2  10  -1    1.48    1.71
  -2 -10  -1    0.86    1.67
  -2 -10  -1    0.67    1.20
   2  10   2   -1.40    1.69
  -2  10  -2   -0.66    1.31
  -2  10  -2   -0.98    1.79
  -2  10  -2    2.01    1.65
   2  10   2   -1.33    1.45
   2 -10   2   -2.45    1.99
  -2 -10  -2    0.47    1.26
  -2 -10  -2    0.33    1.73
  -2  10  -3    0.78    1.21
   2  10   3    0.83    1.65
  -2  10  -3   -0.23    1.63
   2  10   3   -0.81    1.91
  -2  10  -3   -0.11    1.84
  -2 -10  -3   -0.51    1.79
   2 -10   3    2.15    1.82
  -2 -10  -3    1.54    1.44
  -2  10  -4    0.82    1.20
   2  10   4    1.05    1.79
   2  10   4   -0.16    2.00
  -2  10  -4    3.11    1.38
  -2 -10  -4    0.99    1.53
  -2 -10  -4   -2.03    1.77
   2 -10   4    1.69    1.97
   2  10   5    3.95    2.28
  -2  10  -5    3.80    2.32
   2  10   5    5.03    2.15
  -2  10  -5    1.01    1.20
  -2  10  -5    4.46    1.40
   2 -10   5   -0.84    1.83
  -2 -10  -5    2.87    1.79
  -2 -10  -5    0.67    1.88
  -2  10  -6    0.86    1.68
  -2  10  -6    0.08    1.29
   2  10   6   -2.83    2.27
  -2  10  -6    1.62    2.39
   2  10   6   -0.07    2.44
  -2 -10  -6    2.32    2.03
  -2 -10  -6   -0.75    2.05
   2 -10   6   -0.97    2.24
   2 -10   6    0.96    2.17
   2  10   7   11.87    2.96
  -2  10  -7   10.85    1.52
  -2  10  -7    9.23    2.94
  -2 -10  -7   12.47    2.43
  -2 -10  -7    4.83    2.28
   2 -10   7   14.29    2.84
   2 -10   7   12.34    2.56
  -2  10  -8    1.88    3.05
   2  10   8   -2.54    2.74
  -2  10  -8    2.06    1.41
   2 -10   8    1.73    2.46
  -2 -10  -8    4.97    2.49
   2 -10   8    3.97    2.79
  -2  10  -9    3.37    1.49
   2  10   9    0.48    3.22
  -2 -10  -9   -0.76    2.52
   2 -10   9    0.60    3.12
   2 -10   9    1.52    2.71
  -2  11   9    1.36    3.28
  -2 -11   9   13.11    2.83
  -2 -11   9    4.50    2.81
   2  11  -8   -0.99    2.71
  -2  11   8   -1.13    2.61
   2  11  -8    0.99    1.21
  -2 -11   8    1.77    2.53
  -2 -11   8   -0.65    2.58
   2 -11  -8   -5.76    2.54
  -2  11   7    2.41    2.84
  -2  11   7    1.92    2.57
   2  11  -7    4.76    4.47
   2 -11  -7    1.65    2.37
  -2 -11   7    1.37    2.39
  -2 -11   7    0.63    1.85
  -2  11   6    8.30    4.25
  -2  11   6    7.12    2.65
   2  11  -6    6.85    1.37
   2  11  -6    9.09    2.42
   2 -11  -6    7.70    2.47
  -2 -11   6   11.92    2.53
  -2 -11   6    8.85    1.90
   2  11  -5   -0.87    1.28
   2  11  -5   -0.99    2.04
  -2  11   5    1.89    2.36
  -2 -11   5   -1.57    1.56
  -2 -11   5    3.04    2.10
   2 -11  -5   -1.71    2.08
  -2  11   4   -2.02    2.06
   2  11  -4    0.52    1.33
   2  11  -4   -0.09    2.02
  -2  11   4    0.78    2.02
  -2 -11   4   -3.01    1.45
   2 -11  -4   -1.54    1.96
  -2 -11   4   -1.95    1.82
  -2  11   3   -0.49    2.08
  -2  11   3    2.89    1.84
   2  11  -3    0.16    1.33
   2  11  -3    5.48    2.09
  -2 -11   3    2.73    1.99
  -2 -11   3    4.50    1.49
   2 -11  -3    1.62    2.06
   2  11  -2    6.15    1.60
   2  11  -2    8.91    2.06
  -2  11   2    2.45    1.81
  -2  11   2    2.66    2.22
  -2 -11   2    5.13    1.55
   2 -11  -2    3.83    2.12
  -2 -11   2    4.87    2.04
   2  11  -1    1.29    1.92
  -2  11   1    0.45    1.54
   2  11  -1    2.26    1.48
  -2  11   1    0.98    2.16
  -2 -11   1    1.39    1.91
  -2 -11   1    1.04    1.48
   2 -11  -1   -0.81    1.83
  -2  11   0   56.13    4.34
  -2  11   0   57.58    3.10
   2  11   0   56.26    3.54
   2  11   0   51.77    3.14
  -2 -11   0   52.31    2.84
   2 -11   0   52.46    3.85
  -2 -11   0   52.22    3.76
  -2  11  -1    6.16    1.68
   2  11   1    8.06    1.95
   2  11   1   13.16    2.35
  -2  11  -1    9.06    2.26
  -2 -11  -1    7.33    2.33
   2 -11   1    5.01    2.12
  -2 -11  -1    9.06    1.67
  -2  11  -2   16.85    2.64
   2  11   2   14.29    2.59
   2  11   2   11.34    2.13
  -2  11  -2   15.04    1.84
   2 -11   2    9.86    2.28
  -2 -11  -2   14.96    2.52
  -2 -11  -2   13.09    1.87
   2  11   3   13.82    2.33
  -2  11  -3   15.77    2.82
  -2  11  -3   18.53    2.35
   2 -11   3   16.76    2.55
  -2 -11  -3   18.49    2.71
  -2 -11  -3   23.98    2.74
  -2  11  -4   -0.19    1.44
   2  11   4    3.73    2.12
  -2  11  -4    1.93    2.31
   2  11   4    4.01    2.45
  -2 -11  -4    1.76    1.79
   2 -11   4    1.70    2.15
  -2 -11  -4    1.32    2.25
  -2  11  -5    2.77    2.59
   2  11   5    3.20    2.59
   2  11   5   -3.14    2.86
  -2  11  -5    2.87    1.46
  -2 -11  -5    7.60    2.56
  -2 -11  -5    7.47    2.05
   2 -11   5    1.87    2.30
   2  11   6    0.42    2.52
  -2  11  -6   -5.54    2.35
  -2  11  -6   -0.34    1.45
  -2 -11  -6    0.18    2.20
   2 -11   6    2.67    2.34
   2  11   7   -2.68    2.70
  -2  11  -7    1.13    1.53
  -2  11  -7    1.44    2.98
   2 -11   7    0.27    2.51
   2 -11   7   -0.19    2.80
  -2 -11  -7    1.35    2.27
  -2  11  -8    1.51    3.25
   2  12  -7   13.58    1.74
  -2  12   7   12.94    3.14
  -2  12   7   16.23    3.44
   2  12  -7   13.45    3.22
  -2 -12   7    9.60    2.98
   2 -12  -7   16.86    3.18
  -2 -12   7   10.94    3.00
   2  12  -6   17.04    3.15
   2  12  -6   11.62    1.71
  -2  12   6   16.15    3.33
  -2  12   6   12.28    2.86
  -2 -12   6   16.94    3.00
   2 -12  -6   20.40    3.24
  -2  12   5    4.14    2.86
  -2  12   5    4.06    2.57
   2  12  -5    0.60    1.52
  -2 -12   5   -2.48    2.31
   2 -12  -5    1.66    2.65
  -2  12   4    9.58    2.62
   2  12  -4   21.14    2.52
  -2  12   4   17.88    3.03
   2  12  -4   13.50    2.71
   2 -12  -4   21.07    3.06
  -2 -12   4   18.53    2.80
  -2  12   3   10.29    2.73
   2  12  -3    7.47    2.56
  -2  12   3   12.48    2.28
   2  12  -3   14.30    1.92
  -2 -12   3   13.15    2.67
   2 -12  -3    7.66    2.65
  -2  12   2    5.03    1.99
   2  12  -2    1.83    2.23
   2  12  -2   -0.43    1.61
  -2  12   2   -1.25    2.30
  -2 -12   2   -2.29    2.15
   2 -12  -2   -1.31    2.16
  -2  12   1    3.19    1.90
   2  12  -1    2.30    2.27
   2  12  -1    4.41    1.80
  -2  12   1    2.74    2.27
   2 -12  -1    4.02    2.41
  -2 -12   1    7.17    2.48
  -2  12   0   32.38    3.24
   2  12   0   36.04    3.74
   2  12   0   41.63    3.31
  -2  12   0   39.13    4.17
   2 -12   0   38.53    4.02
  -2 -12   0   31.38    3.93
  -2 -12   0   39.42    4.10
   2  12   1   33.80    3.40
  -2  12  -1   34.76    3.91
  -2  12  -1   35.55    3.27
   2 -12   1   39.44    3.98
  -2 -12  -1   34.22    4.02
  -2 -12  -1   37.35    3.33
  -2  12  -2   37.25    4.05
  -2  12  -2   44.18    3.01
   2  12   2   31.40    3.00
   2  12   2   30.78    3.88
  -2 -12  -2   33.48    3.39
  -2 -12  -2   34.05    3.00
   2 -12   2   31.50    3.89
   2  12   3    5.27    2.66
  -2  12  -3    3.16    1.68
  -2  12  -3    4.01    2.60
   2  12   3    4.20    2.39
  -2 -12  -3    2.56    2.43
   2 -12   3    8.86    2.49
  -2 -12  -3    4.09    1.92
  -2  12  -4    5.20    1.71
   2  12   4    4.65    2.87
   2  12   4   -3.64    2.36
  -2  12  -4    9.82    2.98
  -2 -12  -4    3.64    2.47
  -2 -12  -4    4.49    2.68
   2 -12   4    6.27    2.55
   2  12   5    8.18    2.80
  -2  12  -5   -2.13    1.63
   2  12   5   -1.20    2.77
  -2  12  -5   -3.74    2.83
  -2 -12  -5   -4.60    2.48
   2 -12   5   -3.35    2.35
  -2  12  -6    5.57    1.85
   2  12   6    8.44    3.19
   2  12   6    4.69    2.85
  -2  12  -6    9.87    3.30
  -2 -12  -6   -4.35    2.73
   2 -12   6    4.29    2.75
  -2  13   5    3.28    2.98
   2  13  -5    2.81    1.87
   2  13  -5   -0.27    3.00
  -2  13   5    0.21    2.92
  -2 -13   5    2.53    2.81
   2 -13  -5    2.37    2.87
  -2  13   4   13.46    3.11
   2  13  -4    0.15    1.93
  -2  13   4   -2.63    2.53
   2  13  -4    2.78    3.05
   2 -13  -4    4.19    3.04
  -2 -13   4    4.85    2.62
   2  13  -3   -2.66    2.74
  -2  13   3   -0.54    2.64
  -2  13   3   -4.44    2.40
   2  13  -3    2.87    1.88
  -2 -13   3   -0.76    2.42
   2 -13  -3    2.56    2.65
   2  13  -2   52.12    3.52
  -2  13   2   48.87    4.98
   2  13  -2   52.01    4.62
  -2  13   2   46.09    4.12
   2 -13  -2   63.85    4.86
  -2 -13   2   51.75    4.63
  -2  13   1   -1.97    2.66
   2  13  -1    1.23    1.92
  -2  13   1   -0.52    2.23
   2  13  -1    0.77    2.70
   2 -13  -1    6.45    2.76
  -2 -13   1   -1.29    2.37
  -2  13   0   -2.24    2.02
   2  13   0    2.37    2.77
  -2  13   0   -0.30    2.68
   2  13   0    0.50    2.05
   2 -13   0    6.61    2.69
  -2 -13   0    4.20    2.66
   2  13   1   -0.02    2.29
  -2  13  -1    2.13    2.84
  -2  13  -1    7.02    2.22
   2  13   1    7.78    2.89
  -2 -13  -1    9.08    2.75
   2 -13   1    4.01    2.75
   2  13   2   -1.12    2.77
  -2  13  -2    1.29    1.99
   2  13   2    0.64    2.29
  -2  13  -2   -1.23    3.03
  -2 -13  -2    4.47    2.72
   2 -13   2    0.59    2.73
  -2  13  -3    7.19    3.33
   2  13   3    5.72    3.20
   2  13   3   12.66    2.86
   2 -13   3   12.31    3.26
  -2 -13  -3    5.88    3.13
  -2  13  -4   17.58    2.39
   2  13   4   20.60    3.17
  -2  13  -4   27.00    3.79
   2  13   4   22.85    3.59
  -2 -13  -4   19.90    3.35
   2 -13   4   12.16    3.35
   3   0 -15   -1.71    2.49
   3   0 -15   -0.15    2.98
   3   0 -14    3.70    2.09
  -3   0  14    3.06    2.51
   3   0 -13    1.59    2.30
  -3   0  13    2.12    2.30
   3   0 -13    1.49    1.84
   3   0 -12   11.17    1.82
  -3   0  12    8.33    2.90
   3   0 -12    7.15    2.07
   3   0 -11    0.44    1.25
   3   0 -11   -2.37    1.47
  -3   0  11    0.23    1.59
   3   0 -11   -0.87    1.04
   3   0 -10    4.53    1.22
   3   0 -10    2.15    1.02
  -3   0  10    4.45    1.59
  -3   0  10    1.28    1.05
  -3   0  10    1.16    1.04
   3   0 -10    1.31    1.37
   3   0 -10   -0.91    1.50
   3   0  -9    0.86    1.20
  -3   0   9   -0.13    0.90
  -3   0   9    0.05    1.12
   3   0  -9    1.68    0.98
   3   0  -9   -0.55    1.08
   3   0  -9    0.13    0.85
  -3   0   9   -0.02    0.84
   3   0  -8   11.94    1.30
   3   0  -8   10.74    1.22
  -3   0   8   10.10    1.41
   3   0  -8   10.65    1.37
  -3   0   8    9.63    0.95
   3   0  -8   10.66    1.19
  -3   0   8   10.50    1.33
  -3   0   7    0.68    0.64
  -3   0   7    1.47    0.95
   3   0  -7    0.80    0.84
   3   0  -7    0.59    1.18
   3   0  -7    0.24    0.72
   3   0  -7    0.32    0.66
   3   0  -7   -0.45    0.84
  -3   0   6    2.30    1.10
  -3   0   6    3.38    0.71
   3   0  -6    2.29    0.96
  -3   0   6    2.30    0.74
   3   0  -6    2.41    0.75
   3   0  -6    3.93    0.92
   3   0  -6    2.73    0.74
   3   0  -6    3.41    0.71
  -3   0   6    3.19    0.76
  -3   0   5   -0.25    0.77
  -3   0   5    0.58    0.67
  -3   0   5    0.38    0.54
   3   0  -5    0.29    1.31
  -3   0   5   -0.36    0.58
   3   0  -5    0.84    0.73
   3   0  -5    0.97    0.57
  -3   0   5    0.03    0.61
   3   0  -4   26.73    1.25
  -3   0   4   31.05    1.33
  -3   0   4   27.18    1.14
   3   0  -4   27.50    1.25
  -3   0   4   31.15    1.29
  -3   0   4   29.37    1.40
   3   0  -4   29.41    1.30
   3   0  -4   28.16    1.45
  -3   0   4   29.55    1.27
  -3   0   4   30.17    1.42
  -3   0   3   -0.66    0.54
  -3   0   3    0.50    0.55
   3   0  -3    0.38    0.57
  -3   0   3   -0.10    0.58
  -3   0   3   -0.36    0.46
  -3   0   3   -0.50    0.59
   3   0  -3   -0.11    0.54
   3   0  -3    0.45    0.52
   3   0  -3   -0.38    0.47
  -3   0   3    0.00    0.50
   3   0  -3    0.09    0.50
   3   0  -2   21.01    0.88
   3   0  -2   24.11    1.06
  -3   0   2   20.01    0.97
   3   0  -2   21.52    1.06
  -3   0   2   21.12    0.87
   3   0  -2   21.13    1.05
  -3   0   2   21.44    1.06
  -3   0   2   24.11    1.13
  -3   0   2   20.97    0.99
  -3   0   1    1.12    0.57
  -3   0   1    0.61    0.50
  -3   0   1    0.54    0.47
   3   0  -1    0.20    0.49
   3   0  -1    0.37    0.47
  -3   0   1   -0.51    0.38
   3   0  -1    0.31    0.49
   3   0  -1   -0.60    0.52
  -3   0   1    0.04    0.52
  -3   0   0   43.89    1.45
   3   0   0   44.55    1.43
   3   0   0   43.56    1.40
  -3   0   0   44.12    1.32
   3   0   0   42.08    1.31
   3   0   0   45.21    1.37
  -3   0   0   41.89    1.39
  -3   0   0   42.42    1.41
  -3   0   0   45.73    1.42
   3   0   0   45.54    1.41
   3   0   1    0.42    0.54
  -3   0  -1    0.05    0.58
  -3   0  -1   -0.72    0.57
   3   0   1    0.03    0.52
   3   0   1    0.71    0.60
   3   0   1    1.29    0.60
   3   0   1   -0.03    0.51
  -3   0  -1    0.25    0.56
   3   0   1   -0.50    0.53
  -3   0  -1   -0.45    0.51
  -3   0  -1   -0.75    0.48
   3   0   2   33.44    1.58
   3   0   2   31.62    1.35
  -3   0  -2   31.86    1.48
   3   0   2   33.43    1.47
  -3   0  -2   33.23    1.18
   3   0   2   33.92    1.16
  -3   0  -2   32.54    1.37
   3   0   2   33.12    1.53
  -3   0  -2   31.06    1.51
   3   0   2   33.14    1.32
  -3   0  -2   32.34    1.40
   3   0   3    0.13    0.64
  -3   0  -3   -0.08    0.76
  -3   0  -3   -0.07    0.71
   3   0   3   -0.95    0.77
  -3   0  -3   -0.45    0.89
  -3   0  -3   -0.35    0.72
   3   0   3   -0.63    0.80
   3   0   3   -0.06    0.45
   3   0   3    0.08    0.61
  -3   0  -3   -0.89    0.49
  -3   0  -4    0.11    0.76
   3   0   4    0.65    0.48
  -3   0  -4   -0.65    1.00
  -3   0  -4    0.77    0.77
   3   0   4   -0.48    0.97
   3   0   4    0.74    0.80
   3   0   4    1.20    1.08
  -3   0  -4    0.55    0.51
   3   0   4    0.35    0.74
   3   0   4    0.25    0.76
  -3   0  -4   -0.31    0.63
  -3   0  -5    0.56    0.93
   3   0   5   -0.01    1.29
  -3   0  -5   -0.03    0.72
   3   0   5    0.92    0.97
  -3   0  -6   20.28    1.55
   3   0   6   20.25    1.67
  -3   0  -6   22.85    1.98
   3   0   6   16.64    1.93
   3   0   7   -2.77    1.29
   3   0   7   -0.15    1.03
  -3   0  -7    2.64    1.04
  -3   0  -7   -1.19    1.19
   3   0   8    3.50    1.62
  -3   0  -8    5.34    1.31
  -3   0  -8    3.02    1.57
   3   0   8    1.89    1.34
  -3   0  -9    1.09    1.70
   3   0   9   -3.51    1.93
  -3   0  -9    0.21    1.33
  -3   0 -10   38.20    3.59
   3   0  10   35.75    3.49
  -3   0 -10   37.70    3.06
  -3   0 -11   -3.74    1.71
   3   0  11    0.76    2.50
  -3   0 -11    4.90    2.49
  -3   0 -12   50.72    4.48
  -3   0 -12   52.81    3.79
   3   0  12   40.15    4.53
   3   1 -15    6.12    3.37
  -3   1  15    4.34    3.12
   3   1 -15    0.60    2.40
  -3  -1  15    2.28    3.21
   3  -1 -15   -1.41    3.00
   3  -1 -15    1.52    2.62
   3   1 -14    3.24    2.58
   3   1 -14    5.57    1.99
  -3   1  14    6.89    2.73
   3  -1 -14   -0.86    2.13
  -3  -1  14    4.39    2.76
   3  -1 -14    8.80    2.64
   3   1 -13    2.19    1.73
   3   1 -13    3.36    2.28
  -3   1  13    1.88    2.21
   3  -1 -13    0.16    2.29
  -3  -1  13    3.52    2.49
   3  -1 -13   -2.57    1.79
   3   1 -12    2.26    1.98
   3   1 -12   -0.22    1.44
  -3   1  12    0.71    1.89
   3  -1 -12    1.64    1.64
   3  -1 -12    7.20    2.08
   3   1 -11   24.72    1.98
   3   1 -11   24.48    2.66
  -3   1  11   24.27    2.98
   3   1 -11   25.63    2.81
   3   1 -11   21.58    2.26
   3  -1 -11   24.53    2.68
  -3  -1  11   23.25    2.67
   3  -1 -11   21.30    2.38
  -3   1  10   -0.39    1.50
  -3   1  10   -2.98    1.17
   3   1 -10    1.11    1.43
   3   1 -10   -0.16    1.05
   3   1 -10   -0.60    1.36
   3   1 -10    0.52    1.05
   3  -1 -10   -0.11    1.43
   3  -1 -10    2.54    1.69
   3  -1 -10    2.30    1.25
   3  -1 -10   -0.57    0.88
  -3  -1  10   -2.06    1.07
  -3  -1  10    0.36    1.37
   3   1  -9    1.55    1.14
  -3   1   9   -0.10    0.88
  -3   1   9    0.00    1.29
   3   1  -9   -0.90    0.92
   3   1  -9    0.97    0.94
   3   1  -9    1.61    1.20
  -3   1   9    2.21    1.14
   3  -1  -9    1.07    1.22
   3  -1  -9    1.66    1.39
   3  -1  -9    1.23    1.07
   3  -1  -9    1.56    0.82
  -3  -1   9    2.41    1.21
  -3  -1   9    1.67    1.01
  -3   1   8   11.19    1.29
  -3   1   8    9.64    1.46
   3   1  -8   10.60    1.04
   3   1  -8   11.71    1.37
   3   1  -8    8.85    1.37
  -3   1   8   10.44    1.19
   3   1  -8   11.09    1.18
  -3  -1   8   10.61    0.84
  -3  -1   8   11.14    1.38
   3  -1  -8    9.89    0.95
   3  -1  -8   11.89    1.47
   3  -1  -8   10.68    1.22
   3  -1  -8   16.38    1.86
  -3  -1   8   11.42    1.16
   3   1  -7   24.02    1.39
  -3   1   7   23.60    1.71
   3   1  -7   21.45    1.40
  -3   1   7   22.05    1.48
  -3   1   7   23.31    1.36
   3   1  -7   20.71    1.84
   3   1  -7   20.50    1.70
   3   1  -7   23.80    1.36
   3  -1  -7   22.65    1.23
  -3  -1   7   22.87    1.49
   3  -1  -7   21.32    1.52
   3  -1  -7   20.37    1.58
  -3  -1   7   23.97    1.62
   3  -1  -7   24.56    1.82
  -3  -1   7   23.14    0.98
   3   1  -6    4.74    0.93
  -3   1   6    3.40    0.90
   3   1  -6    4.06    0.76
  -3   1   6    2.65    1.03
  -3   1   6    3.24    0.77
  -3   1   6    2.69    0.99
  -3   1   6    3.56    0.81
   3   1  -6    3.62    0.71
   3   1  -6    3.18    0.68
   3   1  -6    4.01    0.95
  -3  -1   6    3.13    0.78
   3  -1  -6    3.50    0.70
   3  -1  -6    3.04    0.83
  -3  -1   6    4.75    0.93
   3  -1  -6    3.73    1.05
  -3  -1   6    3.03    0.54
  -3  -1   6    3.18    0.52
  -3  -1   6    3.52    1.09
   3  -1  -6    3.35    0.91
   3  -1  -6    4.33    0.95
  -3   1   5   12.03    1.12
  -3   1   5   11.30    1.16
   3   1  -5   11.99    0.96
  -3   1   5   13.41    1.34
  -3   1   5   10.05    1.08
   3   1  -5   11.58    1.05
   3   1  -5   11.81    1.16
   3   1  -5   10.47    0.97
   3   1  -5   11.00    1.26
  -3   1   5   11.64    1.33
  -3  -1   5   12.41    0.81
  -3  -1   5   11.72    1.09
  -3  -1   5   12.02    1.09
  -3  -1   5   12.19    0.78
   3  -1  -5   12.75    1.33
  -3  -1   5   10.75    1.27
   3  -1  -5   11.72    1.08
   3  -1  -5   12.84    1.26
   3  -1  -5   11.56    1.34
   3  -1  -5   11.84    1.26
  -3  -1   5   12.06    1.32
  -3   1   4   -0.13    0.67
   3   1  -4    0.41    0.73
  -3   1   4    0.78    0.63
   3   1  -4    0.63    0.54
  -3   1   4    0.91    0.62
   3   1  -4    1.36    0.51
  -3   1   4    0.75    0.67
   3   1  -4   -0.22    0.49
  -3   1   4    0.32    0.57
   3   1  -4    0.01    0.59
  -3  -1   4    0.84    0.68
  -3  -1   4    0.77    0.63
   3  -1  -4    0.43    0.55
  -3  -1   4    0.03    0.48
  -3  -1   4    0.61    0.71
   3  -1  -4    0.30    0.63
   3  -1  -4   -0.28    0.71
   3  -1  -4    0.56    0.61
  -3  -1   4    1.77    0.54
   3  -1  -4    0.30    0.65
  -3  -1   4    0.15    0.51
  -3   1   3   58.97    1.71
   3   1  -3   56.72    1.74
   3   1  -3   56.77    1.58
  -3   1   3   58.67    1.80
   3   1  -3   58.63    1.57
  -3   1   3   63.00    1.78
  -3   1   3   58.25    1.70
  -3   1   3   59.93    1.72
  -3   1   3   58.47    1.77
   3   1  -3   58.70    1.82
   3   1  -3   51.47    1.57
   3  -1  -3   62.00    1.78
  -3  -1   3   57.62    1.83
  -3  -1   3   59.31    1.53
  -3  -1   3   56.19    1.43
   3  -1  -3   58.42    1.80
  -3  -1   3   61.49    1.79
   3  -1  -3   59.56    1.74
  -3  -1   3   59.35    1.82
   3  -1  -3   58.69    1.77
   3  -1  -3   56.71    1.75
  -3  -1   3   59.85    1.50
   3   1  -2   15.93    0.92
  -3   1   2   15.60    0.99
  -3   1   2   16.48    0.89
   3   1  -2   15.81    1.01
   3   1  -2   15.74    1.02
  -3   1   2   16.04    0.97
   3   1  -2   16.89    0.52
  -3   1   2   17.61    1.10
  -3   1   2   16.42    1.01
  -3   1   2   15.74    0.88
   3  -1  -2   18.10    1.06
   3  -1  -2   16.82    0.88
   3  -1  -2   16.63    0.99
   3  -1  -2   16.43    1.01
  -3  -1   2   16.93    0.88
  -3  -1   2   16.68    0.89
  -3  -1   2   16.02    1.04
   3  -1  -2   15.49    1.05
  -3  -1   2   16.31    1.04
  -3   1   1   56.11    1.58
  -3   1   1   54.94    1.65
  -3   1   1   55.73    1.60
   3   1  -1   54.20    1.19
   3   1  -1   57.47    1.60
   3   1  -1   54.90    1.64
  -3   1   1   57.12    1.44
   3   1  -1   53.80    1.63
   3   1  -1   54.62    1.20
   3   1  -1   55.85    1.57
   3  -1  -1   57.11    1.61
   3  -1  -1   54.96    1.43
   3  -1  -1   53.70    1.56
  -3  -1   1   54.19    1.66
  -3  -1   1   56.14    1.57
   3  -1  -1   56.81    1.68
   3  -1  -1   57.50    1.59
  -3  -1   1   58.39    1.63
   3   1   0  145.30    3.24
  -3   1   0  153.88    3.29
  -3   1   0  154.19    3.21
  -3   1   0  150.81    3.29
   3   1   0  153.23    3.32
   3   1   0  150.17    3.21
   3   1   0  153.46    3.26
  -3   1   0  153.70    3.23
  -3   1   0  153.17    3.12
   3   1   0  149.37    3.27
   3   1   0  152.71    3.07
   3  -1   0  149.26    3.28
  -3  -1   0  144.34    3.22
  -3  -1   0  149.42    3.24
  -3  -1   0  154.76    3.23
   3  -1   0  149.08    3.16
   3  -1   0  155.14    3.30
   3  -1   0  154.42    3.12
   3  -1   0  149.02    3.19
  -3  -1   0  148.67    3.32
  -3  -1   0  153.01    3.24
  -3   1  -1   13.27    1.02
  -3   1  -1   13.34    1.09
   3   1   1   14.35    1.23
   3   1   1   14.78    1.08
  -3   1  -1   14.56    0.98
  -3   1  -1   14.34    0.96
   3   1   1   15.10    0.92
   3   1   1   15.02    1.09
   3   1   1   14.00    1.00
   3  -1   1   15.05    0.96
   3  -1   1   15.54    0.97
  -3  -1  -1   14.13    1.21
   3  -1   1   14.85    0.96
   3  -1   1   13.91    0.93
  -3  -1  -1   15.22    0.99
   3  -1   1   13.29    1.09
  -3  -1  -1   15.14    0.95
  -3  -1  -1   14.55    1.09
  -3  -1  -1   13.00    1.07
  -3   1  -2   49.52    1.58
   3   1   2   50.02    1.41
   3   1   2   52.78    1.82
  -3   1  -2   50.88    1.58
   3   1   2   50.20    1.86
  -3   1  -2   48.72    1.68
  -3   1  -2   49.24    1.90
   3   1   2   51.30    1.69
   3  -1   2   50.18    1.86
  -3  -1  -2   47.99    1.81
  -3  -1  -2   45.74    2.06
  -3  -1  -2   52.13    1.48
  -3  -1  -2   50.94    1.75
   3  -1   2   47.60    1.83
   3  -1   2   51.67    1.74
  -3  -1  -2   49.22    1.73
   3  -1   2   49.73    1.50
   3  -1   2   49.03    1.51
   3  -1   2   48.24    1.52
   3   1   3    1.64    0.48
  -3   1  -3    1.98    0.62
  -3   1  -3    1.40    0.60
  -3   1  -3    1.80    0.66
   3   1   3    1.17    0.89
   3   1   3    2.17    0.73
  -3   1  -3    2.43    0.82
  -3  -1  -3    1.12    0.80
  -3  -1  -3   -0.08    0.75
   3  -1   3    2.80    0.93
   3  -1   3    1.69    0.79
  -3  -1  -3    1.55    0.53
   3  -1   3    1.77    0.57
  -3  -1  -3    1.58    0.74
   3  -1   3    1.41    0.55
   3  -1   3    2.00    0.86
   3  -1   3    2.37    0.66
   3   1   4   46.35    1.22
  -3   1  -4   41.82    2.19
  -3   1  -4   48.91    1.53
   3   1   4   42.68    1.82
  -3   1  -4   43.45    1.91
  -3   1  -4   47.44    1.74
   3   1   4   46.18    2.04
  -3   1  -4   45.63    1.64
   3   1   4   41.18    2.18
   3  -1   4   47.05    1.60
  -3  -1  -4   42.08    1.94
   3  -1   4   40.63    2.16
   3  -1   4   46.25    1.48
  -3  -1  -4   42.60    2.00
   3  -1   4   44.31    1.97
  -3  -1  -4   46.97    2.30
  -3  -1  -4   42.74    1.79
   3  -1   4   45.83    2.05
   3  -1   4   42.66    1.53
  -3   1  -5   13.54    1.11
  -3   1  -5   13.94    1.41
   3   1   5   12.43    1.23
  -3   1  -5   13.44    1.50
   3   1   5   13.04    1.60
  -3   1  -5   12.88    1.26
  -3  -1  -5   13.16    1.41
  -3  -1  -5   13.71    1.42
   3  -1   5   15.10    1.22
   3  -1   5   15.42    1.03
   3  -1   5   13.20    1.01
   3  -1   5   14.42    1.62
  -3  -1  -5   13.08    1.54
  -3   1  -6    8.62    1.18
   3   1   6    8.41    1.39
  -3   1  -6    6.19    1.25
   3   1   6    7.96    1.20
  -3   1  -6    6.65    1.01
  -3  -1  -6    9.07    1.42
   3  -1   6    7.26    1.44
  -3  -1  -6    9.43    1.21
   3  -1   6    7.95    0.96
  -3  -1  -6    8.63    1.40
   3  -1   6    8.25    0.96
   3  -1   6    6.39    0.69
  -3   1  -7    1.21    1.35
  -3   1  -7    0.52    1.25
   3   1   7    1.26    1.26
   3   1   7    0.63    1.61
  -3   1  -7    0.16    0.91
   3  -1   7   -0.11    0.93
  -3  -1  -7    0.46    1.38
  -3  -1  -7    1.66    1.08
  -3  -1  -7    0.73    1.21
   3  -1   7    0.28    1.30
  -3   1  -8    0.01    1.45
   3   1   8    0.49    1.39
  -3   1  -8   -1.40    1.04
  -3   1  -8   -1.15    1.47
   3   1   8    1.31    1.49
  -3  -1  -8    1.31    1.42
  -3  -1  -8   -0.88    1.24
  -3  -1  -8    4.97    1.71
   3  -1   8   -3.16    1.34
   3  -1   8    2.32    1.77
   3   1   9    1.70    2.37
  -3   1  -9    0.84    1.72
  -3   1  -9    3.13    1.50
  -3  -1  -9    0.46    1.85
   3  -1   9    4.79    3.16
  -3  -1  -9    2.90    1.54
  -3   1 -10   44.67    2.95
   3   1  10   29.27    3.61
  -3   1 -10   37.58    3.44
  -3  -1 -10   35.58    3.54
   3  -1  10   41.74    3.61
  -3  -1 -10   39.45    3.19
  -3   1 -11    2.02    1.79
  -3   1 -11    1.51    2.25
   3   1  11    0.73    2.51
  -3  -1 -11    4.46    2.46
  -3  -1 -11    2.34    1.85
   3  -1  11    3.47    2.41
   3   1  12   -0.13    2.89
  -3   1 -12    3.46    2.78
  -3  -1 -12    4.98    2.22
   3  -1  12    3.00    2.77
  -3  -1 -12    5.34    2.79
   3   2 -14   25.71    3.14
  -3   2  14   33.21    4.56
   3   2 -14   34.78    4.37
   3  -2 -14   25.33    2.94
  -3  -2  14   27.97    3.51
   3  -2 -14   22.65    3.33
   3   2 -13   -3.84    1.54
   3   2 -13   -0.23    2.25
  -3   2  13   -0.75    2.47
  -3  -2  13    0.11    2.28
   3  -2 -13    1.72    2.27
   3  -2 -13   -0.57    2.07
   3   2 -12    1.24    1.43
  -3   2  12    1.26    2.18
   3   2 -12   -0.85    2.02
   3  -2 -12    2.16    1.86
  -3  -2  12    1.07    2.16
   3  -2 -12   -2.49    1.73
   3   2 -11   -0.07    1.28
   3   2 -11    0.67    1.65
  -3   2  11    0.19    1.82
   3  -2 -11    4.27    1.72
  -3  -2  11    0.33    1.52
   3  -2 -11    3.29    1.56
   3   2 -10   27.93    1.95
   3   2 -10   30.27    2.07
   3   2 -10   27.30    2.29
   3   2 -10   28.60    2.72
  -3   2  10   27.92    2.87
  -3   2  10   27.08    2.43
  -3   2  10   28.74    1.66
   3  -2 -10   28.18    3.46
  -3  -2  10   30.26    2.20
   3  -2 -10   30.93    2.40
   3  -2 -10   28.65    2.47
  -3  -2  10   25.68    2.56
   3  -2 -10   25.80    1.61
   3   2  -9   -1.00    1.22
   3   2  -9    0.00    0.87
  -3   2   9   -0.32    0.88
   3   2  -9    0.16    1.06
  -3   2   9    0.85    1.41
   3   2  -9   -0.83    1.02
  -3   2   9    0.61    1.23
   3  -2  -9   -0.34    1.09
  -3  -2   9    0.44    1.14
   3  -2  -9    0.91    1.22
   3  -2  -9   -0.14    1.77
   3  -2  -9    0.39    0.81
  -3  -2   9    1.01    1.07
  -3   2   8    2.63    1.16
   3   2  -8    0.28    0.99
  -3   2   8   -0.87    1.01
   3   2  -8    0.06    0.76
   3   2  -8   -0.07    0.74
  -3   2   8   -0.05    0.78
   3  -2  -8   -0.71    0.95
   3  -2  -8   -0.38    0.73
   3  -2  -8    0.42    1.51
  -3  -2   8   -0.36    0.97
   3  -2  -8   -0.54    0.99
  -3  -2   8    0.73    0.94
   3   2  -7    1.66    0.64
  -3   2   7    1.19    0.92
   3   2  -7    1.53    1.07
  -3   2   7    1.06    0.74
  -3   2   7    1.72    1.05
   3   2  -7    1.85    1.03
   3   2  -7    0.82    0.62
   3   2  -7    1.09    0.87
  -3  -2   7    1.00    0.83
  -3  -2   7    1.22    0.98
   3  -2  -7    2.05    0.74
   3  -2  -7    2.34    1.14
  -3  -2   7    2.28    0.89
   3  -2  -7   -0.73    0.84
   3  -2  -7    1.97    0.95
   3   2  -6   10.93    0.97
   3   2  -6   10.91    1.32
  -3   2   6   10.74    1.25
  -3   2   6   10.80    1.16
   3   2  -6   11.19    0.92
  -3   2   6   10.56    1.45
  -3   2   6   10.12    1.24
   3   2  -6   11.49    1.27
   3   2  -6   12.53    1.47
  -3   2   6   12.62    1.34
   3  -2  -6    9.31    1.09
  -3  -2   6   12.66    1.50
   3  -2  -6   13.68    1.33
   3  -2  -6   12.14    1.31
   3  -2  -6   11.55    1.19
  -3  -2   6   10.28    1.57
   3  -2  -6   12.13    1.50
  -3  -2   6   12.57    1.29
  -3  -2   6   12.65    1.37
  -3  -2   6   11.88    1.25
  -3   2   5   13.87    1.25
   3   2  -5   17.37    1.44
  -3   2   5   16.37    1.18
  -3   2   5   18.23    1.41
   3   2  -5   17.92    1.24
   3   2  -5   17.45    0.94
   3   2  -5   14.68    1.22
  -3   2   5   15.82    1.37
  -3   2   5   16.02    1.43
   3   2  -5   16.85    0.97
   3  -2  -5   16.71    1.43
   3  -2  -5   15.57    1.43
   3  -2  -5   17.39    1.18
  -3  -2   5   15.00    1.16
   3  -2  -5   16.06    1.31
   3  -2  -5   15.83    1.49
  -3  -2   5   15.88    1.53
  -3  -2   5   16.48    1.41
  -3  -2   5   15.55    1.26
  -3  -2   5   16.76    1.18
   3   2  -4    0.13    0.47
  -3   2   4   -0.14    0.60
  -3   2   4    0.77    0.66
  -3   2   4   -0.34    0.72
   3   2  -4    0.30    0.79
  -3   2   4   -0.44    0.62
  -3   2   4   -0.34    0.73
   3   2  -4   -0.14    0.52
   3   2  -4    1.09    0.68
   3   2  -4    0.09    0.43
  -3  -2   4    1.07    0.74
  -3  -2   4    0.97    0.74
   3  -2  -4   -0.46    0.81
   3  -2  -4    0.60    0.68
   3  -2  -4    0.66    0.79
  -3  -2   4    0.44    0.69
  -3  -2   4    0.24    0.51
   3  -2  -4    0.10    0.62
  -3  -2   4   -0.06    0.48
   3  -2  -4   -0.45    0.60
  -3   2   3   24.17    1.13
  -3   2   3   22.94    1.30
   3   2  -3   23.80    1.00
  -3   2   3   22.67    1.39
   3   2  -3   24.02    1.34
   3   2  -3   22.96    1.33
  -3   2   3   24.08    1.33
  -3   2   3   25.37    1.23
   3   2  -3   24.94    0.99
  -3  -2   3   23.54    1.38
   3  -2  -3   23.83    1.36
   3  -2  -3   23.72    1.26
  -3  -2   3   24.11    0.86
  -3  -2   3   23.46    0.85
   3  -2  -3   25.83    1.29
  -3  -2   3   24.30    0.84
  -3  -2   3   23.77    1.32
   3  -2  -3   23.81    1.35
   3  -2  -3   23.67    1.07
  -3  -2   3   24.68    0.85
  -3  -2   3   22.90    1.31
  -3   2   2   76.56    1.79
   3   2  -2   80.17    2.17
  -3   2   2   80.17    2.13
  -3   2   2   80.18    2.13
  -3   2   2   77.81    2.22
   3   2  -2   73.49    1.90
  -3   2   2   79.10    2.07
  -3   2   2   76.72    1.98
   3   2  -2   77.03    2.14
   3  -2  -2   76.41    2.11
  -3  -2   2   77.69    2.15
  -3  -2   2   78.77    2.20
  -3  -2   2   80.47    1.85
   3  -2  -2   78.71    2.11
   3  -2  -2   78.78    2.15
  -3  -2   2   77.25    1.84
   3  -2  -2   79.56    2.18
  -3   2   1    0.35    0.36
   3   2  -1    0.46    0.54
  -3   2   1    0.89    0.55
   3   2  -1    0.00    0.61
  -3   2   1   -0.06    0.60
   3   2  -1    0.43    0.49
  -3   2   1    0.39    0.59
   3   2  -1    0.62    0.32
  -3   2   1    0.63    0.56
   3   2  -1    0.57    0.57
   3  -2  -1    0.80    0.61
  -3  -2   1    0.64    0.50
   3  -2  -1    1.04    0.34
  -3  -2   1    0.01    0.58
   3  -2  -1    1.02    0.55
  -3  -2   1    0.68    0.28
  -3  -2   1   -0.39    0.62
   3  -2  -1    0.38    0.53
   3  -2  -1    0.43    0.66
  -3  -2   1    1.45    0.55
   3   2   0    0.81    0.65
  -3   2   0    0.51    0.68
  -3   2   0    0.89    0.62
   3   2   0    0.00    0.71
   3   2   0    0.23    0.58
   3   2   0    1.26    0.58
   3   2   0    0.67    0.47
  -3   2   0    1.07    0.41
  -3   2   0    0.57    0.55
  -3  -2   0    1.33    0.58
   3  -2   0    0.83    0.52
   3  -2   0    1.50    0.71
   3  -2   0    1.56    0.55
  -3  -2   0    0.59    0.44
   3  -2   0    1.19    0.61
  -3  -2   0    1.48    0.61
  -3  -2   0    1.16    0.61
   3  -2   0    0.81    0.42
  -3  -2   0    1.21    0.69
   3   2   1   14.13    1.05
  -3   2  -1   13.03    1.04
  -3   2  -1   14.85    0.88
   3   2   1   14.09    1.20
   3   2   1   15.27    1.17
   3   2   1   14.11    1.17
  -3   2  -1   12.85    0.97
  -3   2  -1   15.24    1.14
   3   2   1   14.38    1.00
  -3   2  -1   13.61    1.21
  -3  -2  -1   14.44    1.01
  -3  -2  -1   14.50    1.21
   3  -2   1   14.14    1.24
   3  -2   1   14.11    0.90
   3  -2   1   14.90    0.91
  -3  -2  -1   13.93    1.23
  -3  -2  -1   14.35    1.02
   3  -2   1   13.80    1.10
  -3  -2  -1   14.70    1.09
   3  -2   1   13.75    0.90
  -3   2  -2   17.54    1.17
   3   2   2   16.51    1.33
  -3   2  -2   17.68    1.05
   3   2   2   17.13    1.19
   3   2   2   20.49    1.47
   3   2   2   14.98    0.97
  -3   2  -2   17.75    1.13
  -3   2  -2   16.48    1.38
   3   2   2   17.47    1.22
  -3   2  -2   16.65    1.05
   3  -2   2   17.26    1.46
  -3  -2  -2   17.44    1.32
  -3  -2  -2   17.45    1.27
   3  -2   2   16.15    1.07
   3  -2   2   16.78    0.99
   3  -2   2   17.51    1.15
  -3  -2  -2   16.93    1.38
   3  -2   2   16.71    0.90
  -3  -2  -2   17.09    1.27
  -3  -2  -2   15.94    1.01
  -3   2  -3   38.84    1.40
  -3   2  -3   37.44    1.65
   3   2   3   37.14    1.88
  -3   2  -3   38.97    1.50
   3   2   3   39.30    1.28
  -3   2  -3   39.98    1.60
   3   2   3   38.76    1.79
  -3   2  -3   37.99    1.85
   3   2   3   39.42    1.70
   3  -2   3   38.42    1.50
   3  -2   3   39.89    1.93
  -3  -2  -3   37.52    1.69
  -3  -2  -3   37.98    1.87
   3  -2   3   37.91    1.23
   3  -2   3   40.65    1.29
   3  -2   3   40.02    1.72
   3  -2   3   38.69    1.93
  -3  -2  -3   39.22    1.31
  -3  -2  -3   38.59    1.80
  -3  -2  -3   38.93    1.85
  -3   2  -4   23.74    1.25
  -3   2  -4   22.50    1.57
   3   2   4   23.37    1.69
  -3   2  -4   25.15    1.72
  -3   2  -4   26.00    1.38
   3   2   4   26.54    1.67
  -3   2  -4   26.89    1.39
   3   2   4   24.70    1.02
   3   2   4   24.79    1.65
  -3  -2  -4   25.73    1.08
  -3  -2  -4   24.38    1.75
   3  -2   4   25.41    1.06
   3  -2   4   24.54    1.34
  -3  -2  -4   24.23    1.62
  -3  -2  -4   20.11    1.81
   3  -2   4   22.16    1.75
   3  -2   4   23.19    1.04
  -3  -2  -4   22.91    1.55
   3  -2   4   25.11    1.64
  -3   2  -5    6.82    0.97
   3   2   5    6.52    1.16
  -3   2  -5    6.79    0.85
  -3   2  -5    6.94    1.11
   3   2   5    7.28    1.25
  -3   2  -5    7.17    0.98
   3  -2   5    6.56    1.24
  -3  -2  -5    5.68    1.22
   3  -2   5    6.56    0.85
  -3  -2  -5    7.39    1.12
  -3  -2  -5    6.93    1.32
   3  -2   5    7.16    0.80
   3  -2   5    7.55    0.92
  -3   2  -6    2.55    1.13
  -3   2  -6    1.65    1.01
  -3   2  -6    2.34    0.84
   3   2   6    3.72    1.17
   3   2   6    2.14    1.24
  -3  -2  -6    2.24    1.12
  -3  -2  -6    2.57    1.20
   3  -2   6    0.42    1.17
   3  -2   6    2.98    0.79
  -3  -2  -6    2.87    1.35
   3  -2   6    2.59    0.83
  -3   2  -7    0.77    1.18
   3   2   7    0.56    1.37
  -3   2  -7   -0.18    1.20
  -3   2  -7   -0.99    0.86
   3  -2   7   -0.35    0.77
   3  -2   7   -0.14    1.32
  -3  -2  -7   -0.37    1.24
   3  -2   7   -0.46    0.84
  -3  -2  -7    1.73    1.21
  -3  -2  -7   -0.68    1.54
  -3   2  -8   11.02    1.38
  -3   2  -8   13.03    1.92
   3   2   8   14.96    2.16
  -3   2  -8   13.19    1.68
   3   2   8   12.70    1.71
   3  -2   8   10.75    1.98
  -3  -2  -8   12.57    1.69
   3  -2   8   11.55    1.30
  -3  -2  -8   13.18    1.98
   3  -2   8   13.93    1.33
  -3  -2  -8   13.69    2.16
  -3   2  -9   25.81    3.00
  -3   2  -9   29.78    3.68
  -3   2  -9   35.67    4.66
  -3  -2  -9   32.00    3.89
   3  -2   9   36.76    4.92
  -3  -2  -9   36.24    2.83
   3   2  10    3.11    2.26
  -3   2 -10    3.15    2.07
  -3   2 -10   -1.41    1.37
  -3  -2 -10    3.47    1.96
   3  -2  10   -0.64    2.03
  -3  -2 -10    1.26    1.71
  -3   2 -11   -1.94    1.62
   3   2  11    0.72    2.37
  -3   2 -11    3.92    2.44
  -3  -2 -11   -2.16    2.11
   3  -2  11    3.75    2.60
  -3  -2 -11    3.31    2.05
  -3   2 -12    2.46    2.03
  -3   2 -12    4.64    2.74
   3   2  12    5.78    3.10
  -3  -2 -12    7.85    2.48
   3  -2  12    2.98    2.75
  -3  -2 -12    5.32    2.82
   3   3 -14    2.69    2.67
   3   3 -14   -1.66    1.84
  -3   3  14   -0.13    2.64
  -3  -3  14    1.71    2.54
  -3  -3  14   -4.07    2.69
   3  -3 -14   -4.51    2.56
   3  -3 -14   -0.39    2.42
   3   3 -13    0.49    1.60
   3   3 -13   -1.89    2.35
  -3   3  13   -5.03    2.43
   3  -3 -13   -0.17    2.24
  -3  -3  13    1.28    2.30
  -3  -3  13   -1.20    2.33
   3  -3 -13   -0.04    2.08
   3   3 -12    9.79    1.58
  -3   3  12    8.77    2.25
   3   3 -12    6.35    2.29
   3  -3 -12    2.89    2.04
  -3  -3  12   10.42    3.43
   3  -3 -12   10.25    2.22
   3   3 -11    2.12    1.79
   3   3 -11   -0.35    1.17
   3   3 -11   -1.75    2.17
   3   3 -11   -0.11    1.33
  -3  -3  11    2.33    1.74
   3  -3 -11    1.69    1.66
   3  -3 -11   -0.69    1.60
  -3  -3  11    0.40    1.28
  -3   3  10    4.26    1.36
   3   3 -10    1.73    1.20
   3   3 -10    3.38    1.03
   3   3 -10    1.69    1.61
   3   3 -10    4.18    1.54
  -3   3  10    3.16    1.56
  -3   3  10    2.88    1.77
   3  -3 -10    2.53    1.55
   3  -3 -10    1.80    0.98
  -3  -3  10    0.89    1.51
   3  -3 -10   -0.19    1.34
  -3  -3  10    4.20    1.46
  -3  -3  10    1.10    1.37
   3  -3 -10    3.36    2.01
   3   3  -9   31.46    2.10
   3   3  -9   29.24    1.90
  -3   3   9   30.23    1.76
  -3   3   9   31.95    2.49
  -3   3   9   31.90    2.32
   3   3  -9   31.44    1.64
   3   3  -9   28.24    2.42
   3  -3  -9   29.77    1.69
   3  -3  -9   36.52    2.90
  -3  -3   9   31.60    2.36
  -3  -3   9   31.18    2.26
  -3  -3   9   31.45    2.33
   3  -3  -9   29.18    2.39
   3  -3  -9   27.32    2.36
   3   3  -8    3.11    1.23
  -3   3   8    2.33    1.21
  -3   3   8    3.19    0.97
   3   3  -8    3.90    0.83
  -3   3   8    5.25    1.20
   3   3  -8    2.84    0.72
   3   3  -8    2.64    1.00
   3  -3  -8    4.64    0.90
   3  -3  -8    1.11    1.55
   3  -3  -8    3.29    1.17
   3  -3  -8    3.54    1.18
  -3  -3   8    3.84    1.15
  -3  -3   8    3.83    1.22
  -3  -3   8    2.29    1.04
  -3   3   7   33.99    2.02
   3   3  -7   37.35    1.91
   3   3  -7   36.32    1.41
   3   3  -7   36.59    1.36
  -3   3   7   31.68    2.12
   3   3  -7   38.08    2.15
   3   3  -7   39.33    2.23
  -3   3   7   36.82    1.72
  -3  -3   7   33.68    1.94
  -3  -3   7   35.81    2.07
  -3  -3   7   36.26    1.85
   3  -3  -7   36.58    2.39
  -3  -3   7   37.67    2.22
   3  -3  -7   37.45    1.98
   3  -3  -7   36.41    1.90
   3  -3  -7   38.79    1.71
  -3   3   6   -1.04    1.06
   3   3  -6   -0.48    0.49
   3   3  -6   -0.45    0.45
  -3   3   6    0.89    0.79
  -3   3   6   -1.37    0.86
   3   3  -6    1.17    0.91
  -3   3   6    0.38    0.92
  -3   3   6   -1.42    0.82
   3   3  -6    1.50    0.87
  -3  -3   6   -0.92    0.86
   3  -3  -6    0.37    0.73
  -3  -3   6    0.07    0.82
   3  -3  -6    0.23    0.84
   3  -3  -6   -0.39    0.76
  -3  -3   6   -0.14    0.84
  -3  -3   6    0.56    0.82
   3  -3  -6    1.56    1.06
  -3   3   5    1.56    0.91
   3   3  -5    2.21    0.82
  -3   3   5    2.12    0.89
  -3   3   5    1.15    0.84
   3   3  -5    0.89    0.79
   3   3  -5    2.05    0.47
  -3   3   5    1.75    0.80
  -3   3   5    1.76    0.82
   3   3  -5    1.35    0.45
   3  -3  -5    2.23    0.76
  -3  -3   5    1.85    0.82
   3  -3  -5    2.15    0.98
   3  -3  -5    1.49    0.86
  -3  -3   5    2.60    0.85
  -3  -3   5    2.04    0.71
  -3  -3   5    1.18    0.97
   3  -3  -5    1.53    1.04
   3  -3  -5    1.57    0.79
  -3  -3   5    1.53    0.71
   3   3  -4    5.55    0.99
  -3   3   4    3.42    0.87
   3   3  -4    4.75    0.55
   3   3  -4    5.11    1.05
  -3   3   4    6.23    0.81
  -3   3   4    4.89    0.86
  -3   3   4    5.69    1.04
   3  -3  -4    3.72    0.83
  -3  -3   4    5.66    0.69
  -3  -3   4    6.06    0.69
  -3  -3   4    5.31    0.97
   3  -3  -4    5.67    0.76
   3  -3  -4    4.48    1.08
  -3  -3   4    6.05    0.99
   3  -3  -4    5.03    0.82
  -3  -3   4    5.69    0.92
   3  -3  -4    6.30    1.02
   3   3  -3  400.51    7.56
  -3   3   3  404.08    7.97
  -3   3   3  408.41    8.00
  -3   3   3  415.55    7.60
  -3   3   3  406.05    8.17
   3   3  -3  399.63    7.53
   3   3  -3  402.95    8.05
   3   3  -3  393.38    8.03
   3   3  -3  412.60    7.50
  -3   3   3  408.12    7.96
  -3  -3   3  408.16    8.03
   3  -3  -3  411.17    8.15
   3  -3  -3  416.05    7.99
  -3  -3   3  396.88    7.28
  -3  -3   3  397.53    8.02
  -3  -3   3  397.27    7.52
   3  -3  -3  413.24    8.00
  -3  -3   3  405.38    8.04
  -3  -3   3  400.30    7.28
   3  -3  -3  405.79    7.99
  -3  -3   3  413.46    7.50
   3  -3  -3  401.25    7.60
  -3   3   2   22.24    1.38
   3   3  -2   21.32    1.31
   3   3  -2   22.71    1.38
  -3   3   2   20.63    1.38
   3   3  -2   22.00    0.84
  -3   3   2   21.53    1.22
   3   3  -2   20.98    1.04
  -3   3   2   23.03    0.82
  -3   3   2   22.84    1.43
  -3   3   2   23.04    0.81
   3   3  -2   22.16    1.06
   3  -3  -2   21.68    1.21
   3  -3  -2   23.00    0.80
  -3  -3   2   22.64    1.40
   3  -3  -2   22.92    1.33
  -3  -3   2   19.48    1.33
  -3  -3   2   22.08    0.83
   3  -3  -2   20.10    1.32
  -3  -3   2   21.19    0.98
   3  -3  -2   23.26    1.52
  -3   3   1   11.42    1.03
   3   3  -1   12.07    1.02
   3   3  -1   13.39    0.78
  -3   3   1   11.74    1.21
  -3   3   1   11.45    1.08
   3   3  -1   11.23    1.13
  -3   3   1   13.52    1.19
   3   3  -1   11.87    1.18
   3  -3  -1   13.00    1.24
  -3  -3   1   12.63    0.98
   3  -3  -1   11.29    1.14
  -3  -3   1   12.85    0.94
   3  -3  -1   11.10    1.02
  -3  -3   1   12.39    1.14
   3  -3  -1   11.87    1.08
  -3  -3   1   11.89    1.16
  -3   3   0    1.68    0.60
   3   3   0    1.02    0.66
  -3   3   0    1.93    0.76
  -3   3   0    0.54    0.74
   3   3   0    0.75    0.69
   3   3   0    1.96    0.76
  -3   3   0    1.56    0.33
   3   3   0    2.03    0.56
   3   3   0    2.16    0.67
   3  -3   0    1.45    0.77
  -3  -3   0    1.85    0.72
   3  -3   0    2.40    0.74
   3  -3   0    0.81    0.58
  -3  -3   0    1.70    0.65
  -3  -3   0    1.62    0.57
  -3  -3   0    1.00    0.67
  -3  -3   0    2.14    0.64
   3  -3   0    1.33    0.55
   3   3   1   26.37    1.32
   3   3   1   27.94    1.55
   3   3   1   24.89    1.49
  -3   3  -1   26.88    1.59
   3   3   1   26.01    1.34
  -3   3  -1   26.50    1.52
   3   3   1   26.82    1.45
  -3   3  -1   25.52    1.22
  -3   3  -1   28.11    1.21
  -3   3  -1   27.81    1.02
   3  -3   1   25.38    1.02
  -3  -3  -1   28.55    1.37
  -3  -3  -1   26.45    1.30
  -3  -3  -1   29.65    1.61
   3  -3   1   23.45    1.20
   3  -3   1   27.56    1.48
  -3  -3  -1   28.26    1.46
  -3  -3  -1   24.85    1.41
   3  -3   1   25.12    1.07
   3  -3   1   28.79    1.60
   3   3   2   21.01    1.25
   3   3   2   20.79    1.33
  -3   3  -2   21.80    1.44
  -3   3  -2   20.16    1.53
   3   3   2   19.85    1.65
  -3   3  -2   19.44    1.06
  -3   3  -2   20.11    1.16
  -3   3  -2   19.98    1.12
   3   3   2   21.47    1.49
   3   3   2   21.91    1.56
   3  -3   2   20.16    1.35
   3  -3   2   21.81    0.91
  -3  -3  -2   19.35    1.36
  -3  -3  -2   20.32    1.42
   3  -3   2   20.03    1.57
  -3  -3  -2   18.83    1.45
  -3  -3  -2   21.05    1.28
   3  -3   2   22.41    1.16
   3  -3   2   20.30    0.90
  -3  -3  -2   21.64    1.59
   3   3   3    1.70    0.63
   3   3   3    0.65    0.90
  -3   3  -3    0.59    0.85
  -3   3  -3    1.27    0.88
   3   3   3   -0.52    1.08
  -3   3  -3    0.51    0.70
   3   3   3    1.17    0.83
  -3   3  -3    1.25    0.56
  -3   3  -3    1.01    0.60
   3   3   3    1.03    0.96
  -3  -3  -3    1.88    0.68
  -3  -3  -3    1.40    0.83
   3  -3   3    1.10    0.77
  -3  -3  -3   -0.25    0.93
   3  -3   3   -0.09    1.03
  -3  -3  -3    0.12    0.86
  -3  -3  -3   -0.13    0.81
   3  -3   3    0.84    0.76
   3  -3   3    0.39    0.84
   3   3   4   10.65    1.43
   3   3   4    8.67    1.33
  -3   3  -4    9.01    1.12
  -3   3  -4    9.13    0.85
  -3   3  -4    8.57    0.95
  -3   3  -4    8.00    1.21
  -3   3  -4    9.73    1.13
   3   3   4    8.97    1.25
   3   3   4    8.48    1.00
   3  -3   4   11.30    1.34
   3  -3   4    8.93    1.00
   3  -3   4    8.92    1.12
  -3  -3  -4    7.84    1.62
  -3  -3  -4   11.81    1.41
  -3  -3  -4   10.43    1.04
  -3  -3  -4    8.11    1.23
  -3  -3  -4    9.17    1.22
   3  -3   4    9.22    1.23
  -3   3  -5   14.72    1.28
   3   3   5   15.00    1.73
   3   3   5   17.77    1.86
  -3   3  -5   16.69    1.68
   3   3   5   13.01    1.03
  -3   3  -5   14.08    1.58
  -3   3  -5   15.12    1.23
  -3   3  -5   16.72    1.86
   3  -3   5   15.33    1.79
  -3  -3  -5   15.59    1.05
   3  -3   5   14.02    1.78
  -3  -3  -5   13.51    1.45
  -3  -3  -5   16.19    1.09
   3  -3   5   14.87    1.48
  -3  -3  -5   16.20    1.66
   3  -3   5   13.44    1.45
  -3  -3  -5   14.83    1.72
   3   3   6   17.36    2.00
  -3   3  -6   17.52    1.54
   3   3   6   15.76    2.05
  -3   3  -6   16.23    1.37
  -3   3  -6   17.18    1.87
   3  -3   6   16.70    1.66
   3  -3   6   14.42    1.67
  -3  -3  -6   14.56    1.60
  -3  -3  -6   20.03    2.06
  -3  -3  -6   17.36    1.87
   3  -3   6   14.67    1.57
  -3   3  -7   14.46    1.49
  -3   3  -7   16.47    2.13
   3   3   7   16.52    1.99
  -3   3  -7   15.71    1.86
   3   3   7   14.37    1.74
   3  -3   7   14.84    1.34
   3  -3   7   12.66    1.87
  -3  -3  -7   21.12    2.37
   3  -3   7   12.83    1.35
  -3  -3  -7   19.16    2.24
  -3  -3  -7   13.63    2.09
   3   3   8   22.01    2.47
   3   3   8   24.67    2.58
  -3   3  -8   21.90    2.56
  -3   3  -8   18.48    1.90
  -3   3  -8   21.37    2.28
  -3  -3  -8   30.23    3.38
  -3  -3  -8   22.13    2.17
   3  -3   8   21.31    2.61
  -3  -3  -8   20.32    2.58
   3  -3   8   22.38    1.82
  -3   3  -9    3.86    1.29
  -3   3  -9    1.77    1.80
  -3   3  -9   -1.90    1.81
   3   3   9    3.21    2.04
  -3  -3  -9    2.83    1.69
  -3  -3  -9    1.99    1.77
   3  -3   9    1.62    2.03
  -3   3 -10   -0.24    1.39
   3   3  10   -2.45    2.19
  -3   3 -10   -0.09    2.02
  -3  -3 -10   -3.48    1.72
   3  -3  10   -0.47    1.98
  -3  -3 -10    1.77    1.99
   3   3  11   -0.31    2.57
  -3   3 -11    0.49    2.25
  -3   3 -11    0.58    1.67
  -3  -3 -11   -4.71    2.24
   3  -3  11    0.04    2.38
  -3  -3 -11    5.14    2.26
  -3   3 -12    4.38    2.05
  -3   3 -12    2.35    2.71
   3   3  12    2.89    3.09
   3  -3  12    0.46    2.92
  -3  -3 -12    1.65    2.78
  -3  -3 -12   -0.13    2.36
   3   4 -14    4.96    2.95
  -3   4  14   -2.19    2.81
   3   4 -14   -0.28    1.79
  -3  -4  14   -0.26    2.76
   3  -4 -14    1.39    2.53
   3  -4 -14    2.86    2.67
  -3  -4  14    1.74    2.76
   3   4 -13    2.67    2.62
   3   4 -13    0.44    1.59
  -3   4  13    0.85    2.42
  -3  -4  13    3.49    2.40
   3  -4 -13    0.87    2.32
  -3  -4  13    0.14    2.42
   3  -4 -13    3.34    2.37
  -3   4  12    0.14    2.20
   3   4 -12   -1.77    2.12
   3   4 -12   -1.75    1.27
  -3  -4  12   -4.07    1.90
   3  -4 -12    0.16    1.98
   3  -4 -12   -3.38    2.09
   3   4 -11   14.12    1.52
   3   4 -11   16.50    2.52
   3   4 -11   15.94    1.90
  -3   4  11   14.75    2.46
   3   4 -11   16.27    1.51
  -3  -4  11   18.02    2.33
  -3  -4  11   15.67    2.24
  -3  -4  11    9.91    2.25
   3  -4 -11   20.01    2.47
   3   4 -10    4.61    1.04
   3   4 -10    3.13    1.43
   3   4 -10    4.86    1.15
   3   4 -10    5.89    1.81
  -3   4  10    2.80    1.79
  -3  -4  10    5.82    1.61
  -3  -4  10    4.32    1.78
  -3  -4  10    7.10    1.41
   3  -4 -10    6.06    1.12
   3  -4 -10    4.13    1.63
   3  -4 -10    2.14    1.74
  -3   4   9   -2.87    1.40
   3   4  -9   -1.61    1.40
  -3   4   9   -1.53    1.39
   3   4  -9    0.42    0.77
  -3   4   9   -1.17    1.12
   3   4  -9   -0.42    1.14
   3   4  -9    1.00    0.83
  -3  -4   9    0.30    1.24
   3  -4  -9    1.54    2.01
   3  -4  -9   -1.51    1.36
   3  -4  -9   -0.82    1.20
   3  -4  -9    1.53    1.09
  -3  -4   9    1.11    1.36
  -3   4   8   17.27    2.14
   3   4  -8   17.69    1.87
   3   4  -8   16.39    1.22
   3   4  -8   14.79    1.14
  -3   4   8   16.25    2.11
  -3   4   8   15.23    1.70
   3   4  -8   18.30    2.19
   3  -4  -8   21.79    2.47
   3  -4  -8   14.26    1.88
   3  -4  -8   22.81    2.21
  -3  -4   8   16.35    2.10
  -3  -4   8   16.01    1.87
  -3   4   7    3.02    1.02
   3   4  -7    1.26    1.08
  -3   4   7    3.34    1.29
  -3   4   7    2.38    1.18
   3   4  -7    3.98    1.13
   3   4  -7    2.60    0.56
   3   4  -7    2.69    0.66
  -3  -4   7    4.17    1.23
   3  -4  -7    3.27    1.15
   3  -4  -7    2.60    1.04
   3  -4  -7   -0.08    1.62
  -3  -4   7    4.17    1.21
  -3  -4   7    2.54    0.97
   3  -4  -7    0.82    1.52
  -3   4   6    1.29    1.25
  -3   4   6    0.79    0.99
  -3   4   6    0.71    0.86
   3   4  -6    1.01    0.89
   3   4  -6    1.64    0.99
   3   4  -6    0.65    0.45
  -3   4   6    1.04    0.99
  -3   4   6   -0.19    1.06
   3   4  -6    1.33    0.52
  -3  -4   6    2.62    0.95
   3  -4  -6    3.68    1.09
  -3  -4   6    1.12    0.96
   3  -4  -6    1.29    1.26
   3  -4  -6    1.72    0.83
  -3  -4   6    2.66    1.09
  -3   4   5    3.87    1.04
  -3   4   5    5.05    0.96
  -3   4   5    6.13    1.15
   3   4  -5    4.66    0.50
  -3   4   5    4.59    0.97
  -3   4   5    4.68    0.97
   3   4  -5    4.38    0.52
   3   4  -5    4.07    0.94
   3  -4  -5    3.67    1.10
  -3  -4   5    4.21    0.86
  -3  -4   5    4.35    1.12
  -3  -4   5    3.74    0.96
   3  -4  -5    3.05    0.85
   3  -4  -5    4.86    1.21
   3  -4  -5    4.09    1.03
  -3  -4   5    4.70    0.88
  -3  -4   5    5.57    1.16
  -3   4   4   44.49    1.61
   3   4  -4   43.95    2.03
  -3   4   4   44.82    1.93
   3   4  -4   43.06    1.87
  -3   4   4   46.04    1.89
   3   4  -4   42.54    1.27
   3   4  -4   43.83    1.30
  -3   4   4   42.99    2.03
  -3   4   4   41.22    2.02
   3   4  -4   42.90    1.54
   3  -4  -4   42.07    1.90
   3  -4  -4   42.22    2.19
   3  -4  -4   45.90    2.03
  -3  -4   4   43.29    2.04
  -3  -4   4   43.80    1.55
  -3  -4   4   46.20    1.56
   3  -4  -4   43.52    1.56
   3  -4  -4   39.01    2.25
  -3  -4   4   41.65    1.92
  -3  -4   4   44.16    1.91
  -3   4   3   16.58    0.97
  -3   4   3   15.22    1.29
  -3   4   3   14.31    1.47
  -3   4   3   16.27    1.48
   3   4  -3   14.73    1.38
   3   4  -3   15.86    0.99
   3   4  -3   17.57    1.00
   3   4  -3   18.27    1.45
  -3   4   3   17.49    1.45
   3   4  -3   16.79    0.94
   3  -4  -3   14.36    1.58
  -3  -4   3   15.50    1.37
   3  -4  -3   14.16    1.36
  -3  -4   3   16.76    1.03
  -3  -4   3   16.16    1.70
   3  -4  -3   13.56    1.60
   3  -4  -3   16.35    0.91
   3  -4  -3   17.83    1.46
  -3  -4   3   15.93    1.45
   3   4  -2  143.93    3.19
   3   4  -2  147.30    3.56
  -3   4   2  150.29    3.61
  -3   4   2  146.72    3.49
  -3   4   2  143.43    3.73
   3   4  -2  148.11    3.22
   3   4  -2  146.81    3.10
   3   4  -2  142.11    3.64
   3  -4  -2  142.58    3.44
   3  -4  -2  145.22    3.74
  -3  -4   2  150.79    3.59
   3  -4  -2  142.25    3.67
  -3  -4   2  143.96    3.02
  -3  -4   2  138.81    3.08
  -3  -4   2  143.88    3.03
  -3  -4   2  145.77    3.62
   3  -4  -2  145.60    3.44
  -3   4   1   23.18    1.60
   3   4  -1   20.71    1.08
   3   4  -1   21.88    1.85
  -3   4   1   20.20    1.51
  -3   4   1   20.55    1.55
  -3   4   1   22.09    1.37
   3   4  -1   22.30    1.43
  -3  -4   1   21.39    1.13
  -3  -4   1   23.85    1.47
   3  -4  -1   21.51    1.25
  -3  -4   1   22.15    1.12
  -3  -4   1   21.27    1.18
   3  -4  -1   20.56    1.57
   3  -4  -1   19.92    1.45
   3  -4  -1   18.64    1.22
  -3  -4   1   22.13    1.49
  -3   4   0    1.15    0.83
  -3   4   0   -0.39    0.60
  -3   4   0    0.38    0.75
   3   4   0   -0.06    0.88
  -3   4   0    0.67    0.81
   3   4   0    0.52    0.63
   3   4   0    0.50    0.78
   3   4   0    1.28    0.75
   3   4   0    1.12    0.75
   3  -4   0    0.15    0.59
  -3  -4   0   -0.91    0.63
  -3  -4   0    0.81    0.64
   3  -4   0   -0.21    0.57
   3  -4   0   -0.72    0.70
   3  -4   0    0.66    0.88
  -3  -4   0    0.65    0.68
  -3  -4   0    1.20    0.85
  -3  -4   0   -0.34    0.72
  -3   4  -1    0.52    0.83
   3   4   1    0.86    0.70
  -3   4  -1   -0.66    0.60
   3   4   1    2.68    0.89
  -3   4  -1    0.42    0.42
  -3   4  -1   -0.39    0.58
   3   4   1    1.41    0.77
   3   4   1    0.80    0.82
  -3   4  -1    1.02    0.86
   3   4   1    0.33    0.80
  -3  -4  -1    1.19    0.83
   3  -4   1    0.87    0.96
  -3  -4  -1    1.68    0.82
  -3  -4  -1    0.50    0.83
   3  -4   1    1.29    0.54
  -3  -4  -1    0.97    0.78
   3  -4   1    0.96    0.51
  -3  -4  -1    0.13    0.71
   3  -4   1    0.96    0.80
   3   4   2    4.99    1.06
  -3   4  -2    2.55    0.69
   3   4   2    2.23    1.07
  -3   4  -2    2.91    0.94
   3   4   2    3.10    0.93
  -3   4  -2    2.77    0.61
  -3   4  -2    2.89    0.95
  -3   4  -2    2.50    0.62
   3   4   2    5.16    0.88
   3   4   2    3.66    0.96
  -3  -4  -2    3.57    0.92
   3  -4   2    2.47    0.62
   3  -4   2    1.91    1.14
  -3  -4  -2    3.57    1.00
  -3  -4  -2    1.71    0.81
  -3  -4  -2    4.22    0.89
  -3  -4  -2    2.95    0.92
   3  -4   2    3.25    0.42
   3  -4   2    1.98    0.85
   3   4   3    3.35    1.04
  -3   4  -3    5.63    0.83
  -3   4  -3    4.55    0.66
   3   4   3    6.28    1.21
  -3   4  -3    3.04    0.70
   3   4   3    5.06    0.86
  -3   4  -3    3.88    1.04
   3   4   3    6.06    1.09
  -3   4  -3    3.83    1.05
  -3  -4  -3    4.46    0.88
  -3  -4  -3    2.50    1.14
  -3  -4  -3    5.59    1.13
   3  -4   3    2.79    0.94
  -3  -4  -3    5.80    1.10
   3  -4   3    3.84    0.90
   3  -4   3    4.13    0.84
  -3  -4  -3    2.85    0.92
  -3   4  -4   12.28    1.65
  -3   4  -4   10.79    1.03
   3   4   4   11.93    1.37
  -3   4  -4   10.63    1.11
   3   4   4   11.12    1.23
  -3   4  -4    9.49    1.34
   3   4   4   10.76    1.39
  -3   4  -4   12.58    1.44
   3   4   4   16.09    1.99
   3  -4   4   10.02    1.22
   3  -4   4    9.98    1.21
   3  -4   4   13.83    1.77
   3  -4   4   10.54    1.15
  -3  -4  -4   11.66    1.70
  -3  -4  -4   13.09    1.58
  -3  -4  -4   13.13    1.54
  -3  -4  -4   10.65    1.31
  -3  -4  -4    9.88    1.21
  -3   4  -5    2.59    1.00
  -3   4  -5    2.57    1.26
   3   4   5    0.53    0.75
  -3   4  -5    2.06    1.27
  -3   4  -5    1.91    0.70
   3   4   5    3.10    1.32
   3   4   5    2.99    1.19
  -3   4  -5    1.64    0.79
   3  -4   5    1.39    1.16
   3  -4   5    3.11    1.13
  -3  -4  -5    2.91    0.84
  -3  -4  -5    2.06    1.55
   3  -4   5    2.76    0.92
  -3  -4  -5    1.39    1.08
  -3  -4  -5    0.17    1.04
  -3  -4  -5    1.74    0.84
   3  -4   5    1.47    1.26
  -3   4  -6   23.08    2.29
  -3   4  -6   26.47    2.12
   3   4   6   28.34    2.43
   3   4   6   27.14    2.39
  -3   4  -6   27.00    1.53
  -3   4  -6   23.91    1.75
   3  -4   6   27.37    2.15
  -3  -4  -6   29.92    1.43
  -3  -4  -6   29.17    2.28
  -3  -4  -6   22.83    2.27
  -3  -4  -6   28.90    1.43
  -3  -4  -6   32.76    2.68
   3  -4   6   27.02    1.80
   3  -4   6   27.39    2.29
  -3   4  -7    3.12    1.39
  -3   4  -7    3.19    0.95
   3   4   7    0.51    1.55
  -3   4  -7    3.55    1.16
   3   4   7    3.59    1.55
  -3  -4  -7    0.57    1.36
  -3  -4  -7    4.09    1.49
   3  -4   7    3.62    1.12
  -3  -4  -7    3.63    1.94
   3  -4   7    3.25    1.43
   3  -4   7    0.24    1.46
  -3   4  -8    2.93    1.61
  -3   4  -8    1.77    1.41
   3   4   8    0.04    1.68
  -3   4  -8    0.99    1.03
   3  -4   8    3.22    1.76
   3  -4   8   -0.74    1.10
  -3  -4  -8    0.34    1.50
  -3  -4  -8   -1.08    1.59
   3   4   9   11.93    2.39
  -3   4  -9   16.68    2.01
  -3   4  -9   12.83    2.22
   3  -4   9   12.80    1.44
   3  -4   9   11.48    2.28
  -3  -4  -9   12.67    2.21
  -3  -4  -9   12.39    2.15
  -3   4 -10   -1.17    2.15
  -3   4 -10   -0.08    1.44
   3   4  10   -2.39    2.18
  -3  -4 -10   -2.16    1.93
  -3  -4 -10   -3.05    1.96
   3  -4  10    1.93    2.32
  -3   4 -11    1.80    1.67
  -3   4 -11    2.41    2.57
   3   4  11    0.83    2.52
  -3  -4 -11    1.24    2.32
   3  -4  11    3.92    2.81
  -3  -4 -11    2.11    2.35
   3   4  12    3.21    3.25
  -3   4 -12   -1.93    2.94
  -3   4 -12   -3.79    1.90
  -3  -4 -12   -0.70    2.62
  -3  -4 -12    4.67    2.87
   3  -4  12    5.34    3.34
  -3   5  14    3.66    3.26
   3   5 -14   -0.74    1.85
   3   5 -14    2.18    3.18
   3  -5 -14    0.17    2.77
   3  -5 -14    7.30    2.99
  -3  -5  14    2.28    2.87
  -3  -5  14    0.38    2.86
   3   5 -13   -1.78    2.58
   3   5 -13    3.33    1.53
  -3   5  13   -3.14    2.44
  -3  -5  13    1.87    2.39
  -3  -5  13    2.11    2.47
   3  -5 -13   -3.64    2.34
   3  -5 -13   -1.91    2.34
   3   5 -12   -0.86    2.28
   3   5 -12    6.58    2.36
  -3   5  12    0.37    2.30
   3   5 -12    3.09    1.29
   3  -5 -12    0.51    2.28
   3  -5 -12    1.94    2.16
  -3  -5  12   -0.89    2.12
  -3  -5  12    1.95    2.20
   3   5 -11    1.32    1.78
  -3   5  11   -0.03    2.07
   3   5 -11    2.27    1.09
   3   5 -11   -0.18    1.22
   3   5 -11    2.58    2.10
  -3  -5  11    1.39    1.88
   3  -5 -11   -1.14    2.35
  -3  -5  11    1.64    1.60
   3  -5 -11   -1.17    1.96
  -3  -5  11   -3.19    1.77
   3   5 -10   12.59    1.43
   3   5 -10   10.97    1.80
   3   5 -10   13.80    2.18
   3   5 -10   13.79    1.59
  -3  -5  10   10.94    1.99
  -3  -5  10   13.77    1.73
   3  -5 -10   16.11    2.24
   3  -5 -10    9.23    1.94
   3  -5 -10    9.12    1.44
  -3  -5  10    9.01    1.81
   3   5  -9   23.00    2.37
  -3   5   9   23.08    2.69
  -3   5   9   23.86    2.26
   3   5  -9   21.39    2.47
  -3   5   9   20.17    2.22
   3   5  -9   19.21    1.34
   3   5  -9   21.66    1.33
  -3  -5   9   24.72    2.22
  -3  -5   9   19.42    2.37
   3  -5  -9   19.98    2.35
   3  -5  -9   17.94    2.57
   3  -5  -9   21.24    1.90
   3  -5  -9   22.57    2.56
  -3  -5   9   20.91    2.24
   3   5  -8   40.93    2.56
   3   5  -8   41.97    1.41
  -3   5   8   43.38    2.83
  -3   5   8   39.75    2.77
   3   5  -8   45.52    2.71
  -3   5   8   44.42    2.39
   3   5  -8   43.26    1.41
   3  -5  -8   47.56    2.19
   3  -5  -8   38.99    3.23
  -3  -5   8   39.78    2.41
  -3  -5   8   47.25    2.75
   3  -5  -8   44.09    2.70
   3  -5  -8   45.40    2.46
  -3   5   7    8.54    1.37
   3   5  -7    6.87    0.81
  -3   5   7    7.83    1.55
  -3   5   7    9.82    1.49
   3   5  -7    8.00    1.30
   3  -5  -7    8.71    1.80
  -3  -5   7    9.17    1.20
   3  -5  -7    5.88    1.33
   3  -5  -7    8.04    1.18
  -3  -5   7    8.01    1.39
   3  -5  -7    6.59    1.16
  -3  -5   7    5.74    1.41
  -3   5   6   12.63    1.60
  -3   5   6   10.80    1.35
  -3   5   6   11.26    1.41
  -3   5   6   10.20    1.79
   3   5  -6   10.51    0.82
   3   5  -6   11.43    1.41
   3   5  -6   10.57    0.77
  -3   5   6   13.36    1.51
  -3  -5   6   11.03    1.30
  -3  -5   6   11.93    1.31
   3  -5  -6   12.43    1.46
   3  -5  -6   12.41    1.54
   3  -5  -6   11.52    1.69
  -3  -5   6   11.96    1.59
  -3   5   5   41.68    1.87
   3   5  -5   36.28    2.11
  -3   5   5   39.62    2.22
  -3   5   5   40.39    2.29
   3   5  -5   42.34    1.29
  -3   5   5   40.05    2.26
  -3   5   5   39.51    2.11
   3   5  -5   40.48    1.85
   3   5  -5   39.62    1.22
   3  -5  -5   39.46    1.99
   3  -5  -5   41.17    2.21
   3  -5  -5   37.32    2.35
   3  -5  -5   40.56    1.86
  -3  -5   5   38.30    2.00
  -3  -5   5   44.33    1.87
  -3  -5   5   41.07    1.81
   3   5  -4  340.46    7.37
  -3   5   4  336.06    7.56
   3   5  -4  354.01    6.92
   3   5  -4  336.81    6.52
   3   5  -4  341.57    6.55
   3   5  -4  341.79    7.41
  -3   5   4  356.61    6.79
  -3   5   4  355.32    7.41
  -3   5   4  338.33    7.28
  -3  -5   4  357.11    6.93
   3  -5  -4  350.10    7.30
   3  -5  -4  345.55    7.33
   3  -5  -4  346.88    6.78
  -3  -5   4  333.16    7.31
  -3  -5   4  338.64    7.28
   3  -5  -4  339.67    7.33
   3   5  -3   92.12    2.92
  -3   5   3   97.33    2.22
  -3   5   3   89.79    2.97
   3   5  -3   90.55    2.82
  -3   5   3   95.22    2.96
   3   5  -3   91.81    2.28
   3   5  -3   95.86    2.34
  -3   5   3   91.81    2.78
  -3   5   3   87.69    3.00
   3   5  -3   93.53    2.44
   3  -5  -3   94.26    2.90
   3  -5  -3   88.13    2.75
   3  -5  -3   93.09    2.18
  -3  -5   3   94.65    2.85
   3  -5  -3   93.14    2.86
  -3  -5   3   92.98    2.45
  -3  -5   3   92.58    2.76
  -3   5   2    8.83    1.17
  -3   5   2    9.25    1.06
   3   5  -2    9.63    1.05
  -3   5   2    8.26    1.23
   3   5  -2    8.08    1.11
   3   5  -2    8.64    1.11
   3   5  -2    7.74    1.00
   3   5  -2    7.99    0.87
   3  -5  -2    6.52    1.08
  -3  -5   2    8.75    0.87
  -3  -5   2    7.06    1.04
   3  -5  -2    8.58    1.28
  -3  -5   2    7.37    0.84
   3  -5  -2    6.52    0.96
  -3  -5   2    7.44    0.94
   3  -5  -2    7.66    1.07
  -3  -5   2    7.25    1.22
  -3   5   1    0.86    0.82
   3   5  -1    1.15    0.64
  -3   5   1    2.25    1.03
   3   5  -1    0.65    0.84
   3   5  -1    1.16    0.69
  -3   5   1    0.44    0.84
  -3   5   1    1.22    0.71
   3   5  -1   -0.12    0.84
   3  -5  -1    1.28    0.81
   3  -5  -1    1.02    0.70
  -3  -5   1    1.94    0.86
   3  -5  -1    1.34    0.85
   3  -5  -1    1.62    1.13
  -3  -5   1    0.39    0.70
  -3  -5   1    0.37    0.70
  -3  -5   1    0.91    0.99
  -3   5   0   20.86    1.64
  -3   5   0   21.84    1.39
   3   5   0   20.06    1.62
  -3   5   0   18.15    1.78
   3   5   0   19.50    1.56
   3   5   0   21.91    1.54
  -3   5   0   21.25    1.27
   3   5   0   22.28    1.39
   3   5   0   20.06    1.40
  -3  -5   0   19.62    1.50
  -3  -5   0   20.44    1.56
   3  -5   0   19.43    1.18
  -3  -5   0   20.76    1.45
   3  -5   0   17.66    1.30
  -3  -5   0   20.02    1.69
   3  -5   0   21.88    1.87
   3  -5   0   19.73    1.58
  -3  -5   0   22.76    1.42
  -3   5  -1    0.68    0.69
   3   5   1    0.56    1.00
   3   5   1   -0.48    0.81
   3   5   1    0.07    0.96
  -3   5  -1    0.35    0.58
  -3   5  -1    0.28    1.06
  -3   5  -1    0.63    0.88
   3   5   1    0.97    0.85
   3   5   1    0.37    0.84
  -3  -5  -1    1.21    0.86
   3  -5   1    0.46    0.62
  -3  -5  -1    0.05    0.97
  -3  -5  -1   -0.96    0.76
   3  -5   1    0.48    0.80
   3  -5   1    0.15    0.50
   3  -5   1    0.21    0.41
  -3  -5  -1    0.68    0.87
  -3  -5  -1    0.21    0.89
  -3   5  -2   14.47    1.10
  -3   5  -2   15.86    1.15
  -3   5  -2   15.23    1.03
   3   5   2   14.80    1.75
   3   5   2   16.40    1.56
   3   5   2   16.34    1.51
   3   5   2   13.23    1.55
   3   5   2   14.50    1.62
  -3   5  -2   12.05    1.55
   3  -5   2   13.68    1.50
  -3  -5  -2   18.32    1.68
  -3  -5  -2   14.66    1.45
  -3  -5  -2   13.55    1.54
  -3  -5  -2   14.04    1.52
  -3  -5  -2   17.02    1.62
   3  -5   2   13.27    1.04
   3   5   3    9.94    1.38
   3   5   3    7.37    1.22
  -3   5  -3    9.05    1.10
  -3   5  -3    7.09    0.80
  -3   5  -3    7.11    0.93
   3   5   3    7.80    1.40
  -3   5  -3    6.59    1.27
   3   5   3    8.37    1.05
  -3  -5  -3    6.46    1.16
   3  -5   3    6.95    1.06
  -3  -5  -3    7.24    1.07
  -3  -5  -3    7.79    1.23
  -3  -5  -3    7.78    1.63
   3  -5   3    9.74    1.20
  -3  -5  -3    7.70    1.46
  -3  -5  -3    7.05    1.12
  -3   5  -4   19.48    1.20
   3   5   4   18.35    1.84
  -3   5  -4   18.31    1.82
   3   5   4   19.90    2.51
  -3   5  -4   21.26    1.35
  -3   5  -4   18.92    1.89
   3   5   4   20.23    2.22
  -3  -5  -4   22.40    1.73
  -3  -5  -4   20.22    2.13
   3  -5   4   16.60    1.61
   3  -5   4   19.62    1.67
  -3  -5  -4   21.77    1.93
  -3  -5  -4   18.80    1.92
  -3   5  -5    3.42    1.37
  -3   5  -5    3.80    0.80
   3   5   5    2.66    1.38
  -3   5  -5    1.35    0.83
   3   5   5    2.83    1.35
  -3   5  -5    3.68    1.05
  -3  -5  -5    4.16    1.09
  -3  -5  -5    1.98    1.18
  -3  -5  -5    5.02    1.82
   3  -5   5    2.28    1.30
   3  -5   5    3.38    1.09
  -3  -5  -5    2.61    1.19
   3  -5   5    0.81    1.33
  -3  -5  -5    3.64    1.05
   3   5   6    3.33    1.67
  -3   5  -6    6.49    0.93
  -3   5  -6    4.39    1.60
   3   5   6    8.08    1.62
  -3   5  -6    6.24    1.37
  -3  -5  -6    6.29    1.14
   3  -5   6    6.72    1.22
  -3  -5  -6    6.32    2.31
  -3  -5  -6    7.14    1.51
   3  -5   6    8.33    1.68
  -3  -5  -6    6.80    1.10
  -3  -5  -6    7.64    1.52
  -3   5  -7    1.49    0.90
   3   5   7    5.19    1.76
  -3   5  -7   -0.15    1.39
  -3   5  -7   -0.26    1.06
   3   5   7   -0.29    1.58
  -3  -5  -7    0.09    1.43
   3  -5   7    3.40    1.21
  -3  -5  -7    2.32    0.95
  -3  -5  -7    1.46    1.47
  -3  -5  -7    2.24    1.00
   3  -5   7    2.72    1.58
  -3   5  -8   10.07    1.97
  -3   5  -8   11.86    1.38
   3   5   8    8.24    2.62
  -3  -5  -8   10.29    2.05
   3  -5   8    7.70    1.41
  -3   5  -9   30.14    3.25
  -3   5  -9   24.59    3.09
  -3   5  -9   24.24    2.10
   3   5   9   25.15    2.96
   3  -5   9   20.59    2.36
  -3  -5  -9   27.72    3.37
   3  -5   9   24.24    2.85
  -3  -5  -9   26.11    3.10
  -3   5 -10   -0.96    1.42
  -3   5 -10   -0.12    2.33
   3   5  10    0.43    2.60
   3  -5  10   -1.35    2.22
  -3  -5 -10    2.10    2.37
  -3  -5 -10   -2.85    2.16
   3   5  11    1.20    3.05
  -3   5 -11    0.58    2.69
  -3   5 -11    0.30    1.64
   3  -5  11   10.11    2.77
  -3  -5 -11   -5.20    2.41
  -3  -5 -11    0.29    2.58
  -3   5 -12   -0.80    1.94
  -3   5 -12    2.54    3.01
   3   5  12   -0.03    3.45
  -3  -5 -12    4.79    2.99
  -3  -5 -12    0.54    2.76
   3  -5  12   -3.82    3.07
  -3   6  13    5.64    2.94
   3   6 -13    0.08    1.46
   3   6 -13   -0.06    2.80
  -3  -6  13    0.82    2.66
   3  -6 -13    0.84    2.89
   3  -6 -13    5.38    2.61
  -3  -6  13   -1.51    2.35
   3   6 -12   11.34    2.65
   3   6 -12    6.39    1.39
  -3   6  12    4.64    2.65
   3  -6 -12    8.68    2.43
   3  -6 -12    7.33    2.53
  -3  -6  12    2.21    2.40
  -3  -6  12    8.74    2.51
  -3   6  11   23.60    2.97
   3   6 -11   19.64    1.74
   3   6 -11   18.92    2.73
   3   6 -11   18.89    2.36
   3   6 -11   16.28    1.86
  -3  -6  11   18.93    2.56
   3  -6 -11   26.97    3.41
  -3  -6  11   26.72    3.49
   3  -6 -11   17.25    2.53
  -3  -6  11   19.77    2.21
   3   6 -10    1.19    0.91
   3   6 -10    1.39    1.75
  -3   6  10   -1.24    1.88
   3   6 -10   -1.29    1.39
  -3  -6  10   -0.38    1.50
  -3  -6  10    0.27    1.65
   3  -6 -10   -0.14    1.29
   3  -6 -10    0.55    1.72
   3  -6 -10    4.04    1.85
   3   6  -9   31.20    2.97
  -3   6   9   30.74    3.03
  -3   6   9   33.81    3.12
   3   6  -9   32.33    2.84
  -3  -6   9   31.83    2.78
  -3  -6   9   31.79    2.53
   3  -6  -9   29.05    2.80
   3  -6  -9   30.90    2.27
  -3  -6   9   29.37    2.66
   3  -6  -9   32.47    2.58
  -3   6   8   23.84    2.37
   3   6  -8   18.70    2.37
  -3   6   8   19.23    2.21
   3  -6  -8   21.37    2.21
   3  -6  -8   23.98    2.56
  -3  -6   8   26.54    2.37
  -3  -6   8   20.50    2.09
  -3  -6   8   20.45    2.39
   3  -6  -8   21.06    2.04
  -3   6   7   44.07    2.84
   3   6  -7   49.22    2.66
  -3   6   7   52.82    3.08
   3  -6  -7   46.68    2.69
  -3  -6   7   48.45    2.34
   3  -6  -7   44.03    2.36
   3  -6  -7   47.81    2.32
  -3  -6   7   49.34    2.66
   3   6  -6   14.03    0.91
   3   6  -6   12.50    1.66
   3   6  -6   13.04    1.61
  -3   6   6   15.99    1.91
   3   6  -6   14.51    0.98
  -3   6   6   15.48    1.99
  -3   6   6   13.27    2.01
  -3   6   6   15.65    1.84
  -3  -6   6   16.39    1.85
   3  -6  -6   14.86    1.49
   3  -6  -6   16.49    1.62
  -3  -6   6   13.34    1.61
  -3  -6   6   11.99    1.56
   3  -6  -6   17.07    1.93
   3   6  -5    0.36    0.55
  -3   6   5    0.63    0.92
  -3   6   5   -0.67    1.04
   3   6  -5    0.65    0.97
  -3   6   5   -0.73    1.38
   3   6  -5    2.71    1.15
  -3  -6   5    0.78    1.06
  -3  -6   5    0.38    0.91
   3  -6  -5    1.30    1.18
   3  -6  -5    0.37    0.94
  -3  -6   5    1.54    0.91
   3  -6  -5   -1.01    0.92
   3   6  -4    0.77    1.00
   3   6  -4   -0.52    0.66
   3   6  -4    0.34    0.57
  -3   6   4    0.86    1.22
  -3   6   4    0.40    0.94
  -3   6   4   -0.75    0.78
   3   6  -4   -0.31    0.87
  -3   6   4    1.27    1.11
   3  -6  -4   -0.02    0.95
  -3  -6   4   -0.84    0.91
   3  -6  -4    1.51    1.03
  -3  -6   4    1.74    0.88
   3  -6  -4   -1.13    0.68
  -3   6   3    0.72    1.01
   3   6  -3    0.89    0.74
   3   6  -3   -0.10    1.12
  -3   6   3   -0.17    0.86
   3   6  -3    0.62    0.59
  -3   6   3    1.25    1.21
   3   6  -3    0.61    0.79
  -3   6   3   -0.47    0.62
   3   6  -3    0.38    0.85
  -3  -6   3    0.83    0.87
  -3  -6   3    0.41    1.08
  -3  -6   3    0.43    0.85
   3  -6  -3   -1.47    0.88
   3  -6  -3    0.29    0.56
   3  -6  -3    0.25    0.94
   3   6  -2   28.15    1.55
  -3   6   2   24.23    1.91
   3   6  -2   28.31    1.42
  -3   6   2   25.86    2.58
   3   6  -2   23.46    1.88
   3   6  -2   26.81    1.57
  -3   6   2   25.25    1.67
   3   6  -2   23.46    1.75
  -3  -6   2   24.93    1.63
  -3  -6   2   25.38    1.19
   3  -6  -2   27.35    1.63
  -3  -6   2   24.92    1.51
   3  -6  -2   26.39    1.88
  -3   6   1    0.39    0.96
   3   6  -1    0.03    0.89
   3   6  -1   -0.34    0.66
   3   6  -1    0.25    1.04
  -3   6   1    1.81    0.81
  -3   6   1    1.21    0.94
   3   6  -1    0.31    0.84
   3   6  -1    0.95    0.93
  -3  -6   1    1.81    0.88
   3  -6  -1    2.24    0.84
  -3  -6   1    1.75    0.80
   3  -6  -1    2.01    0.99
  -3  -6   1   -0.14    0.86
  -3   6   0   30.40    1.54
   3   6   0   29.82    1.89
   3   6   0   31.34    2.04
   3   6   0   30.52    1.86
   3   6   0   30.39    1.88
   3   6   0   31.04    1.75
  -3   6   0   31.64    1.63
  -3   6   0   30.48    2.01
  -3  -6   0   29.92    1.70
   3  -6   0   29.99    1.41
  -3  -6   0   29.76    1.78
   3  -6   0   31.05    1.97
  -3  -6   0   29.75    1.76
  -3   6  -1   38.38    1.72
   3   6   1   37.34    2.17
   3   6   1   36.96    1.92
   3   6   1   37.89    2.56
   3   6   1   39.53    1.98
  -3   6  -1   35.79    2.25
   3   6   1   36.96    1.94
  -3   6  -1   37.50    1.64
  -3  -6  -1   39.10    2.06
   3  -6   1   38.56    1.29
   3  -6   1   36.06    2.02
  -3  -6  -1   40.52    2.00
  -3  -6  -1   41.18    2.06
   3   6   2    7.32    1.16
  -3   6  -2    7.89    1.31
  -3   6  -2    7.14    0.95
   3   6   2    6.26    1.16
   3   6   2    5.45    1.17
   3   6   2    8.66    1.42
  -3   6  -2    7.36    0.87
  -3  -6  -2    7.24    1.25
  -3  -6  -2    6.99    1.17
  -3  -6  -2    6.74    1.15
   3  -6   2    5.89    0.74
  -3  -6  -2    7.84    1.41
   3  -6   2    6.96    1.20
   3  -6   2    7.47    0.80
  -3   6  -3   21.05    1.30
  -3   6  -3   16.28    1.94
   3   6   3   22.16    1.68
  -3   6  -3   21.04    1.45
  -3   6  -3   20.34    1.47
   3   6   3   20.49    2.29
   3   6   3   17.83    1.82
   3   6   3   20.30    1.80
   3  -6   3   22.46    1.91
   3  -6   3   23.44    1.49
  -3  -6  -3   24.91    1.97
  -3  -6  -3   20.05    2.07
  -3  -6  -3   23.54    1.83
   3  -6   3   21.67    1.45
  -3  -6  -3   22.03    1.80
  -3   6  -4   -1.82    1.13
   3   6   4    0.81    1.61
  -3   6  -4    0.69    0.82
   3   6   4   -1.29    0.86
   3   6   4   -0.39    1.18
  -3   6  -4   -0.84    1.15
  -3   6  -4    1.29    0.74
   3   6   4    0.17    1.20
  -3  -6  -4   -0.70    1.26
  -3  -6  -4   -0.53    1.04
   3  -6   4    2.01    1.11
   3  -6   4    1.97    1.03
  -3  -6  -4   -0.11    1.31
  -3  -6  -4   -0.70    1.13
   3   6   5    1.75    1.40
  -3   6  -5    0.95    0.78
   3   6   5    2.32    1.27
  -3   6  -5    1.84    1.18
  -3   6  -5    1.86    1.44
   3  -6   5    1.16    1.40
  -3  -6  -5   -0.47    1.23
   3  -6   5   -0.04    1.36
  -3  -6  -5   -0.43    1.18
  -3  -6  -5   -0.65    1.01
   3  -6   5   -0.97    1.09
  -3  -6  -5    2.19    1.44
   3   6   6    9.39    1.84
  -3   6  -6    7.84    1.12
  -3   6  -6    6.73    1.47
  -3   6  -6    6.58    1.83
  -3   6  -6    9.81    1.07
   3   6   6    7.12    1.80
  -3  -6  -6   11.41    1.47
  -3  -6  -6   10.42    1.73
   3  -6   6    8.89    1.51
   3  -6   6    8.03    1.75
  -3  -6  -6    7.44    1.34
  -3  -6  -6    9.48    1.63
  -3   6  -7   12.37    1.83
  -3   6  -7    8.92    1.17
   3   6   7    8.15    2.02
  -3   6  -7   10.89    2.24
  -3   6  -7   10.68    1.21
   3  -6   7   11.78    1.62
  -3  -6  -7   11.09    1.87
   3  -6   7    9.60    2.04
  -3  -6  -7    9.19    1.98
  -3  -6  -7   14.43    1.90
   3   6   8    2.65    2.13
  -3   6  -8   -1.67    1.76
  -3   6  -8    2.79    1.25
  -3  -6  -8   -1.78    1.70
   3  -6   8    0.42    1.45
  -3  -6  -8    0.50    1.86
   3  -6   8   -1.09    1.95
  -3   6  -9    8.57    2.20
  -3   6  -9    6.74    1.36
   3   6   9    3.07    2.44
  -3  -6  -9    6.71    2.25
  -3  -6  -9    3.16    2.24
   3  -6   9    2.91    1.64
   3  -6   9    6.80    2.42
  -3   6 -10   16.13    1.76
   3   6  10   20.01    3.23
  -3   6 -10   13.96    2.80
  -3  -6 -10   12.48    2.72
  -3  -6 -10   11.34    3.43
   3  -6  10    7.70    2.76
  -3   6 -11    0.33    2.95
   3   6  11    6.45    3.31
  -3   6 -11   -1.20    1.64
  -3  -6 -11   -4.93    2.45
   3  -6  11   -3.02    2.70
  -3  -6 -11   -0.62    2.79
   3   7 -13    4.13    3.20
  -3   7  13   -1.41    3.16
   3   7 -13    2.44    1.47
   3  -7 -13    0.90    2.65
  -3  -7  13   -3.04    2.65
   3  -7 -13   -6.63    3.07
  -3  -7  13    3.53    2.87
  -3   7  12    0.52    2.68
   3  -7 -12   -0.08    2.78
  -3  -7  12    2.19    2.33
   3  -7 -12   -0.27    2.38
  -3  -7  12   -0.26    2.40
  -3   7  11   35.74    3.97
   3   7 -11   27.15    3.02
  -3  -7  11   34.75    3.60
   3  -7 -11   35.85    3.61
  -3  -7  11   40.06    3.45
  -3  -7  11   25.20    2.86
   3  -7 -11   32.89    4.08
  -3   7  10   42.59    4.00
   3   7 -10   48.54    3.54
   3  -7 -10   40.78    3.26
   3  -7 -10   41.13    3.76
  -3  -7  10   44.20    3.49
  -3  -7  10   42.39    3.36
  -3  -7  10   37.27    3.34
   3  -7 -10   38.15    2.79
   3   7  -9   27.61    3.16
  -3   7   9   37.69    3.42
  -3   7   9   33.38    3.05
   3  -7  -9   28.64    2.74
   3  -7  -9   28.82    2.59
  -3  -7   9   31.36    2.80
   3  -7  -9   34.76    3.02
  -3  -7   9   24.70    2.91
  -3  -7   9   37.28    3.00
  -3   7   8    1.03    1.52
   3   7  -8    3.67    1.73
  -3   7   8    0.19    1.79
   3  -7  -8    0.38    1.57
  -3  -7   8    0.84    1.47
   3  -7  -8    0.98    1.41
   3  -7  -8    1.10    1.37
  -3  -7   8    1.52    1.38
  -3  -7   8    0.72    1.54
  -3   7   7   12.39    1.79
  -3   7   7   13.07    2.03
   3   7  -7   12.33    1.68
   3   7  -7   10.83    1.03
   3   7  -7   13.35    1.83
  -3  -7   7   11.89    1.81
   3  -7  -7   12.17    1.67
   3  -7  -7   13.55    1.56
  -3  -7   7   10.52    1.54
   3  -7  -7   12.59    1.84
  -3  -7   7   11.85    1.68
   3   7  -6    5.83    1.23
   3   7  -6    5.91    0.72
  -3   7   6    8.25    1.52
  -3   7   6    4.87    1.55
   3   7  -6    6.05    1.52
   3   7  -6    5.62    0.79
  -3   7   6    4.89    1.47
  -3  -7   6    7.22    1.24
  -3  -7   6    5.53    1.36
   3  -7  -6    5.63    1.14
   3  -7  -6    5.96    1.64
   3  -7  -6    5.70    1.42
  -3  -7   6    5.27    1.46
  -3   7   5   19.47    2.16
   3   7  -5   23.05    1.46
  -3   7   5   19.83    2.22
  -3   7   5   22.37    1.83
   3   7  -5   25.04    1.89
   3   7  -5   24.95    2.16
   3   7  -5   24.87    1.26
  -3   7   5   22.13    2.62
  -3  -7   5   21.78    2.00
  -3  -7   5   19.06    2.23
   3  -7  -5   23.70    2.17
   3  -7  -5   21.19    2.27
  -3  -7   5   22.98    2.21
   3   7  -4   41.76    2.09
   3   7  -4   42.47    1.77
   3   7  -4   37.89    2.45
  -3   7   4   38.46    2.34
   3   7  -4   40.91    1.58
  -3   7   4   42.29    1.82
  -3   7   4   40.27    2.76
  -3   7   4   43.52    2.58
   3  -7  -4   40.82    1.72
   3  -7  -4   40.27    2.41
  -3  -7   4   39.45    2.13
   3  -7  -4   41.15    2.37
  -3  -7   4   39.47    2.16
  -3  -7   4   39.99    2.38
   3   7  -3    2.36    0.93
   3   7  -3    0.92    0.74
  -3   7   3    0.93    1.07
   3   7  -3   -0.87    1.00
  -3   7   3    2.07    1.30
   3   7  -3    0.44    1.07
  -3   7   3   -1.03    1.28
  -3   7   3    2.17    0.69
  -3  -7   3    1.01    0.92
  -3  -7   3    0.89    1.08
   3  -7  -3    1.61    0.66
   3  -7  -3    0.88    1.16
   3  -7  -3    1.76    1.10
   3   7  -2   60.27    2.43
   3   7  -2   62.14    2.31
   3   7  -2   57.85    2.61
  -3   7   2   61.39    2.49
   3   7  -2   61.45    2.16
  -3   7   2   59.60    3.59
  -3   7   2   64.89    2.85
   3  -7  -2   64.94    2.44
  -3  -7   2   64.87    2.47
   3  -7  -2   61.83    2.66
  -3  -7   2   60.01    1.78
  -3  -7   2   59.50    2.44
   3   7  -1   27.49    1.85
  -3   7   1   27.92    1.78
   3   7  -1   19.34    1.78
   3   7  -1   30.11    2.13
  -3   7   1   25.60    2.05
   3   7  -1   26.74    1.66
  -3   7   1   24.95    2.05
  -3  -7   1   24.48    1.64
   3  -7  -1   26.34    2.01
  -3  -7   1   23.52    1.95
  -3  -7   1   27.55    1.97
  -3  -7   1   26.44    1.83
   3  -7  -1   29.50    1.72
   3   7   0   -0.21    1.01
   3   7   0    0.75    0.97
   3   7   0    0.72    0.87
   3   7   0    0.96    1.17
  -3   7   0   -0.79    0.95
  -3   7   0    0.46    0.84
  -3   7   0    0.24    1.05
   3  -7   0    0.60    1.01
  -3  -7   0    0.62    0.93
  -3  -7   0    1.93    1.33
  -3  -7   0   -0.03    1.12
   3  -7   0    1.60    0.81
  -3  -7   0    0.75    1.05
   3   7   1   24.42    2.25
   3   7   1   19.54    1.81
   3   7   1   24.59    1.97
  -3   7  -1   20.89    2.00
  -3   7  -1   22.71    1.50
   3   7   1   21.26    1.81
  -3   7  -1   22.59    1.63
  -3  -7  -1   21.44    1.91
  -3  -7  -1   20.80    2.11
   3  -7   1   21.04    1.11
  -3  -7  -1   23.23    1.80
   3  -7   1   22.39    1.98
  -3  -7  -1   21.37    1.99
  -3   7  -2    7.29    1.48
  -3   7  -2    6.31    0.96
  -3   7  -2    6.98    1.07
   3   7   2    6.47    1.27
   3   7   2    5.08    1.59
   3   7   2    6.24    1.28
   3   7   2    7.12    1.29
   3  -7   2    4.03    0.73
  -3  -7  -2    5.38    1.39
  -3  -7  -2    5.97    1.26
  -3  -7  -2    3.43    1.17
   3  -7   2    5.39    0.79
   3  -7   2    3.77    1.26
   3   7   3    3.84    1.34
  -3   7  -3    3.39    0.87
   3   7   3    4.01    1.18
  -3   7  -3    4.46    1.44
   3   7   3    2.71    1.37
   3   7   3    4.04    1.71
  -3   7  -3    4.91    1.03
  -3  -7  -3    5.23    1.26
  -3  -7  -3    6.59    1.50
   3  -7   3    3.70    1.00
   3  -7   3    4.39    1.35
   3  -7   3    3.26    0.86
  -3  -7  -3    6.18    1.36
  -3   7  -4    9.95    1.27
   3   7   4    7.76    2.25
   3   7   4   10.88    1.41
   3   7   4   11.17    1.74
   3   7   4   11.72    1.70
  -3   7  -4    8.98    1.04
  -3   7  -4   10.68    1.74
  -3  -7  -4   11.80    1.68
  -3  -7  -4   13.01    1.83
  -3  -7  -4   10.10    1.49
   3  -7   4   10.63    1.41
   3  -7   4   12.10    1.65
  -3   7  -5    3.50    1.24
  -3   7  -5    3.76    1.80
  -3   7  -5    5.49    1.03
   3   7   5    5.17    1.53
  -3   7  -5    4.51    1.02
   3   7   5    3.30    1.67
  -3  -7  -5    3.72    1.32
   3  -7   5    1.77    1.43
   3  -7   5    3.70    1.56
   3  -7   5    5.16    1.19
  -3  -7  -5    6.52    1.56
  -3  -7  -5    3.06    2.03
  -3   7  -6    0.57    0.95
  -3   7  -6   -0.10    0.99
  -3   7  -6   -1.45    1.70
   3   7   6   -3.41    1.39
  -3   7  -6   -2.07    1.35
   3   7   6   -2.14    1.75
   3  -7   6    0.26    1.41
   3  -7   6   -2.06    1.18
  -3  -7  -6    0.07    1.57
  -3  -7  -6    0.70    1.23
  -3  -7  -6    4.47    1.69
   3  -7   6    2.12    1.78
   3   7   7    0.44    1.74
   3   7   7    3.01    3.43
  -3   7  -7   -1.57    1.10
  -3   7  -7    0.63    1.69
  -3   7  -7    3.18    1.10
  -3   7  -7    2.95    2.18
  -3  -7  -7   -0.57    1.76
   3  -7   7    3.34    1.49
   3  -7   7    0.70    1.88
  -3  -7  -7    0.44    1.97
  -3  -7  -7    1.22    1.31
   3  -7   7    3.19    1.56
  -3   7  -8    3.24    1.99
   3   7   8   -3.01    2.09
  -3   7  -8    0.05    1.47
  -3   7  -8   -1.55    1.16
   3  -7   8   -2.05    2.12
  -3  -7  -8    1.15    2.06
  -3  -7  -8    1.25    1.93
   3  -7   8    2.17    1.68
   3   7   9    2.71    2.67
  -3   7  -9    0.84    2.27
  -3   7  -9    2.59    1.34
   3  -7   9    3.62    2.61
   3  -7   9   -0.70    1.83
  -3  -7  -9    6.73    2.33
  -3  -7  -9    4.29    2.35
  -3   7 -10    1.11    1.43
  -3   7 -10   -1.59    2.73
   3   7  10    9.82    2.96
  -3  -7 -10   -0.81    2.35
   3  -7  10    5.14    2.83
  -3   7 -11    0.12    1.71
  -3   7 -11    0.88    3.17
   3   7  11    5.33    3.22
   3  -7  11    5.20    3.25
  -3  -7 -11   -2.40    2.66
  -3   8  12    8.30    3.11
  -3  -8  12    8.87    2.83
   3  -8 -12   12.08    2.84
  -3  -8  12    4.53    2.80
  -3   8  11   14.59    2.98
  -3  -8  11   13.73    2.62
  -3  -8  11   12.34    2.77
  -3  -8  11   15.26    2.83
   3  -8 -11   13.43    2.55
  -3   8  10   11.04    2.79
  -3  -8  10   12.80    2.81
   3  -8 -10   11.34    2.38
  -3  -8  10   13.31    2.35
   3  -8 -10   12.46    2.28
  -3  -8  10   11.70    2.26
   3   8  -9    6.49    2.13
  -3   8   9    3.33    2.12
  -3   8   9    4.83    3.14
   3  -8  -9    1.66    2.03
  -3  -8   9    1.13    1.92
   3  -8  -9    1.39    1.70
  -3  -8   9    0.55    1.85
   3  -8  -9    2.08    1.67
  -3  -8   9    3.30    1.83
   3   8  -8   13.65    2.25
  -3   8   8   14.66    2.21
  -3   8   8    9.13    2.28
  -3  -8   8   10.49    2.01
  -3  -8   8   14.29    2.12
   3  -8  -8    8.07    2.08
  -3  -8   8    8.61    1.81
   3  -8  -8   10.02    1.74
   3  -8  -8   12.69    1.95
   3   8  -7    1.83    0.74
  -3   8   7   -0.93    1.85
   3   8  -7   -0.31    1.67
  -3   8   7    4.54    1.69
   3   8  -7    0.90    1.50
   3   8  -7    1.58    0.81
   3  -8  -7   -0.22    1.71
  -3  -8   7    2.16    1.72
   3  -8  -7    3.36    1.29
   3  -8  -7    1.95    1.57
  -3  -8   7    1.68    1.44
  -3  -8   7    1.35    1.34
  -3   8   6    1.73    1.65
   3   8  -6   -0.25    0.74
   3   8  -6    1.82    1.59
  -3   8   6    2.05    1.71
   3   8  -6    0.93    0.84
   3   8  -6    0.04    1.32
  -3   8   6    2.50    1.51
   3  -8  -6    0.60    1.06
   3  -8  -6   -0.61    1.66
  -3  -8   6   -0.38    1.50
  -3  -8   6    2.37    1.36
   3  -8  -6    1.80    1.46
  -3  -8   6    1.40    1.29
  -3   8   5    0.20    2.01
  -3   8   5   -0.15    1.24
   3   8  -5    0.03    0.98
   3   8  -5    1.52    0.81
   3   8  -5   -0.23    1.20
  -3   8   5    3.50    1.49
  -3   8   5    1.65    1.58
   3   8  -5    2.89    1.41
   3  -8  -5    3.11    1.50
   3  -8  -5    0.82    1.58
   3  -8  -5    3.59    1.51
  -3  -8   5    1.47    1.33
  -3  -8   5    2.61    1.27
   3   8  -4   38.72    1.75
  -3   8   4   40.84    3.19
  -3   8   4   33.84    2.69
   3   8  -4   36.19    2.23
  -3   8   4   35.61    2.56
  -3   8   4   34.72    1.84
   3   8  -4   40.51    2.04
   3   8  -4   33.47    2.57
   3  -8  -4   33.16    2.59
   3  -8  -4   35.28    1.74
  -3  -8   4   38.95    2.27
   3  -8  -4   33.09    2.64
  -3  -8   4   38.46    2.55
  -3   8   3   13.69    1.89
   3   8  -3   15.25    1.54
  -3   8   3   13.26    1.21
  -3   8   3   16.16    1.70
  -3   8   3   14.07    1.81
   3   8  -3   12.72    1.44
   3   8  -3   12.96    1.71
   3   8  -3   13.96    1.80
  -3  -8   3   14.73    1.80
   3  -8  -3   14.86    1.14
   3  -8  -3   12.78    1.60
   3  -8  -3   13.93    1.73
  -3  -8   3   15.02    1.79
  -3  -8   3   14.30    1.76
  -3   8   2    1.46    1.27
   3   8  -2    2.41    1.18
  -3   8   2   -0.62    1.11
   3   8  -2    0.64    0.87
   3   8  -2    0.50    1.24
   3   8  -2    1.01    1.15
  -3  -8   2   -1.27    0.75
  -3  -8   2   -0.18    0.99
  -3  -8   2   -0.14    1.37
  -3  -8   2    3.78    1.28
   3  -8  -2   -0.01    1.25
   3  -8  -2    0.59    1.24
   3   8  -1    2.68    1.15
  -3   8   1    1.98    1.46
   3   8  -1    1.01    1.20
   3   8  -1    1.76    1.20
   3   8  -1    1.32    1.01
  -3   8   1    0.81    1.07
  -3   8   1    1.90    1.33
  -3  -8   1    1.58    1.26
  -3  -8   1    1.07    1.09
   3  -8  -1    2.64    1.33
   3  -8  -1    2.30    1.09
  -3  -8   1    0.03    1.05
  -3  -8   1    0.30    1.67
  -3   8   0    4.72    1.10
   3   8   0    3.90    1.14
   3   8   0    4.98    1.26
   3   8   0    3.60    1.40
  -3   8   0    5.85    1.36
  -3   8   0    4.76    1.50
   3   8   0    5.52    1.36
  -3  -8   0    5.63    1.33
  -3  -8   0    2.70    1.17
   3  -8   0    4.09    1.34
   3  -8   0    4.58    1.02
  -3  -8   0    6.32    1.46
   3   8   1    0.09    1.19
  -3   8  -1    0.43    0.93
   3   8   1   -0.57    1.06
   3   8   1   -1.14    1.14
  -3   8  -1    1.14    1.24
   3   8   1    0.88    1.50
  -3   8  -1   -0.07    1.18
   3  -8   1    0.25    1.24
  -3  -8  -1    0.33    1.23
  -3  -8  -1    0.62    1.25
  -3  -8  -1    1.72    1.14
  -3   8  -2    0.12    1.14
   3   8   2    2.04    1.78
  -3   8  -2   -0.19    0.91
   3   8   2    0.54    1.19
   3   8   2    0.85    1.18
  -3   8  -2    0.86    1.42
   3   8   2   -0.44    1.34
  -3  -8  -2    0.22    1.11
  -3  -8  -2   -0.19    1.29
  -3  -8  -2   -0.09    1.34
   3  -8   2    1.19    1.31
  -3   8  -3   21.56    1.66
   3   8   3   22.27    2.41
  -3   8  -3   20.68    2.02
   3   8   3   17.37    2.21
   3   8   3   17.08    2.33
  -3   8  -3   23.30    2.50
   3   8   3   24.40    2.28
   3  -8   3   22.45    2.48
  -3  -8  -3   22.04    2.24
  -3  -8  -3   23.11    2.49
   3  -8   3   18.47    1.72
   3  -8   3   23.34    1.55
  -3  -8  -3   20.05    2.08
   3   8   4    1.39    2.28
  -3   8  -4    1.76    1.53
   3   8   4    3.16    1.64
  -3   8  -4    1.13    0.96
  -3   8  -4    3.04    1.16
   3   8   4    3.24    1.42
  -3  -8  -4   -1.92    1.60
   3  -8   4    0.74    1.46
  -3  -8  -4    3.23    1.41
   3  -8   4   -0.50    1.40
  -3  -8  -4    0.90    1.37
   3   8   5   13.19    2.22
  -3   8  -5   12.14    1.31
  -3   8  -5   13.94    2.25
  -3   8  -5   11.23    1.30
   3   8   5   14.69    2.04
   3  -8   5   12.37    1.43
  -3  -8  -5   12.60    1.83
  -3  -8  -5   12.14    1.96
   3  -8   5   12.92    1.99
  -3  -8  -5   14.47    2.34
  -3   8  -6    0.75    1.14
  -3   8  -6    1.64    1.49
   3   8   6   -2.01    1.66
  -3   8  -6    0.25    1.09
   3   8   6   -2.07    1.85
  -3   8  -6    1.48    2.20
   3  -8   6   -0.14    1.67
  -3  -8  -6    2.92    1.74
  -3  -8  -6    0.85    1.85
  -3  -8  -6    0.65    1.46
   3  -8   6    0.90    1.90
   3  -8   6   -0.57    1.28
  -3   8  -7    4.59    1.23
   3   8   7    4.88    2.01
  -3   8  -7    2.08    1.24
  -3   8  -7   -0.63    2.18
  -3   8  -7    6.46    1.90
   3   8   7    5.19    2.36
   3  -8   7    6.74    1.65
  -3  -8  -7    1.46    1.59
  -3  -8  -7    5.53    2.13
   3  -8   7    5.12    1.94
  -3  -8  -7   -0.39    1.79
   3  -8   7    1.71    2.21
  -3   8  -8    4.60    2.49
  -3   8  -8    5.22    1.33
  -3   8  -8   -1.07    2.06
   3   8   8    6.49    2.54
   3  -8   8    0.11    2.42
   3  -8   8    2.52    1.97
   3  -8   8    0.39    1.82
  -3  -8  -8   -0.02    2.10
   3   8   9    1.74    2.80
  -3   8  -9   -3.40    2.52
   3  -8   9   -2.57    2.07
   3  -8   9    5.73    2.77
  -3  -8  -9    0.88    2.37
   3  -8   9    2.24    2.13
  -3   8 -10   -2.82    3.01
  -3   8 -10   -0.78    1.54
   3   8  10    0.69    3.18
  -3  -8 -10   -4.12    2.46
   3  -8  10   -3.41    2.94
  -3   9  11    2.38    3.06
  -3  -9  11    4.49    2.59
   3  -9 -11    4.26    2.49
  -3  -9  11    4.21    2.60
  -3   9  10    0.72    2.67
  -3  -9  10    5.55    4.19
  -3  -9  10   -2.89    2.26
  -3  -9  10    3.55    2.46
   3   9  -9    3.37    2.55
  -3   9   9    0.23    2.39
   3  -9  -9    6.46    1.95
  -3  -9   9    4.92    2.23
  -3  -9   9    5.49    2.16
   3  -9  -9    5.30    2.17
  -3  -9   9    3.54    2.18
   3   9  -8    7.33    2.30
  -3   9   8   11.95    2.46
  -3   9   8   11.31    2.35
   3   9  -8    8.14    2.05
  -3  -9   8    7.92    2.07
  -3  -9   8    8.82    2.22
  -3  -9   8    8.45    1.93
   3  -9  -8   11.13    1.87
   3  -9  -8   11.34    2.16
   3   9  -7    1.50    2.35
   3   9  -7   -0.23    1.07
   3   9  -7   -1.15    1.72
  -3   9   7    1.07    2.11
  -3   9   7    4.84    1.93
   3   9  -7    0.44    0.99
  -3  -9   7   -0.75    1.59
   3  -9  -7    1.18    1.35
   3  -9  -7    1.51    1.74
  -3  -9   7    6.21    2.25
  -3  -9   7    3.73    1.69
   3   9  -6    2.47    1.08
   3   9  -6    2.52    0.99
   3   9  -6    0.75    1.80
   3   9  -6    1.02    1.54
  -3   9   6    4.24    1.78
  -3   9   6    2.87    2.27
  -3  -9   6    5.88    1.59
   3  -9  -6    4.67    1.23
   3  -9  -6    2.45    1.70
  -3  -9   6    0.49    1.42
  -3  -9   6    1.94    1.91
   3   9  -5    8.62    1.65
  -3   9   5    8.84    2.06
   3   9  -5    8.92    1.90
  -3   9   5   10.92    1.91
   3   9  -5    7.25    1.26
   3   9  -5    9.51    1.19
   3  -9  -5    9.44    1.87
   3  -9  -5    7.53    2.39
  -3  -9   5    5.61    1.48
  -3  -9   5    8.30    1.80
   3  -9  -5    6.31    1.27
   3   9  -4   27.54    2.40
  -3   9   4   23.05    2.98
  -3   9   4   32.26    3.42
   3   9  -4   26.54    1.82
  -3   9   4   25.51    2.03
   3   9  -4   26.48    2.65
  -3   9   4   24.90    2.63
   3   9  -4   25.51    2.13
   3  -9  -4   28.22    2.75
  -3  -9   4   28.25    2.74
  -3  -9   4   24.75    2.28
   3  -9  -4   26.49    2.64
   3  -9  -4   24.69    1.70
  -3   9   3    1.35    1.85
   3   9  -3    1.62    1.50
   3   9  -3    1.31    1.00
   3   9  -3    0.35    1.34
  -3   9   3    1.01    1.35
   3   9  -3    1.14    1.33
  -3   9   3    0.51    1.56
   3  -9  -3   -0.48    1.50
  -3  -9   3    3.45    1.25
  -3  -9   3    0.02    1.41
   3  -9  -3   -1.13    1.45
  -3   9   2   14.24    2.04
   3   9  -2   11.52    1.71
   3   9  -2   10.96    1.37
  -3   9   2   11.18    1.67
   3   9  -2    9.01    1.71
   3   9  -2   13.15    1.74
   3  -9  -2   11.45    1.89
  -3  -9   2   12.66    1.86
   3  -9  -2   10.23    1.61
  -3  -9   2   15.38    1.96
  -3   9   1   46.71    2.56
   3   9  -1   47.37    2.63
   3   9  -1   42.24    2.79
   3   9  -1   51.37    3.06
   3   9  -1   46.71    2.46
  -3   9   1   49.44    3.44
  -3   9   1   47.93    3.16
  -3  -9   1   48.24    2.51
   3  -9  -1   46.52    3.08
  -3  -9   1   47.80    3.13
   3  -9  -1   49.38    2.46
  -3  -9   1   50.28    2.24
   3   9   0    3.69    1.56
  -3   9   0    3.49    1.28
  -3   9   0    6.36    1.76
   3   9   0    3.50    1.32
   3   9   0    2.53    1.49
   3   9   0    3.98    1.73
  -3   9   0    5.31    1.59
  -3  -9   0    3.43    1.30
  -3  -9   0    2.81    1.54
  -3  -9   0    4.13    1.45
   3  -9   0    4.57    1.22
   3  -9   0    3.90    1.55
   3   9   1    5.86    1.60
   3   9   1    8.34    1.93
  -3   9  -1    5.20    1.23
  -3   9  -1    6.57    1.54
  -3   9  -1    4.40    1.70
   3   9   1    2.69    1.38
   3   9   1    1.91    1.50
  -3  -9  -1    5.34    1.63
  -3  -9  -1    5.12    1.40
   3  -9   1    4.71    1.69
   3   9   2    4.22    1.52
  -3   9  -2    1.88    1.61
   3   9   2    1.47    1.64
  -3   9  -2    3.69    1.16
   3   9   2    4.44    1.58
  -3   9  -2    2.77    1.39
   3   9   2    1.65    2.69
  -3  -9  -2    1.19    1.34
  -3  -9  -2    3.00    1.68
   3  -9   2    4.28    1.70
   3   9   3   10.75    2.02
  -3   9  -3    9.40    1.49
  -3   9  -3    8.17    2.04
   3   9   3    7.51    1.82
  -3   9  -3    9.12    1.29
  -3  -9  -3    8.81    1.79
   3  -9   3    9.28    1.11
   3  -9   3    9.68    1.98
  -3  -9  -3    9.07    1.68
  -3   9  -4   10.26    2.17
  -3   9  -4    8.32    1.70
   3   9   4    7.13    2.05
  -3   9  -4    8.58    1.43
   3   9   4   10.48    2.01
  -3  -9  -4   10.23    1.87
   3  -9   4   10.77    1.94
  -3  -9  -4    5.60    1.89
   3   9   5    6.94    1.93
   3   9   5    5.84    2.10
  -3   9  -5    4.42    1.29
  -3   9  -5    5.69    1.31
  -3   9  -5    2.37    2.20
  -3  -9  -5    3.76    1.79
   3  -9   5    3.37    2.43
   3  -9   5    5.96    1.28
  -3  -9  -5    4.63    1.86
  -3   9  -6    7.94    2.55
  -3   9  -6    6.39    1.41
   3   9   6    5.16    2.12
   3   9   6   12.84    2.52
  -3   9  -6    7.92    1.38
  -3  -9  -6    9.70    2.01
   3  -9   6    6.52    2.28
   3  -9   6    6.17    2.23
   3  -9   6   10.86    2.48
  -3   9  -7   -0.09    2.41
   3   9   7    1.02    2.45
  -3   9  -7   -0.28    1.30
   3  -9   7   -0.65    2.09
   3  -9   7    1.48    2.43
  -3  -9  -7   -1.06    2.11
   3   9   8    0.55    2.74
  -3   9  -8   -2.07    1.37
  -3   9  -8    0.85    2.81
  -3  -9  -8   -2.70    2.13
   3  -9   8    0.30    2.78
   3  -9   8    6.07    2.35
   3   9   9   -3.82    2.75
  -3   9  -9   -1.12    1.50
  -3  -9  -9   -0.57    2.56
   3  -9   9    6.62    2.59
   3  -9   9    0.03    3.00
  -3  10  10   13.72    3.45
  -3 -10  10   15.31    2.85
  -3 -10  10   10.64    2.75
  -3  10   9    3.45    2.53
  -3 -10   9   10.96    2.49
  -3 -10   9    5.70    2.37
   3 -10  -9   -1.99    2.37
  -3 -10   9    8.53    2.60
   3  10  -8    5.68    1.13
  -3  10   8    3.86    2.64
   3  10  -8    5.58    1.24
   3  10  -8    7.27    2.33
   3  10  -8    1.42    2.31
  -3  10   8    1.56    2.36
  -3 -10   8    7.94    2.35
   3 -10  -8    7.95    2.44
  -3 -10   8    4.48    2.21
  -3  10   7    5.23    2.13
   3  10  -7    1.51    1.22
  -3  10   7    3.93    2.35
   3  10  -7    0.90    2.18
   3  10  -7    0.81    1.10
   3  10  -7    4.06    1.97
  -3 -10   7    4.49    2.18
  -3 -10   7    2.12    1.85
  -3 -10   7    0.86    1.80
   3 -10  -7    2.14    2.25
   3  10  -6    4.42    1.87
  -3  10   6    0.94    2.04
   3  10  -6    4.24    2.10
   3  10  -6    2.55    1.33
  -3  10   6    2.41    2.09
   3  10  -6    2.50    1.14
  -3 -10   6    7.61    1.71
  -3 -10   6    7.49    2.22
   3 -10  -6    3.62    2.07
   3  10  -5    0.09    1.76
  -3  10   5   -0.80    1.84
  -3  10   5    2.38    2.06
   3  10  -5   -1.15    1.31
   3  10  -5    0.10    1.10
   3  10  -5    2.33    1.75
  -3 -10   5    0.67    1.48
   3 -10  -5    0.49    1.89
  -3 -10   5   -1.99    1.76
   3  10  -4   10.04    1.93
  -3  10   4    9.93    2.30
   3  10  -4   12.25    1.83
   3  10  -4    7.99    1.96
   3  10  -4    8.96    1.37
  -3  10   4   10.53    2.09
  -3 -10   4   10.90    2.21
  -3 -10   4   12.86    1.74
   3 -10  -4    7.66    2.06
   3  10  -3   19.45    2.10
   3  10  -3   22.15    2.24
  -3  10   3   23.48    3.90
   3  10  -3   20.57    2.67
  -3  10   3   19.98    2.23
   3  10  -3   19.94    2.66
  -3 -10   3   17.88    2.22
   3 -10  -3   22.10    2.92
  -3 -10   3   28.56    2.95
  -3  10   2   25.60    2.97
   3  10  -2   25.09    2.66
  -3  10   2   24.82    2.75
   3 -10  -2   28.52    3.13
  -3 -10   2   30.15    2.49
   3  10  -1    7.72    1.91
   3  10  -1    6.71    1.46
  -3  10   1    6.08    1.61
   3  10  -1    7.04    1.79
  -3  10   1    7.73    1.94
  -3 -10   1    5.76    1.48
  -3 -10   1    8.57    1.95
   3 -10  -1    3.83    3.10
  -3  10   0   18.14    2.34
   3  10   0   14.62    1.89
   3  10   0   15.67    2.21
   3  10   0   17.32    2.11
  -3  10   0   15.03    2.93
  -3 -10   0   19.54    2.34
  -3 -10   0   19.91    2.29
   3  10   1   -0.80    1.66
  -3  10  -1    0.20    1.37
   3  10   1    3.41    1.59
   3  10   1   -0.86    1.40
  -3  10  -1   -0.42    1.82
   3 -10   1    0.87    1.71
  -3 -10  -1    2.94    1.45
  -3 -10  -1    4.34    1.85
  -3  10  -2   22.16    2.17
   3  10   2   18.31    2.19
  -3  10  -2   15.00    4.15
   3  10   2   26.29    2.88
  -3 -10  -2   19.10    2.03
   3 -10   2   20.76    2.47
  -3 -10  -2   17.65    2.31
  -3  10  -3    1.65    2.10
   3  10   3    0.31    1.96
  -3  10  -3    1.22    1.27
   3  10   3    0.75    1.71
  -3 -10  -3    1.71    1.93
   3 -10   3    0.55    1.80
  -3 -10  -3   -1.87    1.48
  -3  10  -4    2.51    2.08
   3  10   4    4.78    1.91
  -3  10  -4   -1.63    1.28
   3  10   4    2.24    2.07
   3 -10   4    1.57    2.00
  -3 -10  -4    2.49    1.99
  -3 -10  -4    0.87    1.76
   3  10   5    4.31    2.21
  -3  10  -5    2.35    1.46
   3  10   5    6.97    2.56
  -3  10  -5    5.90    2.46
  -3 -10  -5    4.71    2.15
   3 -10   5    0.80    2.16
  -3 -10  -5    6.63    2.20
   3  10   6    9.91    2.86
  -3  10  -6    7.53    2.54
  -3  10  -6    6.60    1.56
   3  10   6    8.85    2.53
  -3 -10  -6    5.59    2.33
   3 -10   6    6.90    2.43
   3 -10   6    4.89    2.65
  -3 -10  -6    6.30    2.18
  -3  10  -7    3.58    1.54
  -3  10  -7    0.99    2.57
   3  10   7    1.45    2.72
  -3 -10  -7   -0.78    2.25
   3 -10   7    2.43    2.55
   3 -10   7    1.64    2.70
  -3  10  -8    4.15    1.61
   3  10   8    6.63    3.13
  -3  10  -8   -0.79    2.86
  -3 -10  -8    3.94    2.55
   3 -10   8   -0.17    2.53
  -3  11   9   43.25    5.29
  -3 -11   9   28.83    3.34
  -3 -11   9   31.41    4.05
   3  11  -8    6.36    3.13
  -3  11   8   14.63    3.26
   3  11  -8   17.49    2.04
  -3 -11   8   12.78    2.59
   3 -11  -8   17.64    3.15
  -3 -11   8   19.37    2.88
   3  11  -7    1.95    2.41
  -3  11   7   -8.98    3.82
   3  11  -7    1.87    1.32
  -3  11   7    0.96    2.62
   3 -11  -7    1.34    2.54
  -3 -11   7    5.24    2.13
  -3 -11   7    2.52    2.10
  -3 -11   7   -0.13    2.35
  -3  11   6    4.69    2.65
   3  11  -6    2.82    2.27
   3  11  -6    5.57    1.42
   3 -11  -6    5.21    2.52
  -3 -11   6    1.86    2.30
  -3 -11   6    8.41    1.99
  -3  11   5   10.03    2.88
  -3  11   5   11.99    2.53
   3  11  -5   17.99    2.18
   3  11  -5   11.41    2.29
   3  11  -5   12.49    2.44
  -3 -11   5    9.82    1.93
  -3 -11   5   11.59    2.49
   3 -11  -5   13.36    2.62
   3  11  -4    6.06    1.48
  -3  11   4    8.08    2.41
   3  11  -4    8.04    2.18
   3  11  -4    3.08    2.10
  -3  11   4    7.44    2.13
  -3 -11   4   11.51    1.81
  -3 -11   4    6.62    2.30
   3 -11  -4   14.26    2.61
   3  11  -3    6.08    1.97
  -3  11   3    2.37    1.91
  -3  11   3    3.03    2.15
   3  11  -3    5.01    1.53
   3  11  -3    5.46    2.15
  -3 -11   3    7.22    2.25
   3 -11  -3    3.65    2.18
  -3 -11   3    5.29    1.67
   3  11  -2    2.13    1.93
  -3  11   2   -0.02    1.72
   3  11  -2   -0.35    1.41
   3  11  -2   -0.47    1.78
  -3  11   2    4.35    2.23
  -3 -11   2    0.48    1.50
   3 -11  -2    0.18    1.97
  -3 -11   2   -2.46    1.92
  -3  11   1   49.70    3.82
  -3  11   1   51.27    3.18
   3  11  -1   50.80    3.49
   3  11  -1   47.60    3.05
   3 -11  -1   51.63    3.71
  -3 -11   1   49.84    3.98
  -3 -11   1   50.14    2.93
   3  11   0   35.87    2.88
   3  11   0   32.09    3.27
  -3  11   0   34.09    2.81
  -3  11   0   31.28    3.77
  -3 -11   0   36.82    2.79
   3 -11   0   33.41    3.37
  -3 -11   0   38.32    3.45
  -3  11  -1   20.10    2.83
   3  11   1   20.63    2.52
  -3  11  -1   19.66    2.46
   3  11   1   20.30    2.30
  -3 -11  -1   22.23    2.72
   3 -11   1   22.26    2.71
  -3 -11  -1   17.42    2.00
  -3  11  -2    9.29    2.58
  -3  11  -2   11.58    1.81
   3  11   2   12.26    2.39
   3  11   2   10.23    2.09
   3 -11   2   14.86    2.44
  -3 -11  -2   10.20    2.60
  -3 -11  -2   10.80    1.96
   3  11   3   -0.08    3.08
  -3  11  -3    3.04    1.51
  -3  11  -3   -1.04    2.39
  -3 -11  -3   -0.39    2.26
  -3 -11  -3   -0.71    1.75
   3 -11   3    3.07    2.16
  -3  11  -4   -0.76    2.26
   3  11   4    0.21    2.55
   3  11   4    1.16    2.22
  -3  11  -4    2.99    1.59
  -3 -11  -4    6.33    2.53
  -3 -11  -4    0.80    1.94
   3 -11   4    3.82    2.37
   3  11   5   -2.67    2.33
  -3  11  -5    0.37    1.51
  -3  11  -5    2.69    2.79
   3  11   5   -1.33    2.70
   3 -11   5   -3.98    2.16
  -3 -11  -5    0.86    2.13
  -3 -11  -5   -0.17    2.37
   3  11   6   -2.10    2.89
  -3  11  -6    0.74    1.61
   3  11   6   -1.06    2.56
  -3  11  -6    2.44    2.98
  -3 -11  -6   -0.41    2.22
  -3 -11  -6   -1.83    2.79
   3 -11   6   -0.85    2.72
   3 -11   6   -0.02    2.44
  -3  11  -7   10.88    1.92
  -3  11  -7    5.96    3.28
   3  11   7   15.96    3.30
   3 -11   7   10.45    2.87
   3 -11   7    7.28    3.10
  -3 -11  -7   12.08    2.86
  -3  12   7   29.72    3.97
   3  12  -7   24.16    2.56
  -3  12   7   27.16    3.54
   3 -12  -7   26.61    3.69
  -3 -12   7   24.24    3.31
  -3  12   6   -1.90    2.52
   3  12  -6    2.70    1.53
   3  12  -6   -0.25    2.93
  -3  12   6    4.22    2.77
  -3 -12   6   -0.49    2.44
   3 -12  -6    5.76    2.78
   3  12  -5   19.22    2.97
  -3  12   5   19.96    3.27
   3  12  -5   22.34    2.10
  -3  12   5   20.01    2.94
   3 -12  -5   21.55    3.39
  -3 -12   5   23.02    3.06
   3  12  -4    5.17    1.62
   3  12  -4    3.54    2.42
  -3  12   4    7.34    2.50
  -3  12   4   11.43    2.87
  -3 -12   4    3.03    2.42
   3 -12  -4    8.64    2.57
  -3 -12   4    8.88    2.00
   3  12  -3    6.14    1.77
   3  12  -3    7.13    2.35
  -3  12   3    5.07    2.24
  -3  12   3    1.62    2.47
  -3 -12   3   -4.21    2.19
  -3 -12   3    2.02    1.77
   3 -12  -3    3.56    2.62
  -3  12   2    7.38    2.66
  -3  12   2    6.18    2.16
   3  12  -2    3.92    2.28
   3  12  -2   11.11    1.94
  -3 -12   2    8.05    2.50
  -3 -12   2    4.86    1.83
   3 -12  -2    2.61    2.56
  -3  12   1   -0.42    2.34
   3  12  -1    0.68    1.84
   3  12  -1    2.94    2.34
  -3  12   1    2.91    1.97
  -3 -12   1    0.18    1.76
  -3 -12   1    0.50    2.25
   3 -12  -1    3.49    2.17
  -3  12   0    9.94    2.68
   3  12   0   10.35    2.14
  -3  12   0    9.98    2.04
   3  12   0   12.26    2.52
  -3 -12   0   12.45    1.93
  -3 -12   0   11.83    2.64
   3 -12   0   10.14    2.58
   3  12   1   11.13    2.88
  -3  12  -1   17.85    2.20
  -3  12  -1   17.77    2.93
   3  12   1   13.87    2.45
   3 -12   1   12.92    2.54
  -3 -12  -1   14.82    2.87
  -3 -12  -1   16.17    2.12
   3  12   2   -1.97    2.47
   3  12   2    4.72    2.25
  -3  12  -2   -2.45    1.66
  -3  12  -2    3.19    2.70
  -3 -12  -2    2.08    2.60
  -3 -12  -2    2.30    1.94
   3 -12   2   -0.65    2.26
   3  12   3   10.85    2.72
  -3  12  -3    8.80    2.84
  -3  12  -3    5.03    1.78
   3  12   3    6.46    2.38
  -3 -12  -3    4.39    2.11
   3 -12   3    8.76    2.43
  -3 -12  -3    3.80    2.71
   3  12   4   -1.26    2.42
  -3  12  -4   -1.52    2.79
  -3  12  -4    3.39    1.75
   3  12   4   -4.50    2.63
  -3 -12  -4    3.25    2.22
   3 -12   4   -2.44    2.41
  -3 -12  -4    5.66    2.73
  -3  12  -5    0.58    1.86
   3  12   5    1.82    3.01
  -3  12  -5   -7.10    2.92
   3  12   5   -3.24    2.63
   3 -12   5    8.51    2.89
  -3 -12  -5    2.82    2.74
  -3 -12  -5    4.58    2.52
   3  13  -5    6.18    1.99
  -3  13   5    9.80    3.36
  -3  13   5    6.52    2.93
  -3 -13   5    2.34    2.85
   3 -13  -5    9.22    3.15
  -3  13   4   14.77    3.01
  -3  13   4   11.33    3.20
   3  13  -4   10.89    2.14
  -3 -13   4   12.05    3.09
   3 -13  -4   13.11    3.33
   3  13  -3   -1.08    1.87
  -3  13   3    6.56    2.62
  -3  13   3    0.96    2.83
   3  13  -3    3.37    3.69
   3 -13  -3    3.02    2.83
  -3 -13   3    4.91    2.67
   3  13  -2   27.55    3.31
  -3  13   2   32.80    3.78
   3  13  -2   27.65    3.55
  -3  13   2   31.13    3.63
   3 -13  -2   20.25    3.44
  -3 -13   2   28.80    3.47
  -3  13   1   33.55    3.78
  -3  13   1   28.35    3.57
   3  13  -1   23.94    2.63
   3  13  -1   27.25    3.33
   3 -13  -1   27.06    3.68
  -3 -13   1   24.10    3.42
  -3  13   0   10.46    2.23
   3  13   0    4.52    2.90
  -3  13   0    1.73    2.71
   3  13   0    8.00    2.26
  -3 -13   0   10.89    2.81
   3 -13   0    3.84    2.77
   3  13   1   14.58    2.66
  -3  13  -1    7.00    3.13
  -3  13  -1    9.66    2.28
   3  13   1   15.15    3.22
  -3 -13  -1   14.82    3.05
   3 -13   1    8.06    2.90
   3  13   2   24.50    3.07
  -3  13  -2   28.99    3.87
  -3  13  -2   26.95    2.73
   3  13   2   24.86    3.54
  -3 -13  -2   27.54    3.66
   3 -13   2   28.52    3.62
  -3  13  -3    5.93    3.47
   3  13   3    5.03    3.22
  -3  13  -3    8.70    2.11
   3  13   3    6.98    2.81
  -3 -13  -3    7.54    3.03
   3 -13   3   10.91    3.19
   4   0 -15    1.27    2.34
  -4   0  15    2.83    3.20
   4   0 -15   -2.07    2.62
   4   0 -14    0.99    1.90
   4   0 -14    0.22    2.51
  -4   0  14    8.32    2.79
   4   0 -13    1.76    2.10
   4   0 -13   -0.48    1.67
   4   0 -12    1.33    2.01
   4   0 -12    1.86    1.56
  -4   0  12    3.21    1.96
   4   0 -11    1.39    1.31
   4   0 -11    2.13    1.61
  -4   0  11   -0.68    1.57
   4   0 -11    2.63    2.07
   4   0 -11    3.88    2.10
   4   0 -10   34.52    2.58
  -4   0  10   31.71    2.45
  -4   0  10   31.84    1.96
   4   0 -10   39.44    2.26
  -4   0  10   26.84    2.15
   4   0 -10   38.80    2.59
  -4   0   9    1.64    1.15
   4   0  -9    1.74    1.20
   4   0  -9    1.01    1.87
  -4   0   9   -1.40    0.88
   4   0  -9    1.31    1.19
   4   0  -9    2.34    1.03
  -4   0   9   -1.46    0.99
  -4   0   8    3.83    0.91
   4   0  -8    3.58    1.09
  -4   0   8    3.78    0.95
  -4   0   8    3.06    1.10
   4   0  -8    3.55    1.00
   4   0  -8    3.45    0.93
   4   0  -8    2.58    1.09
   4   0  -7    0.31    0.84
  -4   0   7   -0.31    0.71
   4   0  -7   -0.49    0.73
  -4   0   7   -1.03    0.77
   4   0  -7    0.74    0.72
   4   0  -7   -0.38    1.03
  -4   0   7   -0.98    0.79
  -4   0   6   23.62    1.44
  -4   0   6   22.21    1.44
  -4   0   6   19.58    1.71
  -4   0   6   22.97    1.57
  -4   0   6   22.74    1.33
   4   0  -6   23.09    1.36
   4   0  -6   23.48    1.56
  -4   0   6   22.31    1.54
   4   0  -6   22.99    1.38
   4   0  -6   21.15    1.60
  -4   0   5   -0.73    0.73
   4   0  -5   -1.10    0.64
   4   0  -5    0.11    0.74
   4   0  -5   -0.58    0.64
  -4   0   5   -0.34    0.76
  -4   0   5   -0.15    0.61
  -4   0   5   -0.02    0.68
  -4   0   5    0.08    0.83
   4   0  -5    0.22    0.92
  -4   0   5    0.11    0.64
   4   0  -4    8.60    1.08
  -4   0   4    8.58    0.98
  -4   0   4   12.15    1.21
   4   0  -4    8.52    0.96
  -4   0   4    8.64    1.10
  -4   0   4    9.50    1.19
  -4   0   4    9.04    0.94
  -4   0   4    8.39    1.10
   4   0  -4    8.58    1.01
   4   0  -4    8.72    1.05
   4   0  -4    7.08    0.84
  -4   0   3    0.75    0.62
   4   0  -3   -0.20    0.58
  -4   0   3    0.20    0.50
  -4   0   3   -0.40    0.63
   4   0  -3   -0.18    0.52
   4   0  -3   -0.73    0.61
  -4   0   3    0.28    0.53
   4   0  -3   -0.84    0.56
   4   0  -3   -0.49    0.61
  -4   0   3    0.14    0.60
  -4   0   3    0.17    0.66
   4   0  -2   88.80    3.00
  -4   0   2   91.95    2.31
  -4   0   2   90.84    2.31
  -4   0   2   86.69    2.04
  -4   0   2   91.38    2.39
   4   0  -2   89.13    2.29
  -4   0   2   91.95    2.27
   4   0  -2   88.05    2.38
   4   0  -2   89.89    2.07
   4   0  -2   87.84    2.25
   4   0  -1    0.67    0.62
  -4   0   1   -0.43    0.44
  -4   0   1    0.33    0.62
   4   0  -1    0.65    0.63
   4   0  -1   -0.50    0.58
  -4   0   1    0.37    0.55
  -4   0   1    0.58    0.66
  -4   0   1    0.52    0.61
   4   0  -1    0.37    0.52
   4   0  -1    0.88    0.62
  -4   0   0   17.28    1.17
  -4   0   0   16.48    1.18
   4   0   0   17.26    1.17
   4   0   0   17.85    1.21
   4   0   0   17.45    1.04
   4   0   0   18.11    1.11
  -4   0   0   18.81    1.19
   4   0   0   17.84    1.14
  -4   0   0   17.26    1.04
   4   0   0   19.29    1.20
  -4   0   0   19.00    1.26
   4   0   1    0.61    0.69
   4   0   1    0.14    0.60
  -4   0  -1    0.40    0.62
  -4   0  -1   -0.54    0.59
   4   0   1    0.30    0.64
  -4   0  -1    0.28    0.62
   4   0   1   -0.25    0.61
  -4   0  -1    0.35    0.67
   4   0   1   -0.08    0.58
   4   0   1    0.32    0.66
   4   0   2  390.31    7.72
  -4   0  -2  405.27    7.63
  -4   0  -2  394.31    7.96
   4   0   2  389.21    7.96
   4   0   2  389.02    7.93
   4   0   2  393.48    7.78
  -4   0  -2  401.26    7.84
   4   0   2  410.25    7.63
   4   0   2  398.40    7.96
  -4   0  -2  405.39    7.88
  -4   0  -3   -0.66    0.90
   4   0   3   -0.60    0.87
   4   0   3    0.60    0.84
  -4   0  -3    1.44    0.65
   4   0   3   -0.42    0.69
   4   0   3   -0.49    0.56
  -4   0  -3   -0.92    0.68
   4   0   3    0.78    0.89
  -4   0  -3    0.16    0.75
   4   0   3    0.20    0.79
  -4   0  -3   -0.49    0.83
  -4   0  -4    2.26    0.83
  -4   0  -4    0.83    0.94
   4   0   4    3.49    1.03
   4   0   4    2.98    0.64
  -4   0  -4    1.49    0.89
   4   0   4    3.54    0.91
  -4   0  -4    3.47    0.74
  -4   0  -5    0.92    1.10
  -4   0  -5    1.19    0.89
  -4   0  -5    1.73    0.98
   4   0   5   -0.52    0.99
  -4   0  -5   -0.48    0.65
   4   0   5   -0.60    1.00
   4   0   5   -0.04    0.56
   4   0   6    1.70    1.14
  -4   0  -6    2.76    1.05
  -4   0  -6    1.92    1.18
  -4   0  -6    1.29    1.27
   4   0   6    2.89    1.33
  -4   0  -7    1.10    1.42
  -4   0  -7   -0.23    1.07
  -4   0  -7    1.10    1.34
   4   0   7   -1.28    1.29
   4   0   7    0.23    1.29
  -4   0  -8    1.36    1.92
  -4   0  -8   -0.85    1.63
  -4   0  -8    1.84    1.39
   4   0   8    3.19    1.71
   4   0   9    0.12    1.96
  -4   0  -9    2.56    1.88
  -4   0  -9   -0.28    1.58
  -4   0 -10  117.68    4.53
   4   0  10  105.40    5.38
  -4   0 -10  120.46    5.04
   4   0  11    2.27    2.50
  -4   0 -11   -2.61    2.44
  -4   0 -11   -1.79    1.94
   4   0  12    0.91    3.03
  -4   0 -12    3.74    2.47
  -4   0 -12   -5.51    2.60
  -4   1  15    8.16    3.34
   4   1 -15    5.53    2.33
   4   1 -15   14.43    3.31
  -4  -1  15   12.62    3.20
   4  -1 -15   10.28    2.67
   4  -1 -15    7.64    3.05
   4   1 -14   -1.14    1.81
  -4   1  14    4.24    2.77
   4   1 -14    4.04    2.63
   4  -1 -14   -3.19    2.25
   4  -1 -14    2.72    2.08
  -4  -1  14    3.44    2.52
   4   1 -13    2.22    1.70
   4   1 -13   -0.91    1.99
  -4   1  13    3.60    2.31
   4  -1 -13    4.09    1.94
   4  -1 -13    4.15    2.31
  -4  -1  13    0.69    2.12
   4   1 -12   24.10    2.42
   4   1 -12   24.27    2.46
   4   1 -12   23.03    2.61
   4  -1 -12   26.31    2.97
   4  -1 -12   28.48    2.75
  -4  -1  12   24.14    2.98
   4   1 -11    6.90    1.77
   4   1 -11    3.78    1.31
   4   1 -11    4.64    1.74
  -4   1  11    2.81    1.86
   4   1 -11    4.20    1.27
   4  -1 -11    5.85    1.73
  -4  -1  11    5.23    1.80
   4  -1 -11    7.85    1.60
   4  -1 -11    6.00    1.19
   4   1 -10    9.47    1.58
  -4   1  10   12.52    1.87
  -4   1  10    9.90    1.34
   4   1 -10   10.35    1.31
   4   1 -10    8.80    1.24
   4   1 -10    8.74    1.64
  -4   1  10    8.84    1.37
  -4  -1  10    7.65    1.44
   4  -1 -10    9.47    1.20
   4  -1 -10   11.78    1.76
   4  -1 -10    7.69    1.41
  -4  -1  10   11.69    1.73
   4  -1 -10    7.89    1.82
   4   1  -9   21.04    1.79
   4   1  -9   19.65    1.66
   4   1  -9   22.23    1.94
  -4   1   9   22.18    1.87
  -4   1   9   22.09    2.26
  -4   1   9   23.14    1.78
   4   1  -9   20.66    2.04
   4  -1  -9   22.94    1.71
   4  -1  -9   23.62    1.88
  -4  -1   9   21.69    1.28
  -4  -1   9   20.67    1.90
   4  -1  -9   21.79    2.16
  -4  -1   9   21.42    2.05
   4  -1  -9   23.57    2.24
  -4   1   8    3.43    1.13
  -4   1   8    1.17    0.97
   4   1  -8    3.65    0.96
  -4   1   8    4.14    1.29
   4   1  -8    2.61    1.15
   4   1  -8    3.16    0.99
   4   1  -8    3.29    0.89
   4   1  -8    4.82    1.80
  -4  -1   8    4.03    1.05
   4  -1  -8    3.61    1.24
   4  -1  -8    4.73    1.14
   4  -1  -8    1.38    0.97
  -4  -1   8    3.53    0.67
  -4  -1   8    2.68    0.96
   4  -1  -8    2.24    0.90
   4   1  -7    0.17    0.77
  -4   1   7   -0.30    0.78
   4   1  -7    0.15    0.88
  -4   1   7    1.29    0.82
   4   1  -7   -0.43    0.65
   4   1  -7    1.30    0.96
  -4   1   7   -0.30    0.89
  -4  -1   7   -0.08    0.57
  -4  -1   7   -0.15    0.87
   4  -1  -7    0.70    0.78
   4  -1  -7   -0.11    0.97
   4  -1  -7   -0.04    0.85
  -4  -1   7    0.71    0.96
   4  -1  -7   -0.92    1.19
   4  -1  -7    0.84    0.78
  -4  -1   7   -0.36    0.85
   4   1  -6    0.47    0.84
   4   1  -6   -0.19    0.75
   4   1  -6    1.29    0.86
  -4   1   6   -0.09    0.67
  -4   1   6   -0.73    0.83
  -4   1   6    1.73    0.81
  -4   1   6   -0.03    0.80
  -4   1   6    0.57    0.93
   4   1  -6   -0.50    0.62
   4   1  -6    0.90    0.68
  -4  -1   6    0.94    0.65
  -4  -1   6    2.24    0.82
   4  -1  -6    0.83    0.72
  -4  -1   6    0.95    0.55
   4  -1  -6    0.19    0.83
  -4  -1   6   -0.63    0.78
  -4  -1   6    1.47    1.04
  -4  -1   6    1.06    0.76
   4  -1  -6    0.47    0.78
   4  -1  -6   -0.43    0.94
   4  -1  -6   -0.11    0.71
   4   1  -5    9.25    1.18
  -4   1   5    9.00    1.02
   4   1  -5    8.38    1.04
  -4   1   5    7.96    0.90
  -4   1   5    8.02    1.00
  -4   1   5    8.46    1.08
   4   1  -5    8.57    1.04
  -4   1   5    9.52    1.22
   4   1  -5    7.01    1.02
  -4   1   5    8.61    0.99
   4   1  -5    8.31    1.10
  -4  -1   5    7.60    0.95
  -4  -1   5    8.39    0.92
  -4  -1   5    7.46    0.96
   4  -1  -5    8.86    1.06
  -4  -1   5    9.44    1.11
   4  -1  -5    7.58    0.99
   4  -1  -5    8.08    0.93
   4  -1  -5    9.38    1.07
  -4  -1   5    8.10    1.04
  -4  -1   5    8.94    1.01
  -4   1   4   41.31    1.68
  -4   1   4   37.70    1.55
   4   1  -4   38.98    1.29
   4   1  -4   40.31    1.78
   4   1  -4   37.62    1.60
  -4   1   4   38.42    1.61
  -4   1   4   40.12    1.63
   4   1  -4   38.07    1.47
  -4   1   4   39.02    1.49
  -4   1   4   38.79    1.66
  -4  -1   4   38.20    1.70
  -4  -1   4   39.90    1.27
   4  -1  -4   40.68    1.61
  -4  -1   4   38.40    1.38
   4  -1  -4   38.32    1.57
  -4  -1   4   39.85    1.64
  -4  -1   4   40.04    1.67
   4  -1  -4   39.01    1.59
  -4  -1   4   41.08    1.36
   4  -1  -4   40.86    1.64
   4   1  -3    0.25    0.56
  -4   1   3    1.08    0.68
  -4   1   3    0.12    0.59
  -4   1   3    0.66    0.58
   4   1  -3    0.46    0.39
   4   1  -3    0.29    0.61
  -4   1   3    0.92    0.68
  -4   1   3    0.05    0.58
  -4   1   3    1.18    0.61
   4   1  -3    1.81    0.70
  -4  -1   3    0.27    0.67
   4  -1  -3    0.96    0.60
   4  -1  -3    0.49    0.63
   4  -1  -3    0.16    0.63
  -4  -1   3   -0.83    0.67
  -4  -1   3    0.05    0.56
  -4  -1   3    0.35    0.54
  -4  -1   3    0.58    0.37
   4  -1  -3    0.14    0.65
   4  -1  -3    0.02    0.65
  -4   1   2   16.54    1.05
   4   1  -2   17.21    1.20
   4   1  -2   18.22    1.08
   4   1  -2   18.50    1.12
  -4   1   2   16.47    1.13
  -4   1   2   17.70    1.02
  -4   1   2   16.73    1.19
   4   1  -2   16.53    0.64
   4   1  -2   19.41    1.17
  -4   1   2   19.10    1.16
  -4  -1   2   16.91    1.08
   4  -1  -2   18.21    1.01
   4  -1  -2   17.16    1.12
  -4  -1   2   16.44    0.61
  -4  -1   2   19.00    1.08
   4  -1  -2   17.44    1.20
   4  -1  -2   17.99    1.11
  -4  -1   2   17.03    1.18
  -4  -1   2   19.87    1.22
   4  -1  -2   18.55    1.16
   4   1  -1   17.02    0.82
   4   1  -1   19.42    1.15
   4   1  -1   16.48    1.14
  -4   1   1   17.35    1.18
  -4   1   1   19.31    1.04
  -4   1   1   18.34    1.12
   4   1  -1   15.47    1.14
  -4   1   1   18.96    1.22
   4   1  -1   18.53    0.79
   4   1  -1   16.96    1.19
  -4   1   1   16.97    1.03
  -4  -1   1   18.73    1.21
   4  -1  -1   19.61    1.01
  -4  -1   1   18.79    1.14
   4  -1  -1   18.78    1.17
   4  -1  -1   17.80    1.12
   4  -1  -1   17.62    1.10
  -4  -1   1   18.20    0.77
   4  -1  -1   17.46    1.21
  -4  -1   1   18.36    1.27
  -4  -1   1   17.76    1.10
  -4   1   0    1.59    0.61
  -4   1   0    1.80    0.66
  -4   1   0    2.13    0.71
   4   1   0    2.23    0.57
   4   1   0    1.55    0.68
   4   1   0    1.38    0.73
   4   1   0    1.93    0.69
  -4   1   0    1.81    0.68
   4   1   0    1.64    0.61
   4   1   0    2.23    0.53
  -4   1   0    2.09    0.61
  -4  -1   0    2.90    0.78
   4  -1   0    1.38    0.67
  -4  -1   0    2.12    0.65
  -4  -1   0    1.32    0.67
   4  -1   0    2.84    0.65
   4  -1   0    1.51    0.64
   4  -1   0    1.06    0.59
  -4  -1   0    1.94    0.67
   4  -1   0    0.90    0.59
   4   1   1  169.22    3.82
   4   1   1  167.74    3.71
  -4   1  -1  161.86    3.68
   4   1   1  163.70    3.63
   4   1   1  164.48    3.88
  -4   1  -1  171.76    3.74
   4   1   1  164.68    3.79
  -4   1  -1  172.94    3.72
  -4   1  -1  168.58    3.87
  -4   1  -1  167.69    3.74
   4   1   1  169.75    3.73
   4  -1   1  174.03    3.74
   4  -1   1  167.61    3.72
  -4  -1  -1  166.25    3.82
  -4  -1  -1  168.57    3.72
  -4  -1  -1  177.70    3.70
  -4  -1  -1  171.28    3.82
   4  -1   1  171.04    3.89
   4  -1   1  169.83    3.71
  -4  -1  -1  169.20    3.92
   4  -1   1  166.78    3.65
   4   1   2    4.37    0.84
   4   1   2    4.50    0.94
   4   1   2    4.64    0.86
  -4   1  -2    4.31    0.75
   4   1   2    4.95    0.89
   4   1   2    3.69    0.82
   4   1   2    4.37    0.65
  -4   1  -2    4.06    0.82
  -4   1  -2    3.55    0.78
   4  -1   2    3.76    0.94
   4  -1   2    3.59    0.75
  -4  -1  -2    3.93    0.73
  -4  -1  -2    3.30    0.89
  -4  -1  -2    3.87    0.89
  -4  -1  -2    4.49    0.96
   4  -1   2    3.56    0.72
   4  -1   2    4.07    0.75
  -4  -1  -2    3.61    0.80
   4  -1   2    4.99    0.93
   4   1   3   27.50    1.64
   4   1   3   25.45    1.17
  -4   1  -3   26.89    1.37
   4   1   3   23.13    1.82
   4   1   3   26.58    1.58
   4   1   3   29.24    1.70
  -4   1  -3   26.21    1.39
  -4   1  -3   28.06    1.58
   4   1   3   26.57    1.58
   4  -1   3   25.97    1.41
  -4  -1  -3   28.53    1.34
   4  -1   3   25.29    1.88
   4  -1   3   28.15    1.33
  -4  -1  -3   26.00    1.70
  -4  -1  -3   28.63    1.67
   4  -1   3   25.98    1.67
  -4  -1  -3   27.99    1.60
  -4  -1  -3   25.69    1.63
   4  -1   3   27.95    1.44
   4  -1   3   27.01    1.65
  -4   1  -4   51.83    2.17
   4   1   4   52.66    1.57
   4   1   4   53.76    2.13
   4   1   4   51.12    2.23
  -4   1  -4   54.85    1.81
  -4   1  -4   49.67    1.91
  -4  -1  -4   51.77    2.27
   4  -1   4   53.36    1.90
  -4  -1  -4   53.51    1.59
  -4  -1  -4   50.22    2.22
   4  -1   4   52.01    2.38
   4  -1   4   48.50    2.25
   4  -1   4   51.34    1.72
  -4  -1  -4   50.39    2.09
  -4   1  -5   13.77    1.32
   4   1   5   10.61    0.92
  -4   1  -5   10.75    1.32
   4   1   5   12.06    1.54
  -4   1  -5   10.57    1.36
   4   1   5   11.49    1.31
  -4  -1  -5   11.86    1.02
  -4  -1  -5   13.37    1.69
  -4  -1  -5   11.90    1.55
   4  -1   5    9.90    1.14
   4  -1   5   10.79    1.52
   4  -1   5   11.62    1.47
  -4  -1  -5   11.90    1.53
  -4   1  -6   -1.03    1.03
  -4   1  -6    0.67    1.13
  -4   1  -6    0.73    0.92
   4   1   6    0.99    1.15
   4   1   6   -0.83    1.18
  -4   1  -6    1.69    0.86
   4  -1   6   -1.49    0.99
   4  -1   6    2.14    1.19
   4  -1   6    0.27    0.76
  -4  -1  -6    1.55    1.64
  -4  -1  -6   -0.56    1.16
   4  -1   6    0.57    0.67
  -4  -1  -6   -0.56    1.02
   4   1   7   -0.14    2.13
  -4   1  -7    2.28    1.12
  -4   1  -7    0.23    1.39
   4   1   7   -0.90    1.44
  -4   1  -7    0.64    1.35
  -4  -1  -7   -2.08    1.15
   4  -1   7   -0.09    1.49
  -4  -1  -7    0.12    1.89
   4  -1   7    1.11    1.13
  -4  -1  -7   -0.46    1.35
   4   1   8    9.08    2.07
  -4   1  -8    5.41    1.85
  -4   1  -8    7.19    1.80
  -4   1  -8    9.54    1.51
  -4  -1  -8    6.25    1.63
   4  -1   8    8.13    2.01
  -4  -1  -8    5.89    1.80
  -4   1  -9   38.59    2.78
   4   1   9   42.45    3.47
  -4   1  -9   33.94    3.48
  -4  -1  -9   37.19    3.13
   4  -1   9   26.73    3.37
  -4  -1  -9   38.73    4.29
  -4   1 -10   33.44    3.00
   4   1  10   28.83    3.32
  -4   1 -10   40.28    3.67
   4  -1  10   36.48    3.84
  -4  -1 -10   37.72    3.42
  -4  -1 -10   29.78    3.03
  -4   1 -11    4.53    2.03
   4   1  11   -4.69    2.49
  -4   1 -11   -0.72    2.52
  -4  -1 -11    0.36    2.27
  -4  -1 -11    3.41    2.05
   4  -1  11   -1.83    2.42
  -4   1 -12   52.54    4.88
  -4   1 -12   46.80    3.99
   4   1  12   46.59    5.13
  -4  -1 -12   42.84    4.38
  -4  -1 -12   53.75    5.03
   4  -1  12   43.57    4.90
   4   2 -15   -0.15    2.28
   4   2 -15    8.15    3.19
  -4   2  15    1.96    3.27
   4  -2 -15    4.52    3.03
  -4  -2  15    4.84    2.84
   4  -2 -15    5.37    2.70
  -4  -2  15    4.24    3.29
   4   2 -14    4.02    1.93
  -4   2  14    7.58    2.73
   4   2 -14   -0.08    2.58
  -4  -2  14    4.51    2.48
  -4  -2  14    3.19    2.65
   4  -2 -14    7.80    2.43
   4  -2 -14    9.87    2.70
   4   2 -13    0.93    1.62
   4   2 -13    0.19    2.25
  -4   2  13   -0.79    2.28
   4  -2 -13   -1.96    1.87
  -4  -2  13    0.78    2.17
   4  -2 -13    2.73    2.22
  -4  -2  13    3.11    2.22
  -4   2  12    8.84    2.39
   4   2 -12    6.38    1.55
   4   2 -12   11.13    2.27
   4   2 -12   10.04    1.60
   4  -2 -12    7.74    2.16
  -4  -2  12    4.68    2.13
   4  -2 -12    9.82    2.03
  -4  -2  12    8.01    2.03
   4   2 -11    5.11    2.05
   4   2 -11    4.07    1.33
  -4   2  11    6.40    1.98
   4   2 -11    4.00    1.63
   4   2 -11    2.88    1.66
   4  -2 -11    5.69    1.83
   4  -2 -11    5.31    1.17
  -4  -2  11    4.59    1.65
   4  -2 -11    4.88    1.60
  -4  -2  11    7.43    2.07
   4   2 -10    0.91    1.49
  -4   2  10    3.52    1.20
   4   2 -10    3.22    1.39
  -4   2  10    0.68    1.45
  -4   2  10    1.67    1.50
   4   2 -10    2.97    1.06
   4   2 -10   -0.10    1.10
   4  -2 -10    0.30    1.30
  -4  -2  10    2.55    1.37
   4  -2 -10    2.98    1.84
  -4  -2  10    5.32    1.53
  -4  -2  10    3.35    1.47
   4  -2 -10    2.97    1.55
   4  -2 -10    2.49    1.12
  -4   2   9    1.72    1.22
  -4   2   9    3.61    1.08
   4   2  -9    2.25    1.07
  -4   2   9    1.55    1.33
   4   2  -9    1.02    0.88
   4   2  -9    1.33    1.02
   4   2  -9    1.66    1.25
  -4  -2   9    1.75    1.19
   4  -2  -9    1.89    1.09
   4  -2  -9    3.10    1.31
   4  -2  -9    1.55    1.56
  -4  -2   9    2.30    1.29
   4  -2  -9    2.27    1.08
  -4  -2   9    1.74    1.26
   4   2  -8   17.03    1.47
   4   2  -8   18.69    1.97
  -4   2   8   13.62    1.38
   4   2  -8   17.58    1.36
   4   2  -8   16.38    1.57
   4   2  -8   17.36    2.20
  -4   2   8   18.02    1.61
  -4   2   8   15.84    1.85
  -4  -2   8   14.75    1.61
   4  -2  -8   16.81    2.12
  -4  -2   8   16.10    1.94
  -4  -2   8   14.39    1.69
   4  -2  -8   18.10    1.80
   4  -2  -8   16.05    1.58
   4  -2  -8   17.18    1.75
  -4  -2   8   13.23    1.55
  -4   2   7   14.92    1.50
   4   2  -7   14.05    1.57
   4   2  -7   16.53    1.66
  -4   2   7   16.87    1.63
   4   2  -7   19.40    1.53
   4   2  -7   13.81    1.24
   4   2  -7   16.30    1.17
  -4   2   7   15.88    1.57
   4  -2  -7   14.46    1.50
  -4  -2   7   15.86    1.62
  -4  -2   7   13.71    1.75
   4  -2  -7   18.14    1.51
   4  -2  -7   16.42    1.95
  -4  -2   7   13.76    1.48
  -4  -2   7   15.27    1.66
   4  -2  -7   15.07    1.55
   4   2  -6    2.45    0.85
  -4   2   6    3.51    1.04
  -4   2   6    1.88    0.95
   4   2  -6    3.66    0.87
   4   2  -6    3.97    1.01
  -4   2   6    2.85    0.86
  -4   2   6    2.60    0.87
   4   2  -6    2.58    0.65
  -4   2   6    2.41    0.96
   4   2  -6    3.33    0.73
   4  -2  -6    3.96    1.09
   4  -2  -6    2.00    0.85
  -4  -2   6    2.57    0.92
   4  -2  -6    2.09    0.84
  -4  -2   6    2.15    0.77
  -4  -2   6    1.42    0.73
   4  -2  -6    3.51    1.18
  -4  -2   6    1.85    0.90
   4  -2  -6    3.17    0.91
  -4   2   5    3.01    0.84
  -4   2   5    2.95    1.13
  -4   2   5    3.56    0.88
  -4   2   5    4.35    0.93
   4   2  -5    3.62    0.70
   4   2  -5    3.86    0.66
   4   2  -5    4.31    0.66
   4   2  -5    1.66    1.50
  -4   2   5    4.91    0.98
  -4  -2   5    2.97    0.66
   4  -2  -5    4.15    0.89
   4  -2  -5    3.36    0.94
  -4  -2   5    2.15    0.86
   4  -2  -5    4.67    1.02
  -4  -2   5    4.89    0.91
   4  -2  -5    3.54    0.84
  -4  -2   5    3.68    0.96
  -4  -2   5    3.55    0.51
   4  -2  -5    3.84    0.98
  -4  -2   5    3.93    0.67
  -4  -2   5    3.27    0.50
   4   2  -4    1.17    0.55
  -4   2   4    1.11    0.67
  -4   2   4    0.65    0.83
  -4   2   4   -0.36    0.66
   4   2  -4    1.04    0.51
   4   2  -4    0.82    0.78
   4   2  -4    0.97    0.61
  -4   2   4    0.23    0.64
   4   2  -4    0.24    0.68
  -4   2   4    0.90    0.77
  -4   2   4    0.29    0.74
  -4  -2   4    0.85    0.49
  -4  -2   4    0.19    0.54
  -4  -2   4    0.81    0.73
  -4  -2   4    0.77    0.51
   4  -2  -4    1.40    0.83
  -4  -2   4    0.25    0.43
   4  -2  -4    1.07    0.76
   4  -2  -4    0.12    0.74
  -4  -2   4    1.56    0.83
  -4  -2   4    0.63    0.80
   4  -2  -4    0.88    0.67
   4  -2  -4    1.57    0.70
  -4   2   3   40.26    1.58
   4   2  -3   37.53    1.71
  -4   2   3   41.45    1.69
  -4   2   3   38.24    1.35
  -4   2   3   38.42    1.67
  -4   2   3   39.64    1.36
   4   2  -3   33.55    1.48
   4   2  -3   39.13    1.61
   4   2  -3   35.57    1.39
  -4   2   3   41.20    1.70
   4  -2  -3   38.95    1.69
   4  -2  -3   37.52    1.65
  -4  -2   3   38.46    1.74
   4  -2  -3   37.09    1.63
  -4  -2   3   38.15    1.32
   4  -2  -3   39.59    1.69
  -4  -2   3   38.90    1.66
  -4  -2   3   38.79    1.29
  -4   2   2   42.33    1.25
  -4   2   2   39.57    1.58
   4   2  -2   40.69    1.62
  -4   2   2   38.41    1.56
  -4   2   2   39.99    1.64
   4   2  -2   40.05    1.46
  -4   2   2   38.47    1.26
   4   2  -2   36.30    1.61
   4   2  -2   37.60    1.46
  -4   2   2   39.10    1.59
  -4  -2   2   39.79    1.63
   4  -2  -2   42.29    1.69
   4  -2  -2   39.36    1.22
   4  -2  -2   41.24    1.61
  -4  -2   2   41.61    1.62
   4  -2  -2   39.93    1.61
  -4  -2   2   41.00    1.40
   4  -2  -2   41.23    1.61
  -4  -2   2   39.36    1.43
  -4   2   1  145.99    3.45
  -4   2   1  144.72    3.32
   4   2  -1  147.63    2.86
   4   2  -1  149.93    2.86
   4   2  -1  149.13    3.43
   4   2  -1  148.76    3.32
  -4   2   1  147.26    3.03
  -4   2   1  144.65    3.44
   4   2  -1  143.03    3.46
  -4   2   1  134.72    3.58
   4   2  -1  146.90    3.37
   4  -2  -1  148.16    3.33
  -4  -2   1  152.10    3.31
  -4  -2   1  145.81    3.49
  -4  -2   1  152.15    3.43
   4  -2  -1  146.18    3.45
  -4  -2   1  145.04    2.84
   4  -2  -1  149.86    3.31
  -4  -2   1  144.62    3.31
   4  -2  -1  145.78    3.01
   4  -2  -1  145.10    3.46
  -4   2   0   35.36    1.23
  -4   2   0   36.05    1.57
  -4   2   0   33.57    1.62
   4   2   0   32.44    1.48
   4   2   0   35.38    1.49
   4   2   0   34.09    1.68
   4   2   0   35.72    1.24
  -4   2   0   35.99    1.47
  -4   2   0   36.56    1.45
  -4  -2   0   34.07    1.62
   4  -2   0   35.71    1.39
   4  -2   0   32.13    1.47
  -4  -2   0   35.75    1.50
   4  -2   0   35.41    1.63
  -4  -2   0   34.07    1.50
   4  -2   0   33.57    1.38
  -4  -2   0   34.56    1.21
   4  -2   0   32.93    1.21
  -4  -2   0   37.51    1.49
   4   2   1    1.20    0.79
   4   2   1    0.99    0.85
   4   2   1    1.06    0.63
  -4   2  -1    0.61    0.63
  -4   2  -1    0.98    0.76
  -4   2  -1    0.95    0.84
   4   2   1    0.92    0.63
  -4   2  -1    0.76    0.63
   4   2   1    1.67    0.71
  -4  -2  -1    1.87    0.77
  -4  -2  -1    1.09    0.65
  -4  -2  -1    0.57    0.71
   4  -2   1    1.07    0.83
   4  -2   1    0.68    0.60
   4  -2   1    1.82    0.62
   4  -2   1    0.55    0.66
   4  -2   1    1.32    0.62
  -4  -2  -1    2.57    0.67
   4   2   2    6.61    0.97
  -4   2  -2    5.08    1.00
   4   2   2    6.10    1.07
   4   2   2    5.24    0.72
  -4   2  -2    5.58    0.81
  -4   2  -2    5.82    0.91
  -4   2  -2    5.55    0.78
   4   2   2    5.74    0.96
   4   2   2    6.89    0.96
   4  -2   2    5.43    0.72
  -4  -2  -2    5.90    1.01
   4  -2   2    5.22    1.02
  -4  -2  -2    5.58    0.91
   4  -2   2    5.33    0.76
  -4  -2  -2    5.68    0.80
   4  -2   2    6.12    0.83
  -4  -2  -2    5.62    0.92
  -4  -2  -2    4.60    0.99
   4  -2   2    5.60    0.88
   4   2   3   49.81    2.11
  -4   2  -3   51.39    1.90
   4   2   3   50.73    2.11
  -4   2  -3   49.56    1.77
   4   2   3   50.84    2.70
   4   2   3   50.04    1.64
   4   2   3   49.89    2.06
  -4   2  -3   51.15    2.18
  -4   2  -3   48.53    1.85
  -4  -2  -3   48.66    2.11
  -4  -2  -3   50.26    2.18
  -4  -2  -3   48.64    1.70
   4  -2   3   50.60    1.99
   4  -2   3   50.17    1.79
   4  -2   3   52.72    2.21
   4  -2   3   50.52    1.67
   4  -2   3   47.73    1.87
  -4  -2  -3   50.11    2.24
   4  -2   3   48.46    2.41
   4   2   4    1.59    0.99
   4   2   4    0.50    0.98
  -4   2  -4    2.00    0.92
  -4   2  -4    0.03    0.90
  -4   2  -4    0.78    0.79
  -4   2  -4    1.11    0.74
  -4   2  -4    1.70    0.98
   4   2   4    0.77    0.59
   4  -2   4    0.42    1.06
   4  -2   4   -0.08    0.72
  -4  -2  -4    1.24    1.15
  -4  -2  -4    0.76    0.70
  -4  -2  -4    1.15    0.87
  -4  -2  -4    1.64    0.96
   4  -2   4    0.61    0.95
   4  -2   4    0.44    0.69
   4   2   5   53.59    2.43
  -4   2  -5   49.38    1.98
  -4   2  -5   47.74    2.29
   4   2   5   46.37    2.42
  -4   2  -5   49.76    2.02
   4   2   5   47.56    1.50
  -4   2  -5   48.44    2.13
   4  -2   5   49.07    1.87
  -4  -2  -5   47.19    2.21
   4  -2   5   50.07    1.73
   4  -2   5   49.96    2.52
  -4  -2  -5   49.91    2.65
  -4  -2  -5   47.92    1.56
  -4  -2  -5   50.94    2.44
  -4   2  -6    1.71    1.07
   4   2   6    3.91    1.45
  -4   2  -6    4.03    1.00
  -4   2  -6    2.19    1.21
  -4   2  -6    1.14    1.20
   4   2   6    6.18    1.45
   4  -2   6    4.13    1.02
  -4  -2  -6    1.99    1.60
   4  -2   6    3.27    0.84
   4  -2   6    2.14    1.35
  -4  -2  -6    4.12    1.26
  -4  -2  -6    2.73    1.27
   4  -2   6    3.16    0.89
   4   2   7   23.85    2.36
  -4   2  -7   22.60    2.33
  -4   2  -7   22.14    1.91
   4   2   7   18.47    2.51
  -4   2  -7   22.86    2.39
   4  -2   7   21.96    2.55
  -4  -2  -7   20.82    2.29
   4  -2   7   22.76    1.58
  -4  -2  -7   29.63    2.91
   4  -2   7   18.93    1.64
  -4  -2  -7   18.60    1.90
  -4   2  -8   69.30    3.33
   4   2   8   67.88    3.83
  -4   2  -8   66.21    2.83
  -4   2  -8   63.27    3.51
  -4  -2  -8   61.78    3.61
   4  -2   8   59.08    3.55
  -4  -2  -8   64.94    3.30
  -4   2  -9    1.79    1.44
   4   2   9    1.78    2.20
   4  -2   9    3.36    2.06
  -4  -2  -9    3.03    2.72
  -4  -2  -9    2.64    1.96
  -4   2 -10    1.43    2.28
  -4   2 -10    3.91    1.67
   4   2  10    1.66    2.49
  -4  -2 -10    5.87    2.01
   4  -2  10    7.03    2.44
  -4  -2 -10    0.97    2.08
  -4   2 -11   16.49    2.23
  -4   2 -11   10.87    2.81
   4   2  11   16.90    3.11
  -4  -2 -11   17.34    2.89
   4  -2  11   15.34    3.04
  -4  -2 -11   12.98    2.40
   4   2  12   -1.83    3.14
  -4   2 -12   -5.70    2.73
  -4   2 -12   -0.76    2.22
   4  -2  12    0.15    3.09
  -4  -2 -12   -1.00    2.41
  -4  -2 -12   -2.02    2.87
   4   3 -14   -1.60    1.82
  -4   3  14   -0.30    2.67
   4   3 -14    4.62    2.69
   4  -3 -14   -3.57    2.40
  -4  -3  14   -3.08    2.40
   4  -3 -14   -0.88    2.28
  -4  -3  14    3.51    2.60
  -4   3  13    5.94    2.57
   4   3 -13    1.90    1.68
   4   3 -13    4.82    2.43
   4  -3 -13    3.03    2.27
   4  -3 -13    3.63    2.19
  -4  -3  13    2.24    2.19
  -4  -3  13   -1.48    2.31
   4   3 -12    0.20    1.36
   4   3 -12    2.22    2.12
   4   3 -12   -1.33    1.56
  -4   3  12    0.79    2.03
  -4  -3  12    3.78    1.93
  -4  -3  12    0.28    2.08
   4  -3 -12    0.34    1.84
   4  -3 -12   -0.74    1.98
   4   3 -11    8.04    3.29
   4   3 -11    7.23    1.77
   4   3 -11    7.13    2.03
   4   3 -11    7.33    1.50
  -4   3  11    9.32    2.17
   4  -3 -11   11.30    1.42
  -4  -3  11    9.54    1.90
  -4  -3  11    3.89    2.97
   4  -3 -11    9.40    1.97
   4  -3 -11   10.12    1.89
   4   3 -10   -0.81    1.52
  -4   3  10    0.93    1.49
  -4   3  10    0.58    1.20
   4   3 -10    0.69    1.27
   4   3 -10    0.73    1.21
  -4   3  10    1.52    1.65
   4   3 -10    0.02    0.99
   4  -3 -10    2.74    1.40
   4  -3 -10    0.65    1.39
  -4  -3  10    0.84    1.36
   4  -3 -10   -1.43    2.06
  -4  -3  10   -1.10    1.46
  -4   3   9   20.27    1.90
  -4   3   9   17.62    2.18
   4   3  -9   17.03    2.16
   4   3  -9   21.31    1.91
   4   3  -9   19.31    1.71
  -4   3   9   20.48    2.36
   4   3  -9   19.88    1.51
   4  -3  -9   28.22    2.89
   4  -3  -9   24.99    2.21
  -4  -3   9   20.15    2.12
   4  -3  -9   22.35    2.22
   4  -3  -9   20.13    1.78
  -4  -3   9   18.29    1.97
  -4   3   8    7.48    1.41
   4   3  -8    7.90    1.43
   4   3  -8    7.47    0.88
   4   3  -8    9.28    1.24
  -4   3   8    6.81    1.20
   4   3  -8    8.83    1.58
  -4   3   8    6.85    1.35
   4   3  -8    8.25    0.99
   4  -3  -8    7.87    1.32
   4  -3  -8    7.56    1.36
   4  -3  -8    7.95    1.13
   4  -3  -8    9.67    1.66
  -4  -3   8    6.70    1.43
  -4  -3   8    7.23    1.14
  -4  -3   8    7.36    1.38
  -4   3   7    5.59    1.24
   4   3  -7    5.31    1.02
   4   3  -7    6.20    1.16
  -4   3   7    4.30    1.04
   4   3  -7    3.77    1.15
  -4   3   7    3.91    1.14
   4   3  -7    4.89    0.78
   4   3  -7    5.01    0.75
   4  -3  -7    7.50    1.42
   4  -3  -7    6.74    1.09
  -4  -3   7    5.39    1.19
   4  -3  -7    4.20    0.99
  -4  -3   7    5.24    1.12
  -4  -3   7    7.12    1.29
  -4  -3   7    4.20    1.02
   4  -3  -7    4.47    1.10
  -4   3   6    7.67    1.33
   4   3  -6    7.79    1.09
  -4   3   6    9.34    1.19
  -4   3   6    7.98    1.10
   4   3  -6    9.14    0.95
  -4   3   6    9.62    1.27
  -4   3   6    7.10    1.03
   4   3  -6    8.44    0.99
  -4  -3   6   10.75    1.20
   4  -3  -6    9.59    1.20
   4  -3  -6    9.97    1.25
   4  -3  -6    8.57    1.08
  -4  -3   6    8.27    1.22
   4  -3  -6    9.10    1.37
  -4  -3   6    7.23    1.14
  -4  -3   6    9.12    1.22
   4   3  -5   11.74    0.96
   4   3  -5   12.74    0.94
  -4   3   5   10.89    1.33
  -4   3   5   12.90    1.45
  -4   3   5   12.69    1.24
  -4   3   5   12.27    1.15
   4   3  -5   10.09    1.12
  -4   3   5   12.91    1.33
   4  -3  -5   10.56    1.41
   4  -3  -5   10.95    1.38
   4  -3  -5   13.22    1.34
  -4  -3   5   11.75    1.23
  -4  -3   5   11.24    1.03
  -4  -3   5   11.46    1.02
   4  -3  -5   11.91    1.48
  -4  -3   5   10.95    1.20
   4  -3  -5   11.75    1.25
  -4  -3   5   12.52    1.62
  -4   3   4   11.55    1.33
  -4   3   4   13.15    1.11
   4   3  -4   12.48    1.52
  -4   3   4   10.25    1.32
   4   3  -4   14.59    1.03
  -4   3   4   14.24    1.53
  -4   3   4   13.44    1.51
   4   3  -4   13.15    1.31
   4   3  -4   13.16    0.97
   4  -3  -4   12.37    1.05
   4  -3  -4   12.22    1.44
   4  -3  -4   14.77    1.54
  -4  -3   4   11.38    1.41
  -4  -3   4   13.59    0.76
  -4  -3   4   13.66    0.83
  -4  -3   4   14.72    0.84
  -4  -3   4   13.18    1.40
   4  -3  -4   12.73    1.56
  -4  -3   4   15.26    1.50
  -4  -3   4   14.55    0.73
   4   3  -3    0.31    0.56
  -4   3   3    0.48    0.75
  -4   3   3    0.24    0.53
  -4   3   3   -0.02    0.47
  -4   3   3   -0.01    0.75
   4   3  -3    1.41    0.80
  -4   3   3    0.63    0.81
   4   3  -3   -0.04    0.74
   4  -3  -3   -0.46    0.47
  -4  -3   3   -0.82    0.80
   4  -3  -3   -0.33    0.72
  -4  -3   3    0.35    0.49
   4  -3  -3    0.82    0.91
   4  -3  -3   -1.00    0.78
  -4  -3   3   -0.07    0.51
  -4  -3   3    0.30    0.76
   4   3  -2   -0.10    0.73
   4   3  -2    0.44    0.73
  -4   3   2   -0.21    0.78
  -4   3   2    0.39    0.77
  -4   3   2   -0.13    0.72
  -4   3   2    0.19    0.40
  -4   3   2    0.27    0.68
   4  -3  -2   -0.01    0.71
   4  -3  -2   -0.24    1.33
  -4  -3   2   -0.38    0.79
  -4  -3   2    0.34    0.56
  -4  -3   2   -0.31    0.84
   4  -3  -2    0.59    0.68
  -4  -3   2    0.43    0.57
   4  -3  -2    0.42    0.79
  -4   3   1   79.53    2.44
   4   3  -1   77.76    1.80
  -4   3   1   80.54    2.55
   4   3  -1   78.53    2.45
   4   3  -1   78.79    2.27
  -4   3   1   76.40    1.71
  -4   3   1   80.55    2.28
   4   3  -1   84.29    2.26
  -4   3   1   77.67    2.23
   4   3  -1   78.43    2.36
  -4  -3   1   79.15    2.17
  -4  -3   1   80.58    2.81
   4  -3  -1   78.90    2.48
   4  -3  -1   75.19    1.69
  -4  -3   1   79.06    2.19
   4  -3  -1   77.36    2.20
  -4  -3   1   79.94    2.41
   4  -3  -1   67.20    3.42
   4  -3  -1   80.18    2.20
  -4   3   0    8.63    1.05
   4   3   0   13.35    1.32
   4   3   0    9.84    1.14
   4   3   0    8.90    0.95
  -4   3   0    8.82    0.72
  -4   3   0    9.72    1.24
   4   3   0   11.09    1.34
   4   3   0    9.71    1.11
  -4  -3   0   11.30    1.27
  -4  -3   0    8.72    0.97
   4  -3   0    9.71    1.09
   4  -3   0    9.37    0.90
  -4  -3   0    9.74    0.93
  -4  -3   0    7.98    1.22
  -4  -3   0    8.09    0.93
   4  -3   0    8.90    1.01
   4   3   1   14.66    1.25
  -4   3  -1   12.96    0.96
   4   3   1   11.60    1.21
  -4   3  -1   13.32    1.41
   4   3   1   13.47    1.53
   4   3   1   15.05    1.39
  -4   3  -1   11.37    1.44
   4   3   1   15.10    1.38
  -4   3  -1   11.97    1.35
  -4   3  -1   12.43    1.08
  -4  -3  -1   11.52    1.22
  -4  -3  -1   14.54    1.36
   4  -3   1   11.99    1.51
   4  -3   1   14.33    1.00
   4  -3   1   12.84    1.13
  -4  -3  -1   14.15    1.30
   4  -3   1   15.61    1.09
  -4  -3  -1   14.92    1.18
  -4  -3  -1   13.98    1.42
   4   3   2    3.67    1.19
   4   3   2    3.09    0.90
  -4   3  -2    3.51    0.74
   4   3   2    2.50    0.84
  -4   3  -2    3.61    0.78
   4   3   2    3.89    0.76
  -4   3  -2    2.84    0.70
  -4   3  -2    2.07    0.89
   4   3   2    2.65    0.93
  -4   3  -2    2.88    0.97
   4  -3   2    2.64    0.68
   4  -3   2    3.10    0.76
  -4  -3  -2    2.26    0.79
   4  -3   2    4.38    0.70
  -4  -3  -2    5.28    1.08
  -4  -3  -2    4.05    0.93
   4  -3   2    2.39    1.19
  -4  -3  -2    3.31    0.93
  -4  -3  -2    3.82    0.90
  -4   3  -3    0.24    0.90
   4   3   3    1.36    0.69
   4   3   3    2.31    0.98
  -4   3  -3   -0.57    0.81
   4   3   3    2.34    1.04
  -4   3  -3    2.08    0.77
   4   3   3    1.81    0.91
  -4   3  -3    3.75    1.06
  -4   3  -3    1.16    0.65
  -4  -3  -3   -0.24    0.98
   4  -3   3    0.62    0.84
  -4  -3  -3    0.72    0.75
  -4  -3  -3    0.96    0.86
  -4  -3  -3    1.43    1.00
  -4  -3  -3    2.25    1.16
   4  -3   3    1.38    0.92
   4  -3   3    0.59    0.60
   4  -3   3   -0.07    0.90
  -4   3  -4    4.22    1.20
  -4   3  -4    2.96    0.92
  -4   3  -4    3.00    0.84
   4   3   4    2.96    0.74
   4   3   4    2.10    1.14
   4   3   4    3.00    1.05
  -4   3  -4    1.97    0.74
  -4   3  -4    1.67    1.05
  -4  -3  -4    2.00    1.04
   4  -3   4    2.24    1.08
  -4  -3  -4    4.22    0.84
   4  -3   4    2.86    0.61
   4  -3   4    3.67    1.16
   4  -3   4    3.10    0.87
  -4  -3  -4    2.01    1.30
  -4  -3  -4    3.08    0.99
  -4   3  -5   23.48    1.53
   4   3   5   25.29    2.06
   4   3   5   25.11    1.30
  -4   3  -5   24.22    1.70
  -4   3  -5   22.52    1.89
  -4   3  -5   22.60    1.96
   4   3   5   25.73    2.20
  -4   3  -5   26.18    2.17
  -4  -3  -5   32.39    2.56
   4  -3   5   23.24    2.10
   4  -3   5   22.80    1.65
  -4  -3  -5   24.21    1.95
   4  -3   5   23.07    1.77
  -4  -3  -5   22.01    1.38
  -4  -3  -5   24.47    2.01
  -4   3  -6   47.12    2.11
   4   3   6   50.21    2.75
  -4   3  -6   46.09    2.27
  -4   3  -6   47.91    2.41
   4   3   6   50.13    2.77
  -4   3  -6   49.66    2.56
  -4  -3  -6   53.34    3.22
  -4  -3  -6   45.10    2.68
  -4  -3  -6   46.30    2.70
   4  -3   6   43.58    2.21
   4  -3   6   47.67    2.28
   4  -3   6   44.25    2.72
  -4   3  -7   26.34    1.93
   4   3   7   22.11    2.72
   4   3   7   21.02    2.64
  -4   3  -7   22.87    2.46
  -4   3  -7   22.87    2.19
   4  -3   7   22.13    2.04
  -4  -3  -7   27.53    3.28
  -4  -3  -7   24.61    2.49
   4  -3   7   22.42    2.59
  -4  -3  -7   25.72    2.65
  -4   3  -8    3.77    1.74
  -4   3  -8    5.62    1.64
   4   3   8    3.86    1.93
   4  -3   8    3.01    1.25
  -4  -3  -8    3.03    1.61
   4   3   9    3.41    2.15
  -4   3  -9    2.69    1.50
  -4  -3  -9    0.36    1.87
   4  -3   9    3.33    2.11
  -4  -3  -9   -0.42    1.86
  -4   3 -10   -1.29    2.38
  -4   3 -10    2.12    1.62
   4   3  10   -2.49    2.33
  -4  -3 -10    2.54    2.06
   4  -3  10   -4.56    2.23
  -4  -3 -10    2.31    2.24
  -4   3 -11   -0.98    2.49
  -4   3 -11    1.37    1.85
   4   3  11   -0.63    2.65
  -4  -3 -11   -1.65    2.44
  -4  -3 -11   -4.12    2.30
   4  -3  11    3.74    2.50
   4   3  12    7.92    3.34
  -4   3 -12    9.04    3.37
  -4   3 -12   10.27    2.43
  -4  -3 -12    6.07    2.93
   4  -3  12   12.03    3.43
  -4  -3 -12    9.59    3.17
   4   4 -14    3.42    2.77
   4   4 -14    1.00    1.79
  -4   4  14   -3.77    2.71
   4  -4 -14    1.23    2.64
  -4  -4  14   -1.00    2.71
  -4  -4  14    0.10    2.66
   4  -4 -14   -3.37    2.52
  -4   4  13    2.40    2.56
   4   4 -13    5.03    2.64
   4   4 -13    1.43    1.56
  -4  -4  13    1.12    2.42
  -4  -4  13    4.64    2.38
   4  -4 -13   -0.35    2.24
   4  -4 -13    6.27    2.37
  -4   4  12   -0.83    2.12
   4   4 -12    4.01    2.25
   4   4 -12   -0.18    1.29
   4   4 -12    4.21    1.93
   4  -4 -12    3.98    2.09
  -4  -4  12    0.40    1.62
  -4  -4  12   -0.81    2.03
  -4  -4  12   -0.76    1.93
   4  -4 -12    2.27    2.11
   4   4 -11    1.26    1.29
   4   4 -11   -3.68    1.69
   4   4 -11    1.04    1.10
   4   4 -11    1.11    1.66
  -4   4  11    1.81    1.97
   4  -4 -11   -0.78    1.23
   4  -4 -11   -4.00    1.56
   4  -4 -11    2.04    1.75
  -4  -4  11   -0.90    1.58
  -4  -4  11    2.88    1.80
  -4   4  10    5.11    2.05
   4   4 -10    5.57    1.78
   4   4 -10    3.38    1.02
   4   4 -10    3.99    1.09
  -4   4  10    6.18    1.89
   4   4 -10    4.51    1.51
   4  -4 -10    4.51    1.19
  -4  -4  10    4.35    1.68
  -4  -4  10    2.50    1.39
   4  -4 -10    3.27    1.61
   4  -4 -10    2.55    1.52
  -4   4   9   14.57    2.03
  -4   4   9   11.18    1.74
  -4   4   9   12.58    1.51
   4   4  -9   12.57    1.38
   4   4  -9   10.74    1.16
   4   4  -9   11.51    1.58
   4   4  -9   14.40    1.90
   4  -4  -9   10.03    1.30
   4  -4  -9   13.05    1.84
  -4  -4   9   10.54    1.52
   4  -4  -9   12.67    2.19
   4  -4  -9   10.21    1.60
  -4  -4   9   10.13    1.73
  -4   4   8   20.28    2.22
  -4   4   8   21.71    2.15
   4   4  -8   22.39    1.33
   4   4  -8   25.69    2.20
   4   4  -8   20.92    2.48
  -4   4   8   19.76    2.00
   4   4  -8   22.80    2.07
  -4  -4   8   25.14    1.87
   4  -4  -8   25.64    1.80
   4  -4  -8   25.29    2.72
   4  -4  -8   23.48    1.95
  -4  -4   8   24.61    2.17
  -4  -4   8   25.69    2.15
   4  -4  -8   25.61    2.11
  -4   4   7   13.78    1.73
   4   4  -7   12.52    1.04
   4   4  -7   11.86    1.33
  -4   4   7   12.08    1.44
  -4   4   7   14.06    1.91
   4   4  -7   12.87    1.20
  -4  -4   7   10.74    1.45
  -4  -4   7   12.73    1.63
   4  -4  -7   13.55    1.58
  -4  -4   7   11.36    1.57
   4  -4  -7   13.98    1.85
   4  -4  -7    9.36    1.37
   4  -4  -7   12.29    1.53
  -4   4   6   10.46    1.26
  -4   4   6   11.33    1.32
  -4   4   6   10.46    1.55
   4   4  -6   11.40    0.95
  -4   4   6   10.22    1.43
   4   4  -6   10.44    1.02
  -4   4   6   11.38    1.29
   4   4  -6   12.07    1.54
  -4  -4   6    9.63    1.31
  -4  -4   6   11.01    1.32
  -4  -4   6   11.14    1.36
   4  -4  -6   11.57    1.62
   4  -4  -6   10.24    1.34
   4  -4  -6   10.36    1.16
   4  -4  -6   10.96    1.17
  -4   4   5    9.59    1.32
   4   4  -5    6.07    1.04
   4   4  -5    6.32    0.66
  -4   4   5    6.44    1.17
  -4   4   5    7.82    0.99
   4   4  -5    7.78    0.94
  -4   4   5    5.78    1.10
  -4   4   5    6.67    1.10
   4  -4  -5    9.26    1.21
  -4  -4   5    6.80    0.81
   4  -4  -5    7.79    0.95
  -4  -4   5    6.26    1.05
  -4  -4   5    6.68    0.84
   4  -4  -5    6.61    1.24
   4  -4  -5    5.55    0.95
  -4   4   4   65.94    1.91
   4   4  -4   64.21    2.38
  -4   4   4   66.10    2.46
  -4   4   4   65.17    2.47
   4   4  -4   68.80    1.88
   4   4  -4   67.17    1.74
   4   4  -4   61.11    2.56
   4   4  -4   64.36    1.82
  -4   4   4   61.50    2.37
  -4   4   4   64.89    2.30
  -4  -4   4   63.03    1.75
  -4  -4   4   68.49    1.75
   4  -4  -4   64.07    2.34
   4  -4  -4   66.09    2.36
   4  -4  -4   58.95    2.61
   4  -4  -4   66.14    1.92
   4  -4  -4   68.87    2.45
  -4  -4   4   63.40    2.48
  -4  -4   4   66.99    2.35
  -4  -4   4   64.39    2.53
  -4   4   3   25.52    1.65
  -4   4   3   24.24    1.73
   4   4  -3   25.24    0.97
   4   4  -3   25.40    1.63
   4   4  -3   24.89    1.22
   4   4  -3   26.39    1.79
  -4   4   3   24.84    1.04
  -4   4   3   27.20    1.64
  -4   4   3   27.00    1.81
   4   4  -3   24.99    1.32
  -4   4   3   24.08    1.01
  -4  -4   3   22.12    1.07
  -4  -4   3   23.54    1.78
   4  -4  -3   26.12    1.63
   4  -4  -3   22.95    1.85
   4  -4  -3   24.07    1.02
  -4  -4   3   22.05    1.04
  -4  -4   3   24.50    1.25
   4  -4  -3   26.69    1.72
  -4  -4   3   26.13    1.64
   4  -4  -3   25.41    1.63
   4   4  -2   31.78    1.63
   4   4  -2   24.63    1.67
  -4   4   2   33.45    1.71
  -4   4   2   33.95    1.81
  -4   4   2   30.16    1.80
   4   4  -2   33.93    1.74
   4   4  -2   31.10    1.09
   4   4  -2   30.69    1.44
  -4  -4   2   30.89    1.37
  -4  -4   2   31.49    1.77
   4  -4  -2   32.26    1.57
  -4  -4   2   30.58    1.37
   4  -4  -2   30.72    1.89
  -4  -4   2   29.73    1.90
  -4  -4   2   32.87    1.78
   4  -4  -2   34.23    1.68
  -4   4   1    2.31    0.90
  -4   4   1    2.09    0.81
  -4   4   1    2.69    0.91
  -4   4   1    3.31    0.82
   4   4  -1    1.68    0.92
   4   4  -1    2.96    0.76
   4   4  -1    2.52    0.81
   4   4  -1    2.65    0.62
   4   4  -1    2.35    0.79
   4  -4  -1    1.86    0.72
  -4  -4   1    2.72    0.89
  -4  -4   1    1.73    0.60
   4  -4  -1    2.54    0.79
  -4  -4   1    2.35    0.92
  -4  -4   1    3.07    0.77
  -4  -4   1    1.23    0.69
   4  -4  -1    1.94    0.83
   4  -4  -1    2.28    1.00
   4   4   0   96.90    2.83
   4   4   0   99.63    2.86
   4   4   0  101.04    3.05
  -4   4   0  105.04    2.68
  -4   4   0  103.05    3.04
   4   4   0  102.95    2.91
   4   4   0   96.29    2.50
  -4   4   0   98.88    3.02
   4  -4   0   97.65    2.94
   4  -4   0  100.25    2.61
  -4  -4   0  103.92    2.81
  -4  -4   0  103.27    2.51
   4  -4   0   99.21    2.56
  -4  -4   0  105.04    2.77
  -4  -4   0  106.79    2.96
   4  -4   0   97.19    3.10
  -4  -4   0   98.52    2.97
   4   4   1    0.28    0.93
  -4   4  -1    1.33    1.00
   4   4   1   -0.17    1.05
  -4   4  -1    0.31    0.50
   4   4   1    0.88    1.04
  -4   4  -1    0.31    0.82
   4   4   1    1.31    0.77
   4   4   1    0.92    0.94
  -4   4  -1    0.66    0.72
  -4   4  -1    0.69    0.65
   4  -4   1   -0.03    0.73
  -4  -4  -1    1.90    0.81
   4  -4   1   -0.24    0.53
  -4  -4  -1    0.93    0.84
  -4  -4  -1    1.74    0.84
  -4  -4  -1   -0.52    0.83
  -4  -4  -1    0.71    0.92
   4  -4   1    0.89    1.12
   4  -4   1    0.32    0.69
   4  -4   1   -0.02    0.65
  -4   4  -2   44.77    1.60
   4   4   2   42.41    2.36
  -4   4  -2   45.77    1.77
   4   4   2   45.69    2.22
   4   4   2   50.54    2.31
  -4   4  -2   45.02    2.25
  -4   4  -2   46.57    2.19
  -4   4  -2   47.52    1.69
   4   4   2   48.19    2.21
   4  -4   2   43.45    1.67
   4  -4   2   47.40    1.46
  -4  -4  -2   47.81    2.17
  -4  -4  -2   48.18    2.15
[truncated: 572,216 more chars]
