# Supplementary material for: Crystal structure of 4-[(adamantan-1-yl)amino]­naphthalene-1,2-dione
Source: Acta Crystallogr E Crystallogr Commun. 2019 Jan 1;75(Pt 1):99–102. doi: 10.1107/S2056989018017917 (PMC6323878; doi:10.1107/S2056989018017917)
Supplement: Supplementary file 2 [file e-75-00099-Isup2.hkl]

data_I                                                                          
_shelx_title ' mo_MARp_146_0ma_a.res in P2(1)/c'                                
_shelx_refln_list_code          4                                               
_shelx_F_calc_maximum      145.11                                               
_exptl_crystal_F_000       656.00                                               
_reflns_d_resolution_high  0.7692                                               
                                                                                
loop_                                                                           
 _space_group_symop_operation_xyz                                               
 'x, y, z'                                                                      
 '-x, y+1/2, -z+1/2'                                                            
 '-x, -y, -z'                                                                   
 'x, -y-1/2, z-1/2'                                                             
                                                                                
_cell_length_a    12.8487                                                       
_cell_length_b    10.8187                                                       
_cell_length_c    11.8469                                                       
_cell_angle_alpha  90.000                                                       
_cell_angle_beta  112.248                                                       
_cell_angle_gamma  90.000                                                       
                                                                                
_shelx_F_squared_multiplier     1.000                                           
                                                                                
loop_                                                                           
 _refln_index_h                                                                 
 _refln_index_k                                                                 
 _refln_index_l                                                                 
 _refln_F_squared_calc                                                          
 _refln_F_squared_meas                                                          
 _refln_F_squared_sigma                                                         
 _refln_observed_status                                                         
   2   0   0      15376.74      13439.80        80.53 o                         
   3   0   0        819.82        831.45         8.32 o                         
   4   0   0        365.99        338.33         6.56 o                         
   5   0   0      15064.93      15190.43        85.04 o                         
   6   0   0       4809.69       5280.81        33.86 o                         
   7   0   0        952.90        992.98        14.86 o                         
   8   0   0        580.97        548.10        13.10 o                         
   9   0   0        190.86        182.17        10.30 o                         
  10   0   0          9.44         19.74        11.34 o                         
  11   0   0         61.33         73.67        15.68 o                         
  12   0   0         37.80         50.79        17.39 o                         
  13   0   0         32.33         53.30        20.50 o                         
  14   0   0         80.71         90.36        23.92 o                         
  15   0   0         50.42         86.56        37.55 o                         
   1   1   0         12.09          8.96         3.78 o                         
   2   1   0        779.97        747.23         4.97 o                         
   3   1   0       2965.51       2865.94        13.33 o                         
   4   1   0         36.79         35.22         2.72 o                         
   5   1   0        233.70        257.29         5.25 o                         
   6   1   0         89.06         85.48         4.16 o                         
   7   1   0        450.09        465.64         7.73 o                         
   8   1   0         13.25         12.26         5.07 o                         
   9   1   0         10.67         16.04         6.10 o                         
  10   1   0         77.05         79.93         8.19 o                         
  11   1   0          8.19         10.33         8.99 o                         
  12   1   0          0.00          1.71        11.16 o                         
  13   1   0          3.01         16.66        15.12 o                         
  14   1   0         78.72        110.52        26.47 o                         
  15   1   0          2.15         35.93        26.17 o                         
   0   2   0       1052.99       1057.06         7.89 o                         
   1   2   0        229.39        230.80         3.57 o                         
   2   2   0         28.90         29.25         2.07 o                         
   3   2   0         13.63         17.51         2.41 o                         
   4   2   0        691.13        659.47         6.22 o                         
   5   2   0        125.85        169.51         4.37 o                         
   6   2   0        220.60        231.24         5.76 o                         
   7   2   0         34.25         38.51         4.80 o                         
   8   2   0        570.56        554.09        10.44 o                         
   9   2   0          2.26          8.13         6.68 o                         
  10   2   0         16.75         23.44         7.60 o                         
  11   2   0         31.61          4.86         9.79 o                         
  12   2   0         78.23         52.14        11.25 o                         
  13   2   0         83.62        103.26        14.71 o                         
  14   2   0         41.45         54.22        19.48 o                         
  15   2   0        141.39        251.50        26.35 o                         
   1   3   0       2645.02       2707.31        12.91 o                         
   2   3   0          7.25         10.23         2.55 o                         
   3   3   0         31.61         29.59         2.71 o                         
   4   3   0        206.40        180.19         4.88 o                         
   5   3   0        204.32        193.82         4.84 o                         
   6   3   0         12.28         21.50         3.78 o                         
   7   3   0          0.20          2.38         4.57 o                         
   8   3   0          1.25          1.08         5.55 o                         
   9   3   0        811.51        803.11        13.30 o                         
  10   3   0          4.67          0.79         7.79 o                         
  11   3   0        114.14        110.23        10.71 o                         
  12   3   0          0.01         13.52        11.65 o                         
  13   3   0         11.26         29.06        16.38 o                         
  14   3   0         34.53         91.24        19.06 o                         
  15   3   0          5.30         66.92        35.45 o                         
   0   4   0        141.17        148.48         5.00 o                         
   1   4   0         30.32         38.54         2.56 o                         
   2   4   0        194.84        230.36         4.97 o                         
   3   4   0          7.98          5.98         3.14 o                         
   4   4   0       1851.36       1912.68        13.25 o                         
   5   4   0        185.31        186.89         5.13 o                         
   6   4   0        253.56        233.00         6.78 o                         
   7   4   0         16.65         20.71         4.96 o                         
   8   4   0         15.68         15.80         5.84 o                         
   9   4   0       2753.49       2580.36        22.56 o                         
  10   4   0       2102.55       1967.68        23.54 o                         
  11   4   0        986.98        873.96        26.07 o                         
  12   4   0         32.98         33.72        15.93 o                         
  13   4   0         41.16         51.27        17.30 o                         
  14   4   0        408.03        562.86        27.73 o                         
   1   5   0        267.43        270.47         4.89 o                         
   2   5   0        464.27        540.63         6.81 o                         
   3   5   0        387.03        388.89         6.60 o                         
   4   5   0         30.33         43.48         4.78 o                         
   5   5   0       1076.61       1127.44        13.11 o                         
   6   5   0        156.42        155.58         6.58 o                         
   7   5   0        123.74        128.51         6.42 o                         
   8   5   0         49.00         53.87         6.35 o                         
   9   5   0         91.18         88.35         8.47 o                         
  10   5   0        175.22        165.00        11.65 o                         
  11   5   0         98.87         77.15        12.60 o                         
  12   5   0        176.48        191.08        18.33 o                         
  13   5   0          2.69         24.61        20.32 o                         
  14   5   0        153.73        143.92        27.95 o                         
   0   6   0         32.40         34.59         5.27 o                         
   1   6   0       1801.24       1994.03        13.59 o                         
   2   6   0        105.98        115.16         5.25 o                         
   3   6   0        523.32        576.62         9.23 o                         
   4   6   0        170.66        193.13         6.95 o                         
   5   6   0         11.97         13.57         5.78 o                         
   6   6   0        483.58        481.28        11.23 o                         
   7   6   0         29.84         40.90         7.25 o                         
   8   6   0         45.94         43.98         8.89 o                         
   9   6   0        105.85        105.73        10.11 o                         
  10   6   0         26.05         27.68        13.70 o                         
  11   6   0         10.14         24.75        17.78 o                         
  12   6   0          0.22          1.90        17.94 o                         
  13   6   0         42.71         34.99        42.87 o                         
   1   7   0        187.64        202.22         6.00 o                         
   2   7   0        509.49        548.30         9.67 o                         
   3   7   0         13.52         10.87         5.16 o                         
   4   7   0         19.13          9.48         5.88 o                         
   5   7   0        132.04        141.06         7.79 o                         
   6   7   0        141.34        132.79         8.39 o                         
   7   7   0       1512.59       1439.39        17.92 o                         
   8   7   0        259.36        244.66        13.46 o                         
   9   7   0          0.30          7.57        13.03 o                         
  10   7   0          3.36         10.39        16.78 o                         
  11   7   0         15.53         14.91        16.75 o                         
  12   7   0          7.77        -19.99        19.99 o                         
  13   7   0          4.14        -19.34        22.92 o                         
   0   8   0       2339.69       2480.04        25.85 o                         
   1   8   0        122.45        129.14         5.73 o                         
   2   8   0        145.27        154.89         7.26 o                         
   3   8   0         72.57         90.64         6.89 o                         
   4   8   0        272.03        265.81         9.16 o                         
   5   8   0        573.25        531.67        13.31 o                         
   6   8   0          4.91         13.78         8.19 o                         
   7   8   0        523.00        509.81        19.48 o                         
   8   8   0          2.49          6.79        11.98 o                         
   9   8   0          0.33         25.14        15.53 o                         
  10   8   0          7.76          1.63        22.69 o                         
  11   8   0         62.08         57.98        18.47 o                         
  12   8   0        119.84        165.81        23.40 o                         
   1   9   0       1960.78       1991.93        16.67 o                         
   2   9   0         42.30         45.99         7.30 o                         
   3   9   0         84.37         75.64         7.95 o                         
   4   9   0        350.52        359.28        12.55 o                         
   5   9   0         37.95         42.64        10.37 o                         
   6   9   0         77.43         53.47        13.23 o                         
   7   9   0        590.81        541.75        23.52 o                         
   8   9   0        301.68        312.76        19.84 o                         
   9   9   0         82.58         34.58        17.36 o                         
  10   9   0          3.17         18.52        20.45 o                         
  11   9   0        132.44        137.99        21.43 o                         
   0  10   0        995.78        937.83        23.12 o                         
   1  10   0          1.70          9.24         8.49 o                         
   2  10   0        151.05        171.51        12.45 o                         
   3  10   0        303.43        328.04        16.11 o                         
   4  10   0          4.30          7.86        11.39 o                         
   5  10   0        183.85        155.21        13.72 o                         
   6  10   0          7.09          5.47        12.43 o                         
   7  10   0        100.13        100.85        14.31 o                         
   8  10   0         16.29          7.46        16.48 o                         
   9  10   0        123.82        125.25        19.22 o                         
  10  10   0        111.17        115.21        27.07 o                         
   1  11   0          1.32         -5.88        11.25 o                         
   2  11   0       1017.14       1024.35        24.43 o                         
   3  11   0        622.22        660.82        22.45 o                         
   4  11   0        232.02        222.77        14.85 o                         
   5  11   0         17.28         -7.28        16.67 o                         
   6  11   0        168.87        185.26        15.56 o                         
   7  11   0         12.78         34.84        16.56 o                         
   8  11   0          3.49        -15.10        17.27 o                         
   9  11   0         31.90         34.86        18.83 o                         
   0  12   0          3.63          5.39        30.19 o                         
   1  12   0         25.28          9.85        18.30 o                         
   2  12   0        685.70        704.23        26.73 o                         
   3  12   0        184.32        210.88        16.50 o                         
   4  12   0        136.40        156.43        16.65 o                         
   5  12   0         18.15         18.46        15.31 o                         
   6  12   0         18.09         46.40        17.33 o                         
   7  12   0         42.05         48.06        18.91 o                         
   8  12   0          6.54         26.79        29.48 o                         
   1  13   0        245.64        241.16        21.00 o                         
   2  13   0          0.00         30.07        21.48 o                         
   3  13   0        117.38        138.00        27.18 o                         
   4  13   0          0.00        -10.81        22.23 o                         
   5  13   0         24.58         -2.20        30.65 o                         
   0  14   0          1.20         -9.12        45.35 o                         
   1  14   0          0.60          3.71        23.90 o                         
 -15   1   1        347.78        429.11        29.78 o                         
 -14   1   1         22.11         30.13        19.57 o                         
 -13   1   1         13.27         10.87        12.47 o                         
 -12   1   1         26.13         36.72        11.45 o                         
 -11   1   1         91.22         95.62         9.97 o                         
 -10   1   1         12.11         13.11         6.92 o                         
  -9   1   1         19.43         20.62         7.20 o                         
  -8   1   1         33.92         53.47         5.32 o                         
  -7   1   1        250.99        269.79         7.20 o                         
  -6   1   1         79.48         86.93         3.65 o                         
  -5   1   1         40.14         37.75         2.87 o                         
  -4   1   1        348.18        341.96         4.37 o                         
  -3   1   1       1145.38       1054.36         6.79 o                         
  -2   1   1       2589.45       2427.33        14.34 o                         
  -1   1   1          0.36          2.09         1.82 o                         
   0   1   1         37.17         59.06         3.02 o                         
   1   1   1        949.04        838.55         5.04 o                         
   2   1   1         52.64         49.50         2.26 o                         
   3   1   1        293.46        274.03         4.43 o                         
   4   1   1       3155.23       3197.31        15.53 o                         
   5   1   1        104.62        125.09         4.07 o                         
   6   1   1        301.10        330.56         6.54 o                         
   7   1   1         37.95         52.66         4.71 o                         
   8   1   1        830.52        791.22        11.79 o                         
   9   1   1        170.75        182.42         8.37 o                         
  10   1   1         90.69         87.64         8.85 o                         
  11   1   1        394.79        329.94        13.97 o                         
  12   1   1         14.04        -10.23        13.36 o                         
  13   1   1        215.07        216.38        16.96 o                         
  14   1   1          0.46         11.58        21.67 o                         
 -15   2   1        333.60        428.83        25.27 o                         
 -14   2   1        217.95        277.43        19.32 o                         
 -13   2   1         13.92         17.35        13.36 o                         
 -12   2   1         93.88         65.23        10.92 o                         
 -11   2   1        151.51        110.89         8.88 o                         
 -10   2   1        668.92        626.68        14.21 o                         
  -9   2   1         32.78         32.51         6.20 o                         
  -8   2   1        235.30        223.99         7.01 o                         
  -7   2   1         62.12         76.87         4.61 o                         
  -6   2   1       5592.56       5994.89        28.03 o                         
  -5   2   1       1020.86       1000.42         7.84 o                         
  -4   2   1       2777.00       2778.74        13.49 o                         
  -3   2   1          6.11         10.38         2.01 o                         
  -2   2   1        743.66        709.57         4.99 o                         
  -1   2   1      12757.94      12374.71        49.98 o                         
   0   2   1      13204.14      12766.83        51.62 o                         
   1   2   1       9249.94       9027.25        38.12 o                         
   2   2   1          4.58          8.05         2.20 o                         
   3   2   1        276.72        269.51         4.45 o                         
   4   2   1         20.01         22.11         3.06 o                         
   5   2   1        476.48        471.91         6.42 o                         
   6   2   1          0.09         -1.18         3.74 o                         
   7   2   1          7.60          2.95         4.85 o                         
   8   2   1          0.27         -5.76         5.76 o                         
   9   2   1         74.70         59.00         7.55 o                         
  10   2   1        113.85         85.48         9.21 o                         
  11   2   1        208.31        183.45        11.65 o                         
  12   2   1         32.60         27.55        12.47 o                         
  13   2   1         15.19         50.91        16.47 o                         
  14   2   1        111.78        160.41        26.81 o                         
 -15   3   1         82.71        109.62        21.81 o                         
 -14   3   1          0.09         -9.02        17.38 o                         
 -13   3   1        129.84        139.58        17.35 o                         
 -12   3   1         47.33         34.65        11.64 o                         
 -11   3   1          4.66         -1.11         9.24 o                         
 -10   3   1        448.25        410.10        13.47 o                         
  -9   3   1        283.85        291.37         8.89 o                         
  -8   3   1          4.43          1.92         5.15 o                         
  -7   3   1        111.99        119.05         5.25 o                         
  -6   3   1          1.14          4.36         3.38 o                         
  -5   3   1        644.48        681.93         7.34 o                         
  -4   3   1       1493.08       1486.88         9.67 o                         
  -3   3   1        224.45        231.48         5.02 o                         
  -2   3   1        726.50        707.71         6.05 o                         
  -1   3   1       1886.62       2034.67        10.30 o                         
   0   3   1        182.50        204.73         3.64 o                         
   1   3   1          0.27         -1.75         1.75 o                         
   2   3   1          9.72         11.41         2.35 o                         
   3   3   1        507.57        504.73         5.61 o                         
   4   3   1        272.02        257.93         5.39 o                         
   5   3   1        257.19        278.74         6.36 o                         
   6   3   1          6.52          2.66         4.06 o                         
   7   3   1          6.00         14.64         5.21 o                         
   8   3   1        652.13        612.96        11.75 o                         
   9   3   1         83.63         87.28         7.92 o                         
  10   3   1        966.50        926.26        19.17 o                         
  11   3   1         55.81         31.74        10.69 o                         
  12   3   1          0.03        -11.26        13.89 o                         
  13   3   1        216.87        262.91        19.13 o                         
  14   3   1         33.23         64.27        22.12 o                         
 -15   4   1          8.29          2.27        35.90 o                         
 -14   4   1         30.08         47.57        21.48 o                         
 -13   4   1         46.35         74.70        16.50 o                         
 -12   4   1         35.45         70.51        15.46 o                         
 -11   4   1        602.05        509.85        18.08 o                         
 -10   4   1       1249.50       1219.51        16.18 o                         
  -9   4   1        136.91        148.44         7.75 o                         
  -8   4   1         33.28         34.74         5.54 o                         
  -7   4   1         30.36         20.19         4.39 o                         
  -6   4   1         77.98         73.13         4.40 o                         
  -5   4   1       1687.85       1726.41        12.30 o                         
  -4   4   1         48.48         45.13         3.51 o                         
  -3   4   1        382.95        405.02         6.37 o                         
  -2   4   1        813.63        867.55         7.59 o                         
  -1   4   1        696.49        686.57         5.62 o                         
   0   4   1        110.20        121.97         3.09 o                         
   1   4   1       1235.65       1338.14         7.94 o                         
   2   4   1         79.46         89.07         3.22 o                         
   3   4   1         18.09         14.37         2.99 o                         
   4   4   1         11.66         10.66         3.23 o                         
   5   4   1        223.81        202.46         5.91 o                         
   6   4   1          0.02         -0.05         4.52 o                         
   7   4   1        163.59        155.50         6.66 o                         
   8   4   1        379.75        384.78        11.18 o                         
   9   4   1        774.67        752.57        14.37 o                         
  10   4   1        236.39        224.54        12.64 o                         
  11   4   1          0.00          0.78        11.58 o                         
  12   4   1        114.29        136.54        15.25 o                         
  13   4   1          3.40        -19.03        19.03 o                         
  14   4   1          8.34          5.13        31.81 o                         
 -14   5   1         42.92         14.42        24.84 o                         
 -13   5   1          0.70         29.16        22.40 o                         
 -12   5   1         43.93         93.37        28.42 o                         
 -11   5   1        248.52        237.40        14.66 o                         
 -10   5   1         11.87         15.78        10.36 o                         
  -9   5   1         51.80         37.90         6.87 o                         
  -8   5   1         86.14         82.41         5.90 o                         
  -7   5   1          7.14         14.90         5.83 o                         
  -6   5   1        189.22        218.41         7.61 o                         
  -5   5   1        126.97        135.29         5.67 o                         
  -4   5   1        156.55        196.72         6.15 o                         
  -3   5   1         12.41         18.89         3.76 o                         
  -2   5   1       1596.36       1704.54        11.36 o                         
  -1   5   1        122.89        154.21         3.94 o                         
   0   5   1        856.37        955.37         7.14 o                         
   1   5   1        928.95       1008.87         7.30 o                         
   2   5   1        307.60        346.92         5.57 o                         
   3   5   1          4.75          5.97         3.22 o                         
   4   5   1         29.47         36.29         4.15 o                         
   5   5   1        132.47        138.61         6.23 o                         
   6   5   1        195.45        199.72         7.29 o                         
   7   5   1        241.35        254.63        10.20 o                         
   8   5   1         38.00         46.89         6.86 o                         
   9   5   1        212.24        219.82        11.00 o                         
  10   5   1        252.63        258.66        12.97 o                         
  11   5   1          8.33          2.04        12.38 o                         
  12   5   1         31.72         35.45        17.71 o                         
  13   5   1          0.06        -20.23        20.23 o                         
  14   5   1          1.52         -1.33        49.23 o                         
 -14   6   1          0.07         14.16        23.52 o                         
 -13   6   1          0.91        -14.80        19.01 o                         
 -12   6   1         22.06         21.46        17.32 o                         
 -11   6   1          0.26          7.60        16.31 o                         
 -10   6   1        895.20        881.55        27.65 o                         
  -9   6   1         76.64         86.61        10.24 o                         
  -8   6   1          8.77         12.68         7.19 o                         
  -7   6   1        155.46        170.94         8.02 o                         
  -6   6   1         10.54         15.52         5.80 o                         
  -5   6   1         28.80         54.35         5.60 o                         
  -4   6   1        132.49        136.06         6.35 o                         
  -3   6   1         21.08         17.54         4.53 o                         
  -2   6   1        485.21        578.61         8.38 o                         
  -1   6   1         70.66         82.98         3.96 o                         
   0   6   1        101.65        132.50         4.16 o                         
   1   6   1          3.87          6.67         3.14 o                         
   2   6   1        200.74        221.10         5.67 o                         
   3   6   1        687.43        724.10         9.94 o                         
   4   6   1       1424.89       1508.78        14.83 o                         
   5   6   1        101.67        108.03         6.55 o                         
   6   6   1        737.67        697.15        12.59 o                         
   7   6   1        121.68        121.80         7.08 o                         
   8   6   1        973.04        915.16        16.52 o                         
   9   6   1        388.80        371.67        14.95 o                         
  10   6   1          2.08         -8.36        17.55 o                         
  11   6   1        339.45        318.46        25.16 o                         
  12   6   1         13.85         11.19        26.14 o                         
  13   6   1         61.24        117.56        22.23 o                         
 -13   7   1         31.16         18.39        20.37 o                         
 -12   7   1         18.73         44.78        24.64 o                         
 -11   7   1          9.34         12.93        16.18 o                         
 -10   7   1          6.54          7.09        15.34 o                         
  -9   7   1         29.45         27.03        14.08 o                         
  -8   7   1        218.60        234.81        17.97 o                         
  -7   7   1        505.76        476.18        12.84 o                         
  -6   7   1        538.17        551.34        12.37 o                         
  -5   7   1        174.59        164.75         7.60 o                         
  -4   7   1         12.49         13.01         6.33 o                         
  -3   7   1        498.71        499.33        10.57 o                         
  -2   7   1        146.94        143.47         4.91 o                         
  -1   7   1        768.76        829.65         9.54 o                         
   0   7   1       1030.32       1024.33        10.10 o                         
   1   7   1        826.57        881.75         9.79 o                         
   2   7   1         18.19         18.81         4.13 o                         
   3   7   1        409.67        416.02         9.17 o                         
   4   7   1         17.30         24.66         5.88 o                         
   5   7   1          0.22         -5.61         6.39 o                         
   6   7   1        139.15        141.28         8.33 o                         
   7   7   1       1735.10       1673.98        21.45 o                         
   8   7   1          5.71         -2.70        11.97 o                         
   9   7   1        278.75        256.75        15.47 o                         
  10   7   1         77.46         79.79        16.74 o                         
  11   7   1          0.66        -17.46        17.46 o                         
  12   7   1        219.14        249.20        27.02 o                         
 -13   8   1         74.00         83.31        28.90 o                         
 -12   8   1          0.43         11.40        26.96 o                         
 -11   8   1         15.43         34.34        17.71 o                         
 -10   8   1          0.91         39.13        16.19 o                         
  -9   8   1         11.85         11.72        25.73 o                         
  -8   8   1        129.04        124.56        15.92 o                         
  -7   8   1       1177.68       1179.40        23.41 o                         
  -6   8   1        441.29        393.84        12.83 o                         
  -5   8   1          2.06         10.68         7.03 o                         
  -4   8   1          0.17         -1.45         6.43 o                         
  -3   8   1         32.23         28.02         6.25 o                         
  -2   8   1        353.93        370.35         7.85 o                         
  -1   8   1       1874.11       1923.44        15.15 o                         
   0   8   1          6.37          2.94         4.76 o                         
   1   8   1        185.23        218.69         8.03 o                         
   2   8   1        102.67        130.90         6.34 o                         
   3   8   1          7.85          5.91         6.67 o                         
   4   8   1        323.92        316.99        11.06 o                         
   5   8   1          2.10         11.51         8.41 o                         
   6   8   1       1050.16       1029.12        20.45 o                         
   7   8   1         12.06         26.08        13.98 o                         
   8   8   1         14.82          9.36        12.78 o                         
   9   8   1        117.14        155.43        20.15 o                         
  10   8   1          0.08         10.14        16.96 o                         
  11   8   1        487.87        533.16        39.40 o                         
  12   8   1         21.16         22.20        23.73 o                         
 -12   9   1         59.87          5.38        21.64 o                         
 -11   9   1          3.02         66.87        24.84 o                         
 -10   9   1        104.23         76.63        18.47 o                         
  -9   9   1          0.07         27.33        15.46 o                         
  -8   9   1         12.79          1.62        14.99 o                         
  -7   9   1         86.36         85.41        16.68 o                         
  -6   9   1        526.38        513.85        21.93 o                         
  -5   9   1         26.12         21.02         9.59 o                         
  -4   9   1         41.06         39.07         8.06 o                         
  -3   9   1        901.22        908.15        14.91 o                         
  -2   9   1          0.47          1.91         6.16 o                         
  -1   9   1        277.28        279.02         8.92 o                         
   0   9   1         35.80         31.07         6.74 o                         
   1   9   1        281.81        280.10         9.97 o                         
   2   9   1         73.67         76.83         6.92 o                         
   3   9   1         91.99         96.89         9.14 o                         
   4   9   1          0.94          5.37         8.91 o                         
   5   9   1          2.26        -11.89        12.26 o                         
   6   9   1          2.10         -6.33        12.27 o                         
   7   9   1        865.11        806.99        23.87 o                         
   8   9   1         22.04         27.17        15.21 o                         
   9   9   1        376.36        371.18        31.89 o                         
  10   9   1         45.97         56.93        19.03 o                         
  11   9   1          4.84         25.38        21.50 o                         
 -11  10   1         45.18         71.98        22.55 o                         
 -10  10   1          0.69        -18.97        18.97 o                         
  -9  10   1        393.15        387.03        22.31 o                         
  -8  10   1          9.86         30.37        16.38 o                         
  -7  10   1        187.44        193.89        16.88 o                         
  -6  10   1        722.90        640.57        20.97 o                         
  -5  10   1         68.96         74.81        13.40 o                         
  -4  10   1        226.55        240.53        21.92 o                         
  -3  10   1        117.84        129.60        11.90 o                         
  -2  10   1        791.30        801.56        22.90 o                         
  -1  10   1        360.02        368.21        13.42 o                         
   0  10   1       1023.94       1040.69        18.08 o                         
   1  10   1         38.36         57.04        10.26 o                         
   2  10   1          0.55          7.55        10.82 o                         
   3  10   1         10.21         21.96        12.54 o                         
   4  10   1          1.80          2.34        12.31 o                         
   5  10   1        101.28         84.37        18.09 o                         
   6  10   1         30.52         37.81        13.15 o                         
   7  10   1         50.97         57.34        14.05 o                         
   8  10   1         16.52          5.82        15.85 o                         
   9  10   1         54.87         60.60        19.37 o                         
  10  10   1         35.54         16.88        21.81 o                         
  -9  11   1         14.05         43.74        30.88 o                         
  -8  11   1         70.67         89.15        24.74 o                         
  -7  11   1          2.07         19.82        17.65 o                         
  -6  11   1         13.35          5.42        14.44 o                         
  -5  11   1         97.91         94.86        14.34 o                         
  -4  11   1         74.66         74.19        12.94 o                         
  -3  11   1        962.69        948.52        24.26 o                         
  -2  11   1         14.52         18.37        12.24 o                         
  -1  11   1         26.84          0.92        11.72 o                         
   0  11   1         67.90         71.54        10.78 o                         
   1  11   1        132.38        146.31        13.67 o                         
   2  11   1        145.11        162.72        14.70 o                         
   3  11   1        387.58        382.48        17.60 o                         
   4  11   1          0.16         17.91        12.62 o                         
   5  11   1          0.11          8.11        16.97 o                         
   6  11   1         31.72          8.80        14.31 o                         
   7  11   1        218.59        202.87        18.82 o                         
   8  11   1        133.77        114.37        19.14 o                         
   9  11   1          8.66         65.26        20.74 o                         
  -8  12   1         40.87         50.78        19.74 o                         
  -7  12   1         31.09         66.17        20.52 o                         
  -6  12   1          1.38         10.55        18.10 o                         
  -5  12   1         56.46         61.26        20.90 o                         
  -4  12   1        157.43        169.35        16.94 o                         
  -3  12   1         39.77         27.21        14.74 o                         
  -2  12   1         65.29         74.27        16.55 o                         
  -1  12   1         11.89         24.57        22.81 o                         
   0  12   1          0.61         15.73        15.38 o                         
   1  12   1          0.40          8.00        15.77 o                         
   2  12   1        704.38        680.03        27.90 o                         
   3  12   1        236.40        293.21        17.98 o                         
   4  12   1         31.22         69.22        15.99 o                         
   5  12   1         33.23         29.22        17.14 o                         
   6  12   1         37.54         38.77        17.92 o                         
   7  12   1          0.07         14.57        22.01 o                         
  -6  13   1        137.06        183.10        21.14 o                         
  -5  13   1          0.02         26.04        22.12 o                         
  -4  13   1         43.80         39.59        20.95 o                         
  -3  13   1        471.16        514.55        25.71 o                         
  -2  13   1          9.16         13.21        18.39 o                         
  -1  13   1        186.72        181.78        19.80 o                         
   0  13   1        192.41        207.02        24.92 o                         
   1  13   1        317.07        317.98        21.62 o                         
   2  13   1         80.02         94.60        25.06 o                         
   3  13   1        246.06        229.74        27.99 o                         
   4  13   1        191.56        167.48        25.16 o                         
   5  13   1         14.80         51.50        22.95 o                         
  -1  14   1        160.99        183.71        30.95 o                         
   0  14   1         11.66        -22.30        22.30 o                         
 -16   0   2          5.12         30.19        40.37 o                         
 -15   0   2        260.66        307.56        37.48 o                         
 -14   0   2        146.65        229.77        23.88 o                         
 -13   0   2         12.86        -17.35        17.35 o                         
 -12   0   2         36.40         -6.64        11.79 o                         
 -11   0   2        412.48        402.94        17.38 o                         
 -10   0   2        130.20        175.96        10.43 o                         
  -9   0   2        329.45        327.42        13.71 o                         
  -8   0   2          2.19          5.67         6.42 o                         
  -7   0   2       7521.83       7855.19        50.28 o                         
  -6   0   2       9014.36       9087.31        55.98 o                         
  -5   0   2       2444.88       2536.97        18.93 o                         
  -4   0   2       1681.55       1697.30        13.76 o                         
  -3   0   2        453.42        410.05         6.92 o                         
  -2   0   2       3156.85       3086.02        18.65 o                         
  -1   0   2        183.24        179.17         4.88 o                         
   0   0   2        920.66        765.98         6.82 o                         
   1   0   2       1263.30       1182.97        10.12 o                         
   2   0   2         67.79         52.94         3.48 o                         
   3   0   2        632.35        620.84         7.85 o                         
   4   0   2       7377.01       7534.93        46.86 o                         
   5   0   2        650.23        646.32        11.27 o                         
   6   0   2       2656.91       2798.76        26.32 o                         
   7   0   2        175.43        182.84         9.58 o                         
   8   0   2        830.40        790.56        18.65 o                         
   9   0   2        249.63        217.46        13.43 o                         
  10   0   2          0.48        -12.16        15.47 o                         
  11   0   2        119.68         98.47        17.64 o                         
  12   0   2         41.60         70.26        22.87 o                         
  13   0   2        303.05        388.28        36.52 o                         
  14   0   2       1245.05       1354.11        47.44 o                         
 -16   1   2         17.25         58.43        28.34 o                         
 -15   1   2        183.89        216.91        26.73 o                         
 -14   1   2         28.85         14.90        16.06 o                         
 -13   1   2         23.24         38.20        11.64 o                         
 -12   1   2         10.01          2.93        13.37 o                         
 -11   1   2          1.01          5.69         7.81 o                         
 -10   1   2         86.52         85.55         8.14 o                         
  -9   1   2         23.60         23.94         5.42 o                         
  -8   1   2        449.38        505.31         8.21 o                         
  -7   1   2        437.25        443.98         6.83 o                         
  -6   1   2       2221.49       2371.47        13.44 o                         
  -5   1   2        780.57        793.22         6.70 o                         
  -4   1   2        318.32        332.67         4.29 o                         
  -3   1   2        348.36        311.97         3.97 o                         
  -2   1   2       7665.81       7301.07        30.34 o                         
  -1   1   2       6292.74       5808.48        24.47 o                         
   0   1   2      21058.17      18584.38        76.35 o                         
   1   1   2        636.75        561.21         4.47 o                         
   2   1   2        828.13        807.75         5.96 o                         
   3   1   2        970.09        944.39         7.28 o                         
   4   1   2         80.65         77.80         3.53 o                         
   5   1   2       2100.47       2226.73        12.93 o                         
   6   1   2         73.57         80.78         4.76 o                         
   7   1   2        957.88        924.24        11.42 o                         
   8   1   2        767.38        765.39        12.70 o                         
   9   1   2        307.16        301.87        10.91 o                         
  10   1   2          0.49          4.05        10.24 o                         
  11   1   2        311.63        259.19        15.03 o                         
  12   1   2        252.68        289.24        17.74 o                         
  13   1   2         73.27        102.87        17.20 o                         
  14   1   2         63.63         77.65        21.90 o                         
 -15   2   2          0.11         16.11        20.72 o                         
 -14   2   2         52.20         68.65        16.79 o                         
 -13   2   2        114.68        112.29        14.22 o                         
 -12   2   2         14.72         -0.78         9.79 o                         
 -11   2   2        911.31        824.87        16.24 o                         
 -10   2   2         78.51         71.77         7.17 o                         
  -9   2   2       1413.64       1381.59        14.17 o                         
  -8   2   2          0.30         -2.12         4.51 o                         
  -7   2   2        899.51        914.52         9.27 o                         
  -6   2   2        467.73        467.94         6.21 o                         
  -5   2   2        429.75        432.20         6.24 o                         
  -4   2   2        750.73        756.47         6.50 o                         
  -3   2   2       1533.46       1479.07         9.42 o                         
  -2   2   2        471.23        518.54         4.44 o                         
  -1   2   2       4608.80       4656.30        22.22 o                         
   0   2   2       1365.56       1482.00         9.00 o                         
   1   2   2       2343.50       2467.58        12.43 o                         
   2   2   2        386.66        396.72         4.48 o                         
   3   2   2        324.31        322.04         4.89 o                         
   4   2   2        132.45        107.54         3.81 o                         
   5   2   2          2.05          3.19         3.71 o                         
   6   2   2        162.56        160.84         5.26 o                         
   7   2   2        372.75        358.25         8.85 o                         
   8   2   2          0.34          0.08         6.29 o                         
   9   2   2        578.56        564.57        13.87 o                         
  10   2   2         63.72         59.64        10.05 o                         
  11   2   2         12.69         19.58        12.19 o                         
  12   2   2          0.09          8.61        15.16 o                         
  13   2   2         28.22        -13.96        20.55 o                         
  14   2   2         26.33         47.23        21.82 o                         
 -15   3   2         18.78         62.84        21.56 o                         
 -14   3   2        184.22        197.09        19.70 o                         
 -13   3   2        130.64        102.50        15.40 o                         
 -12   3   2         78.29         73.72        11.59 o                         
 -11   3   2        293.68        263.76        11.54 o                         
 -10   3   2       1724.78       1666.23        16.89 o                         
  -9   3   2         39.34         37.12         5.72 o                         
  -8   3   2         65.30         64.02         5.05 o                         
  -7   3   2        677.24        682.15        10.00 o                         
  -6   3   2       1243.11       1247.54        10.86 o                         
  -5   3   2       2555.68       2694.01        15.30 o                         
  -4   3   2          1.87          2.73         3.29 o                         
  -3   3   2        420.14        418.78         4.60 o                         
  -2   3   2       1218.23       1334.67         8.42 o                         
  -1   3   2         46.40         58.86         2.46 o                         
   0   3   2       2562.67       2731.71        14.05 o                         
   1   3   2       1058.33       1062.62         7.23 o                         
   2   3   2        127.48        123.66         3.79 o                         
   3   3   2        400.88        391.67         5.37 o                         
   4   3   2         60.80         64.15         3.66 o                         
   5   3   2        238.44        221.32         6.38 o                         
   6   3   2         36.44         35.19         4.78 o                         
   7   3   2         10.99         12.84         5.36 o                         
   8   3   2         50.16         55.78         7.78 o                         
   9   3   2        260.89        239.37        10.15 o                         
  10   3   2          5.67          9.05        10.00 o                         
  11   3   2         24.21         38.16        14.68 o                         
  12   3   2        105.12        109.33        14.75 o                         
  13   3   2         85.17        123.74        22.20 o                         
  14   3   2         74.17        194.09        31.40 o                         
 -15   4   2        164.37        217.45        26.83 o                         
 -14   4   2        102.50         52.78        19.65 o                         
 -13   4   2         43.58        -14.85        17.23 o                         
 -12   4   2        222.06        197.19        15.43 o                         
 -11   4   2          0.14         -9.92         9.92 o                         
 -10   4   2        118.52        123.98         7.38 o                         
  -9   4   2        813.06        805.27        11.45 o                         
  -8   4   2        558.61        594.23        11.37 o                         
  -7   4   2         94.54         86.34         5.62 o                         
  -6   4   2         21.64         42.91         4.24 o                         
  -5   4   2        336.86        382.68         5.78 o                         
  -4   4   2        538.09        595.82         7.78 o                         
  -3   4   2       2564.10       2747.38        15.58 o                         
  -2   4   2          6.23          6.59         2.90 o                         
  -1   4   2       4769.71       5066.36        23.13 o                         
   0   4   2        422.28        439.36         5.28 o                         
   1   4   2        695.62        714.45         6.36 o                         
   2   4   2        711.72        796.32         7.67 o                         
   3   4   2         63.32         60.02         3.37 o                         
   4   4   2        924.43        880.79         8.97 o                         
   5   4   2         12.17         10.51         4.26 o                         
   6   4   2         89.55         69.53         5.49 o                         
   7   4   2        434.53        432.93        11.23 o                         
   8   4   2         30.92         35.20         7.34 o                         
   9   4   2        143.36        136.87        10.04 o                         
  10   4   2        409.72        385.60        14.81 o                         
  11   4   2        133.86        142.29        13.38 o                         
  12   4   2        142.53        163.04        16.36 o                         
  13   4   2          0.98          3.01        21.79 o                         
 -15   5   2         68.86        132.60        25.86 o                         
 -14   5   2          0.69         -0.26        20.27 o                         
 -13   5   2          0.76         44.09        17.73 o                         
 -12   5   2         23.98         36.22        16.97 o                         
 -11   5   2        106.84         98.13        12.84 o                         
 -10   5   2         90.99         95.21         9.75 o                         
  -9   5   2          0.39          7.36         6.66 o                         
  -8   5   2        230.46        245.88         9.08 o                         
  -7   5   2        215.79        210.95         9.37 o                         
  -6   5   2        490.05        505.51         9.17 o                         
  -5   5   2         54.36         74.31         5.38 o                         
  -4   5   2        145.94        153.63         5.47 o                         
  -3   5   2        135.87        152.04         4.73 o                         
  -2   5   2       5529.08       6107.02        29.58 o                         
  -1   5   2       1533.06       1686.00        10.65 o                         
   0   5   2          5.57          1.13         3.17 o                         
   1   5   2        810.32        920.52         8.14 o                         
   2   5   2        421.83        454.07         6.20 o                         
   3   5   2        266.70        282.01         6.55 o                         
   4   5   2         39.11         44.52         4.23 o                         
   5   5   2        146.01        153.98         5.69 o                         
   6   5   2        435.49        403.46         9.66 o                         
   7   5   2          9.55          3.46         7.08 o                         
   8   5   2        613.75        621.29        15.54 o                         
   9   5   2       2755.52       2651.99        31.87 o                         
  10   5   2        292.07        283.81        13.20 o                         
  11   5   2        107.14         95.55        14.46 o                         
  12   5   2         63.29         20.35        31.48 o                         
  13   5   2         20.08         68.69        21.65 o                         
 -14   6   2         24.49         63.64        21.46 o                         
 -13   6   2         83.46         74.37        19.98 o                         
 -12   6   2          8.26          4.85        19.57 o                         
 -11   6   2        252.74        250.78        19.76 o                         
 -10   6   2         22.16         28.67        12.12 o                         
  -9   6   2        102.28        112.80        11.48 o                         
  -8   6   2        355.77        356.88        13.12 o                         
  -7   6   2        279.98        273.08         9.30 o                         
  -6   6   2        130.01        149.97         6.90 o                         
  -5   6   2         40.03         49.58         5.64 o                         
  -4   6   2         10.02          5.68         4.82 o                         
  -3   6   2        488.56        491.53         8.56 o                         
  -2   6   2         24.35         29.09         3.90 o                         
  -1   6   2          2.27         -2.17         3.61 o                         
   0   6   2        873.82        991.53        10.23 o                         
   1   6   2         13.12         12.37         3.93 o                         
   2   6   2         96.99        121.64         4.91 o                         
   3   6   2        109.74        133.49         5.37 o                         
   4   6   2         65.47         55.37         4.94 o                         
   5   6   2       1256.90       1238.63        13.06 o                         
   6   6   2        380.07        363.67        10.27 o                         
   7   6   2        869.43        857.50        14.08 o                         
   8   6   2        123.11        120.72        11.82 o                         
   9   6   2        335.64        330.23        13.68 o                         
  10   6   2        274.61        290.11        16.77 o                         
  11   6   2         39.92         45.23        17.61 o                         
  12   6   2          2.89        -19.35        19.35 o                         
  13   6   2          2.06        -51.69        58.51 o                         
 -14   7   2        113.46        157.84        31.40 o                         
 -13   7   2         32.39          7.46        20.03 o                         
 -12   7   2          0.32         -8.06        20.99 o                         
 -11   7   2          3.89         32.75        25.37 o                         
 -10   7   2         23.42         38.21        14.56 o                         
  -9   7   2        232.83        222.50        19.28 o                         
  -8   7   2         23.34         25.60         9.28 o                         
  -7   7   2        429.38        430.77        14.48 o                         
  -6   7   2         20.08         14.35         6.52 o                         
  -5   7   2          0.84          3.02         6.15 o                         
  -4   7   2          8.14          1.35         5.55 o                         
  -3   7   2       1119.66       1165.75        13.27 o                         
  -2   7   2         51.09         56.86         4.73 o                         
  -1   7   2        220.33        224.55         6.73 o                         
   0   7   2        288.50        279.56         8.10 o                         
   1   7   2        133.97        135.49         5.86 o                         
   2   7   2         68.64         63.84         5.22 o                         
   3   7   2         96.85        108.46         5.81 o                         
   4   7   2        573.02        552.66        10.87 o                         
   5   7   2         80.65         97.37         8.50 o                         
   6   7   2        366.77        340.72        11.20 o                         
   7   7   2          0.62         -5.84         8.55 o                         
   8   7   2         71.27         71.51        12.86 o                         
   9   7   2        121.12        135.49        15.27 o                         
  10   7   2         55.27         85.19        17.26 o                         
  11   7   2        268.68        253.84        31.93 o                         
  12   7   2         80.99         67.52        21.49 o                         
 -13   8   2          3.53         15.52        25.09 o                         
 -12   8   2          9.57         -9.45        26.91 o                         
 -11   8   2         14.87          0.21        17.23 o                         
 -10   8   2          1.92          6.82        19.74 o                         
  -9   8   2        380.71        385.45        23.25 o                         
  -8   8   2       1358.60       1244.16        25.28 o                         
  -7   8   2       1259.79       1142.75        22.21 o                         
  -6   8   2        155.88        148.94         8.80 o                         
  -5   8   2          4.95         23.87         7.46 o                         
  -4   8   2          2.65          7.20         6.91 o                         
  -3   8   2         12.65         10.66         5.96 o                         
  -2   8   2       1032.27       1109.39        12.81 o                         
  -1   8   2        549.14        550.81         9.86 o                         
   0   8   2        207.08        200.70         7.41 o                         
   1   8   2        104.06        111.04         6.81 o                         
   2   8   2          7.52         12.14         5.81 o                         
   3   8   2          0.06          7.23         7.00 o                         
   4   8   2          0.03         -1.22         7.56 o                         
   5   8   2        268.28        277.08        10.86 o                         
   6   8   2         16.32          9.57        11.23 o                         
   7   8   2         21.78         25.98        13.52 o                         
   8   8   2        805.98        841.08        24.71 o                         
   9   8   2        282.92        263.87        24.30 o                         
  10   8   2         83.80        129.97        19.24 o                         
  11   8   2        147.34        160.39        26.93 o                         
 -12   9   2        379.07        378.59        25.30 o                         
 -11   9   2         86.89        109.52        19.72 o                         
 -10   9   2          3.93         21.70        28.69 o                         
  -9   9   2        424.37        384.05        21.26 o                         
  -8   9   2          3.82          5.62        14.27 o                         
  -7   9   2       2295.32       2261.79        41.44 o                         
  -6   9   2         14.20        -10.28        11.92 o                         
  -5   9   2        377.46        370.53        18.61 o                         
  -4   9   2        982.97        994.55        17.64 o                         
  -3   9   2        199.39        226.92        10.33 o                         
  -2   9   2       1536.27       1582.08        16.68 o                         
  -1   9   2         18.03         13.67         7.31 o                         
   0   9   2        509.89        500.53        11.61 o                         
   1   9   2        107.27        119.57         7.62 o                         
   2   9   2        182.16        184.43         8.07 o                         
   3   9   2         40.15         55.19         9.19 o                         
   4   9   2          7.01          4.94         9.41 o                         
   5   9   2          0.22          1.90        11.48 o                         
   6   9   2        206.08        197.59        14.24 o                         
   7   9   2        852.99        834.56        23.32 o                         
   8   9   2        164.69        175.02        17.18 o                         
   9   9   2         26.30         60.19        18.38 o                         
  10   9   2        112.36         86.80        20.73 o                         
 -11  10   2         25.07         56.79        21.13 o                         
 -10  10   2          0.07        -18.47        18.47 o                         
  -9  10   2          1.57          3.07        18.57 o                         
  -8  10   2        245.58        242.64        18.98 o                         
  -7  10   2       1232.15       1165.06        29.25 o                         
  -6  10   2          5.39          1.41        11.48 o                         
  -5  10   2          8.28          9.43        11.83 o                         
  -4  10   2        174.26        146.86        12.71 o                         
  -3  10   2        513.18        513.12        23.48 o                         
  -2  10   2        810.99        851.64        17.43 o                         
  -1  10   2         92.27        103.50        10.51 o                         
   0  10   2         68.08         74.53         9.47 o                         
   1  10   2          4.41          3.93         9.68 o                         
   2  10   2          3.42         -8.37        10.42 o                         
   3  10   2        387.96        386.56        21.61 o                         
   4  10   2         48.73         74.81        15.87 o                         
   5  10   2        196.05        185.39        14.76 o                         
   6  10   2         11.08          4.74        13.42 o                         
   7  10   2          3.44         13.99        14.43 o                         
   8  10   2        111.51        102.94        17.53 o                         
   9  10   2         78.49         89.89        19.61 o                         
 -10  11   2         50.96         92.26        38.04 o                         
  -9  11   2        116.00        127.06        20.03 o                         
  -8  11   2         99.64         60.59        17.20 o                         
  -7  11   2        124.89        142.96        16.80 o                         
  -6  11   2          0.00         25.03        14.81 o                         
  -5  11   2        106.59         98.89        13.42 o                         
  -4  11   2         67.38         60.91        12.97 o                         
  -3  11   2          1.86          6.97        11.74 o                         
  -2  11   2         82.66         97.72        13.34 o                         
  -1  11   2        106.42        118.97        13.89 o                         
   0  11   2         13.52         13.31        11.71 o                         
   1  11   2        580.73        567.90        20.86 o                         
   2  11   2        289.27        261.66        15.76 o                         
   3  11   2        203.20        218.11        15.80 o                         
   4  11   2          0.23         -3.23        14.15 o                         
   5  11   2          2.93         23.31        14.09 o                         
   6  11   2        364.53        419.75        26.34 o                         
   7  11   2         24.47         32.09        19.19 o                         
   8  11   2        680.86        647.40        31.18 o                         
  -8  12   2        221.28        228.99        20.87 o                         
  -7  12   2         46.65         33.59        23.95 o                         
  -6  12   2         55.69         50.53        16.58 o                         
  -5  12   2          0.65         12.21        16.11 o                         
  -4  12   2         11.51         -7.22        13.81 o                         
  -3  12   2        116.52        132.66        17.64 o                         
  -2  12   2          8.36          5.59        17.97 o                         
  -1  12   2        293.33        333.48        21.67 o                         
   0  12   2         19.25         25.29        15.84 o                         
   1  12   2        133.73        144.26        17.52 o                         
   2  12   2        637.68        674.51        29.92 o                         
   3  12   2         47.22         16.18        18.23 o                         
   4  12   2          0.09         21.83        16.80 o                         
   5  12   2        211.31        199.00        19.65 o                         
   6  12   2         13.78         10.84        20.22 o                         
  -6  13   2          5.25          5.54        19.32 o                         
  -5  13   2          1.25         71.06        22.54 o                         
  -4  13   2        169.78        162.19        22.85 o                         
  -3  13   2        481.57        537.42        27.21 o                         
  -2  13   2        836.84        995.81        33.69 o                         
  -1  13   2        111.92        133.63        19.86 o                         
   0  13   2         68.43         98.69        19.36 o                         
   1  13   2         80.35         48.18        19.03 o                         
   2  13   2          0.10         15.83        19.41 o                         
   3  13   2        502.27        507.73        25.82 o                         
   4  13   2         32.21         23.12        22.34 o                         
 -16   1   3         81.85         92.12        27.24 o                         
 -15   1   3         12.78         54.43        23.22 o                         
 -14   1   3          0.50         16.39        14.81 o                         
 -13   1   3        212.43        206.69        11.52 o                         
 -12   1   3         16.93          7.96        10.18 o                         
 -11   1   3        685.90        635.68        17.31 o                         
 -10   1   3        693.56        689.94        12.16 o                         
  -9   1   3        800.79        756.26        10.43 o                         
  -8   1   3        106.70        117.37         5.27 o                         
  -7   1   3          0.90         -3.64         3.64 o                         
  -6   1   3        103.39        114.04         4.02 o                         
  -5   1   3         31.31         24.60         2.76 o                         
  -4   1   3          1.94          8.45         2.42 o                         
  -3   1   3       1139.73       1108.56         6.83 o                         
  -2   1   3       1074.57       1136.14         6.74 o                         
  -1   1   3      12904.50      12004.76        51.70 o                         
   0   1   3       1201.43       1122.90         7.56 o                         
   1   1   3       2275.01       2162.04        11.86 o                         
   2   1   3       1896.61       1813.14        10.20 o                         
   3   1   3         31.42         31.98         3.07 o                         
   4   1   3        551.50        510.30         6.46 o                         
   5   1   3        300.85        298.41         6.90 o                         
   6   1   3        534.41        466.49         9.20 o                         
   7   1   3       1230.52       1156.96        13.98 o                         
   8   1   3        257.32        254.65         9.80 o                         
   9   1   3        653.41        646.07        15.36 o                         
  10   1   3          0.05         -9.71        11.65 o                         
  11   1   3          4.36        -12.56        12.56 o                         
  12   1   3        199.42        217.65        18.56 o                         
  13   1   3        101.74        107.55        20.22 o                         
 -16   2   3          5.24          3.82        27.49 o                         
 -15   2   3         89.56         66.30        34.63 o                         
 -14   2   3         83.94        111.40        15.24 o                         
 -13   2   3          1.66        -11.28        13.48 o                         
 -12   2   3        103.04        115.86        10.33 o                         
 -11   2   3        630.21        614.54        14.21 o                         
 -10   2   3       1870.72       1817.11        17.71 o                         
  -9   2   3        889.35        873.01        11.14 o                         
  -8   2   3        337.08        356.69         8.17 o                         
  -7   2   3          0.34          3.91         4.41 o                         
  -6   2   3         49.28         69.01         3.94 o                         
  -5   2   3          2.82          5.68         3.14 o                         
  -4   2   3        697.11        728.14         6.89 o                         
  -3   2   3        405.62        455.00         4.64 o                         
  -2   2   3       9678.78       9407.45        41.64 o                         
  -1   2   3       5194.32       5084.10        23.90 o                         
   0   2   3       9546.30       9368.40        44.20 o                         
   1   2   3        186.75        183.72         3.86 o                         
   2   2   3          7.28          7.06         2.78 o                         
   3   2   3        831.44        736.08         6.71 o                         
   4   2   3        973.55        945.74         8.59 o                         
   5   2   3        644.86        643.82         9.71 o                         
   6   2   3         55.44         77.59         5.57 o                         
   7   2   3        389.72        402.32        10.81 o                         
   8   2   3        443.86        429.24        12.41 o                         
   9   2   3          1.19          4.68         9.26 o                         
  10   2   3          2.16        -12.98        12.98 o                         
  11   2   3         18.91         22.02        20.89 o                         
  12   2   3          1.50          0.29        15.97 o                         
  13   2   3        199.24        223.18        23.19 o                         
 -16   3   3         52.32        102.18        37.27 o                         
 -15   3   3          0.72        -24.42        24.42 o                         
 -14   3   3          5.32         -8.72        16.17 o                         
 -13   3   3         30.54         34.83        14.30 o                         
 -12   3   3          2.47         23.73        18.48 o                         
 -11   3   3        199.16        181.47        11.15 o                         
 -10   3   3         10.37         16.89         7.66 o                         
  -9   3   3        212.06        232.67         8.79 o                         
  -8   3   3       1001.65        948.86        12.78 o                         
  -7   3   3        787.74        800.11         9.94 o                         
  -6   3   3        320.43        338.69         7.10 o                         
  -5   3   3       1034.38       1135.04         9.50 o                         
  -4   3   3          0.96          1.69         2.98 o                         
  -3   3   3       7383.72       7675.04        31.46 o                         
  -2   3   3       2737.01       2964.18        15.08 o                         
  -1   3   3        602.61        653.59         6.73 o                         
   0   3   3        489.83        494.57         6.00 o                         
   1   3   3        152.15        160.26         3.96 o                         
   2   3   3        284.83        295.60         5.43 o                         
   3   3   3         17.05         15.21         3.39 o                         
   4   3   3         20.72         22.38         3.90 o                         
   5   3   3          9.90         13.04         4.21 o                         
   6   3   3          0.84          3.23         5.29 o                         
   7   3   3         13.36         14.61         6.12 o                         
   8   3   3         85.78         68.07         7.95 o                         
   9   3   3         44.25         51.69         9.50 o                         
  10   3   3         47.56         50.14        13.45 o                         
  11   3   3         16.15         13.90        13.75 o                         
  12   3   3         27.05          9.87        16.99 o                         
  13   3   3         82.20         86.22        29.60 o                         
 -15   4   3         27.11         91.86        25.11 o                         
 -14   4   3         13.79         26.51        22.37 o                         
 -13   4   3         90.64         71.35        15.24 o                         
 -12   4   3          2.49         12.00        13.60 o                         
 -11   4   3         83.57         56.62        10.76 o                         
 -10   4   3        118.71        112.04         8.90 o                         
  -9   4   3         82.24         77.26         7.02 o                         
  -8   4   3        251.76        253.21         8.22 o                         
  -7   4   3       1052.55       1085.83        12.68 o                         
  -6   4   3        801.43        867.28        10.30 o                         
  -5   4   3        470.11        447.04         7.73 o                         
  -4   4   3        446.78        467.02         5.52 o                         
  -3   4   3        303.30        307.68         5.35 o                         
  -2   4   3          1.12          5.25         2.98 o                         
  -1   4   3        146.55        170.34         5.06 o                         
   0   4   3         64.69         83.34         3.86 o                         
   1   4   3       1524.58       1683.70        11.68 o                         
   2   4   3        191.58        195.06         4.83 o                         
   3   4   3         84.41         85.47         4.97 o                         
   4   4   3         13.83          7.28         4.29 o                         
   5   4   3        220.78        228.53         7.52 o                         
   6   4   3        131.90        120.48         6.35 o                         
   7   4   3        167.72        159.33        10.64 o                         
   8   4   3         12.73         14.54         7.90 o                         
   9   4   3         38.79         21.04         9.84 o                         
  10   4   3          9.87         13.62        11.42 o                         
  11   4   3         10.19          4.01        13.49 o                         
  12   4   3          1.00        -11.47        17.57 o                         
  13   4   3         53.79         64.57        32.77 o                         
 -15   5   3         19.22         61.70        24.91 o                         
 -14   5   3          1.48          5.87        23.31 o                         
 -13   5   3          2.31         85.91        20.12 o                         
 -12   5   3        131.73         93.05        14.44 o                         
 -11   5   3         96.54         86.01        12.91 o                         
 -10   5   3         35.96         44.75         8.44 o                         
  -9   5   3        192.55        201.26         8.81 o                         
  -8   5   3        686.95        684.36        12.04 o                         
  -7   5   3         47.84         55.48         5.64 o                         
  -6   5   3        238.24        256.70        11.37 o                         
  -5   5   3        339.51        366.52         7.70 o                         
  -4   5   3          5.81          5.71         3.10 o                         
  -3   5   3       1618.08       1759.71        12.07 o                         
  -2   5   3         83.76        100.18         3.99 o                         
  -1   5   3         72.31         75.71         3.53 o                         
   0   5   3        821.52        944.51         8.47 o                         
   1   5   3        171.63        182.39         4.85 o                         
   2   5   3          1.47          3.40         3.84 o                         
   3   5   3        132.91        147.17         5.40 o                         
   4   5   3        128.26        118.01         5.83 o                         
   5   5   3        617.87        603.04        10.95 o                         
   6   5   3       1628.50       1532.56        16.42 o                         
   7   5   3          0.04          0.87         7.11 o                         
   8   5   3        121.39        128.55        10.05 o                         
   9   5   3        997.32        985.18        20.32 o                         
  10   5   3         38.59         47.01        12.44 o                         
  11   5   3        136.34        142.43        18.41 o                         
  12   5   3         20.43         42.26        24.09 o                         
 -14   6   3        132.30        133.33        22.31 o                         
 -13   6   3         24.45         37.30        20.31 o                         
 -12   6   3         48.53         62.00        20.80 o                         
 -11   6   3         68.18         62.07        16.41 o                         
 -10   6   3          4.58         -0.66        15.52 o                         
  -9   6   3        552.40        530.50        16.68 o                         
  -8   6   3         50.74         46.58         8.92 o                         
  -7   6   3        342.97        338.93        12.45 o                         
  -6   6   3        303.48        332.37         9.25 o                         
  -5   6   3        181.46        205.65         7.31 o                         
  -4   6   3        320.92        360.49         8.24 o                         
  -3   6   3          3.89          5.33         3.92 o                         
  -2   6   3        452.03        524.92         7.90 o                         
  -1   6   3          0.54          2.52         3.83 o                         
   0   6   3        307.13        347.24         7.54 o                         
   1   6   3         17.14         22.29         4.23 o                         
   2   6   3        225.39        233.26         6.58 o                         
   3   6   3        370.68        405.64         8.26 o                         
   4   6   3          3.08          3.78         5.60 o                         
   5   6   3        481.15        473.85        11.54 o                         
   6   6   3        487.93        446.84        13.17 o                         
   7   6   3        436.26        418.00        14.49 o                         
   8   6   3       1728.95       1631.76        25.50 o                         
   9   6   3        148.09        160.36        12.83 o                         
  10   6   3         18.10         44.60        15.40 o                         
  11   6   3         26.61         51.94        18.61 o                         
  12   6   3        379.32        447.94        29.81 o                         
 -14   7   3         11.92         21.61        22.23 o                         
 -13   7   3          3.19        -13.43        19.47 o                         
 -12   7   3        140.44        115.72        18.62 o                         
 -11   7   3         69.30         80.06        16.85 o                         
 -10   7   3         26.22          9.81        14.09 o                         
  -9   7   3         53.74         34.58        14.09 o                         
  -8   7   3         18.79          4.22        11.48 o                         
  -7   7   3        248.64        252.78         9.89 o                         
  -6   7   3        291.26        263.39         9.35 o                         
  -5   7   3        137.06        139.50         6.94 o                         
  -4   7   3          1.00         -1.74         5.81 o                         
  -3   7   3         19.57         20.78         4.90 o                         
  -2   7   3        822.63        887.21        10.22 o                         
  -1   7   3         61.01         71.85         5.14 o                         
   0   7   3          4.73         14.62         5.04 o                         
   1   7   3        708.06        658.60        10.40 o                         
   2   7   3         68.58         78.34         7.05 o                         
   3   7   3         58.13         82.71         6.17 o                         
   4   7   3         56.83         77.86         6.28 o                         
   5   7   3         17.13          1.20         6.27 o                         
   6   7   3         31.86         24.90         9.83 o                         
   7   7   3        177.64        174.74        12.96 o                         
   8   7   3         28.17         29.45        13.02 o                         
   9   7   3         41.37         25.26        15.71 o                         
  10   7   3          9.41         19.50        16.95 o                         
  11   7   3        210.03        206.61        24.85 o                         
 -13   8   3         70.67         55.28        27.66 o                         
 -12   8   3          1.65         12.90        18.82 o                         
 -11   8   3          0.18         -5.42        16.85 o                         
 -10   8   3         52.44         62.57        16.08 o                         
  -9   8   3        192.75        185.76        16.53 o                         
  -8   8   3        178.90        131.97        17.76 o                         
  -7   8   3        283.68        278.03        13.64 o                         
  -6   8   3         51.72         50.88         7.70 o                         
  -5   8   3          2.15         12.68         7.74 o                         
  -4   8   3         19.27         23.98         7.08 o                         
  -3   8   3        315.66        268.15         8.00 o                         
  -2   8   3          1.06          5.49         6.37 o                         
  -1   8   3         13.90         15.28         5.89 o                         
   0   8   3        430.88        444.17        11.76 o                         
   1   8   3         92.93        101.84         6.92 o                         
   2   8   3          7.28         15.08         6.43 o                         
   3   8   3        402.96        405.64        10.88 o                         
   4   8   3        335.48        343.48        11.31 o                         
   5   8   3         95.22        107.12         8.83 o                         
   6   8   3         47.21         47.05        11.32 o                         
   7   8   3         89.85         99.61        14.05 o                         
   8   8   3        412.41        449.06        19.75 o                         
   9   8   3          1.23        -12.34        15.37 o                         
  10   8   3          3.90         26.24        19.44 o                         
  11   8   3         20.84         95.51        25.91 o                         
 -12   9   3          3.64        -20.41        20.41 o                         
 -11   9   3         33.02         73.49        19.28 o                         
 -10   9   3         17.45         41.89        20.97 o                         
  -9   9   3         45.41         59.98        17.49 o                         
  -8   9   3        344.34        310.39        20.06 o                         
  -7   9   3        513.00        480.13        24.99 o                         
  -6   9   3        148.79        159.30        20.14 o                         
  -5   9   3          0.49          1.74         9.52 o                         
  -4   9   3        959.80        989.94        17.64 o                         
  -3   9   3         20.24         16.64         7.81 o                         
  -2   9   3        140.72        133.18         9.02 o                         
  -1   9   3         17.15          2.81         6.75 o                         
   0   9   3        708.18        676.13        13.32 o                         
   1   9   3        267.37        270.96        10.64 o                         
   2   9   3         43.03         49.89         8.11 o                         
   3   9   3        165.33        173.58        10.02 o                         
   4   9   3          1.33          7.68        10.27 o                         
   5   9   3          9.50         19.68        11.57 o                         
   6   9   3          9.83          4.07        19.62 o                         
   7   9   3         22.24         23.35        16.84 o                         
   8   9   3         49.93         40.12        17.34 o                         
   9   9   3         22.40         56.94        20.90 o                         
  10   9   3          5.55         19.07        45.97 o                         
 -11  10   3         32.37         38.20        22.55 o                         
 -10  10   3         57.02         90.67        19.91 o                         
  -9  10   3          8.39        -11.93        16.62 o                         
  -8  10   3        813.46        799.39        38.64 o                         
  -7  10   3         19.50         31.79        14.60 o                         
  -6  10   3         15.90         37.60        12.18 o                         
  -5  10   3        498.48        477.69        23.51 o                         
  -4  10   3         51.88         43.07        12.54 o                         
  -3  10   3        395.07        404.08        15.95 o                         
  -2  10   3         11.94         20.99        10.72 o                         
  -1  10   3         47.09         49.49        10.17 o                         
   0  10   3         51.89         70.31        13.17 o                         
   1  10   3        208.42        202.57        13.16 o                         
   2  10   3         14.11          9.59        10.77 o                         
   3  10   3          8.35         10.47        12.02 o                         
   4  10   3        167.13        165.90        14.93 o                         
   5  10   3          7.82          9.31        13.02 o                         
   6  10   3         78.35         98.62        16.76 o                         
   7  10   3        489.35        551.56        30.59 o                         
   8  10   3        503.52        491.37        24.68 o                         
   9  10   3        127.80        161.35        22.19 o                         
 -10  11   3          0.00         18.56        21.02 o                         
  -9  11   3         27.34        -23.26        23.26 o                         
  -8  11   3          7.35         17.01        18.74 o                         
  -7  11   3        106.33        126.67        16.74 o                         
  -6  11   3         16.20          4.57        14.53 o                         
  -5  11   3         28.45         26.64        14.91 o                         
  -4  11   3        133.34        109.01        13.55 o                         
  -3  11   3         80.93         90.72        12.89 o                         
  -2  11   3         33.96         44.83        13.19 o                         
  -1  11   3          1.08         10.07        12.02 o                         
   0  11   3          0.68        -11.82        11.82 o                         
   1  11   3        479.57        451.59        21.60 o                         
   2  11   3        341.21        345.33        20.68 o                         
   3  11   3          6.28         15.73        15.69 o                         
   4  11   3         65.32         79.44        19.11 o                         
   5  11   3         52.50         47.78        17.48 o                         
   6  11   3         15.17         20.07        16.76 o                         
   7  11   3         15.15         25.81        18.67 o                         
  -8  12   3         32.28         29.44        18.94 o                         
  -7  12   3        126.36        167.65        21.87 o                         
  -6  12   3         61.72         88.94        19.26 o                         
  -5  12   3         28.03         22.48        16.27 o                         
  -4  12   3         41.91         53.21        14.77 o                         
  -3  12   3         75.25         59.99        21.31 o                         
  -2  12   3        189.56        226.59        20.48 o                         
  -1  12   3         93.13        125.44        19.11 o                         
   0  12   3         59.35         53.01        18.11 o                         
   1  12   3        156.38        173.92        18.36 o                         
   2  12   3         45.56         86.65        15.89 o                         
   3  12   3         85.71        130.48        17.25 o                         
   4  12   3          0.00          5.73        17.52 o                         
   5  12   3          0.00        -18.40        18.40 o                         
   6  12   3          0.96         43.41        21.75 o                         
  -6  13   3         61.36         74.91        21.04 o                         
  -5  13   3         14.27         -8.55        20.28 o                         
  -4  13   3         65.20         43.58        35.46 o                         
  -3  13   3         16.63         50.78        20.01 o                         
  -2  13   3          0.13         -6.46        18.56 o                         
  -1  13   3          8.60        -12.81        19.38 o                         
   0  13   3          1.82          9.29        18.74 o                         
   1  13   3        338.43        356.41        23.24 o                         
   2  13   3        181.73        176.61        29.36 o                         
   3  13   3        156.79        147.04        22.04 o                         
 -16   0   4        396.85        504.69        45.44 o                         
 -15   0   4        589.08        573.62       103.76 o                         
 -14   0   4         15.91         13.80        24.68 o                         
 -13   0   4         70.81        103.59        13.48 o                         
 -12   0   4        147.27        126.22        15.59 o                         
 -11   0   4        287.93        296.78        14.95 o                         
 -10   0   4       2887.42       2774.69        30.01 o                         
  -9   0   4         93.38         88.39         8.27 o                         
  -8   0   4        319.40        380.58        12.46 o                         
  -7   0   4        160.26        144.27         6.72 o                         
  -6   0   4        134.63        140.82         5.94 o                         
  -5   0   4         92.18         77.41         4.83 o                         
  -4   0   4        146.15        167.70         5.85 o                         
  -3   0   4        632.77        549.31         8.27 o                         
  -2   0   4       1945.40       1787.41        16.37 o                         
  -1   0   4       1597.46       1531.78        12.22 o                         
   0   0   4       3300.80       3206.66        25.99 o                         
   1   0   4       5588.43       5673.56        46.50 o                         
   2   0   4       1390.93       1494.54        15.73 o                         
   3   0   4          3.05          5.98         4.02 o                         
   4   0   4         46.08         52.01         6.79 o                         
   5   0   4        253.18        203.87         9.87 o                         
   6   0   4        213.46        202.68         9.75 o                         
   7   0   4       4876.60       4798.91        43.46 o                         
   8   0   4        349.26        340.71        15.76 o                         
   9   0   4       1146.64       1079.53        29.82 o                         
  10   0   4        446.89        407.35        30.64 o                         
  11   0   4        194.90        208.26        30.96 o                         
  12   0   4        231.80        271.75        31.64 o                         
  13   0   4         61.56         72.67        46.47 o                         
 -16   1   4        126.82        136.03        29.27 o                         
 -15   1   4        105.49        183.91        25.45 o                         
 -14   1   4         74.79         83.66        16.36 o                         
 -13   1   4        174.58        163.43        12.66 o                         
 -12   1   4         29.36         -4.05         8.88 o                         
 -11   1   4       1584.84       1497.55        18.73 o                         
 -10   1   4          0.63          3.93         6.51 o                         
  -9   1   4        394.05        359.96         9.18 o                         
  -8   1   4          1.45          1.06         4.32 o                         
  -7   1   4         38.84         32.33         3.87 o                         
  -6   1   4         98.14         91.92         3.64 o                         
  -5   1   4        410.80        432.57         5.77 o                         
  -4   1   4        768.10        745.07         6.52 o                         
  -3   1   4         14.64          9.45         2.44 o                         
  -2   1   4        399.56        405.98         4.47 o                         
  -1   1   4         92.86         99.20         3.16 o                         
   0   1   4       1001.14       1005.38         7.46 o                         
   1   1   4       3944.32       3896.12        19.72 o                         
   2   1   4          3.76          6.53         2.78 o                         
   3   1   4        823.96        851.37         9.73 o                         
   4   1   4        956.70        985.41         9.94 o                         
   5   1   4         17.03         17.39         4.87 o                         
   6   1   4       1444.93       1382.46        14.81 o                         
   7   1   4         15.89         23.35         6.61 o                         
   8   1   4        683.80        636.24        13.85 o                         
   9   1   4        555.68        488.34        18.48 o                         
  10   1   4          0.08         -7.17        12.40 o                         
  11   1   4         11.06         19.17        14.46 o                         
  12   1   4         38.70         15.12        22.19 o                         
  13   1   4        135.52        156.93        24.63 o                         
 -16   2   4          7.99          2.67        27.32 o                         
 -15   2   4          0.00        -31.29        31.29 o                         
 -14   2   4          0.20         29.89        15.16 o                         
 -13   2   4          7.40          9.45        12.43 o                         
 -12   2   4        211.26        206.62        10.78 o                         
 -11   2   4          5.91         -0.41         6.91 o                         
 -10   2   4        369.20        370.55        12.52 o                         
  -9   2   4         15.21         25.13         6.36 o                         
  -8   2   4          0.49         -2.87         5.14 o                         
  -7   2   4        302.62        299.40         8.15 o                         
  -6   2   4        404.28        417.88         7.52 o                         
  -5   2   4       1254.98       1349.23         9.44 o                         
  -4   2   4         13.25         13.77         2.52 o                         
  -3   2   4          0.98          3.41         2.59 o                         
  -2   2   4       5111.83       5164.92        23.32 o                         
  -1   2   4       2344.42       2283.78        13.41 o                         
   0   2   4          4.73          6.08         2.24 o                         
   1   2   4        308.28        324.06         5.57 o                         
   2   2   4       2055.56       2044.35        12.18 o                         
   3   2   4        463.02        464.71         6.04 o                         
   4   2   4         11.75         16.65         3.94 o                         
   5   2   4        400.93        440.13         8.91 o                         
   6   2   4          2.09         -0.93         5.67 o                         
   7   2   4         87.60         82.45         7.93 o                         
   8   2   4         71.98         69.89         9.42 o                         
   9   2   4          9.73          2.00        10.72 o                         
  10   2   4          1.44          9.90        12.25 o                         
  11   2   4          2.90         20.35        15.00 o                         
  12   2   4          0.22         19.06        18.85 o                         
  13   2   4         13.89         52.74        29.59 o                         
 -16   3   4         35.09         68.82        45.41 o                         
 -15   3   4         19.26          2.10        19.08 o                         
 -14   3   4         87.23         88.83        16.28 o                         
 -13   3   4          5.78          2.62        13.51 o                         
 -12   3   4         92.04        118.74        13.84 o                         
 -11   3   4        142.08        124.63        10.87 o                         
 -10   3   4         89.78         86.00         8.29 o                         
  -9   3   4        446.82        429.89        11.07 o                         
  -8   3   4        542.53        506.15        10.32 o                         
  -7   3   4          8.03         11.36         4.81 o                         
  -6   3   4        809.90        865.64        11.05 o                         
  -5   3   4        352.42        349.77         6.19 o                         
  -4   3   4        243.07        256.61         4.73 o                         
  -3   3   4         98.52        101.66         3.84 o                         
  -2   3   4       3144.17       3163.17        17.18 o                         
  -1   3   4       4039.91       4002.20        20.63 o                         
   0   3   4       3637.93       3871.64        20.28 o                         
   1   3   4        942.24        907.92         7.59 o                         
   2   3   4          0.01          0.12         2.94 o                         
   3   3   4        177.37        176.16         5.13 o                         
   4   3   4         53.80         55.01         4.33 o                         
   5   3   4         34.65         30.64         4.91 o                         
   6   3   4        152.08        169.88         7.44 o                         
   7   3   4          0.82          5.19         6.89 o                         
   8   3   4         19.53          6.34         8.71 o                         
   9   3   4         92.60        107.86        15.70 o                         
  10   3   4         16.96         19.95        13.76 o                         
  11   3   4         38.98         58.24        17.00 o                         
  12   3   4          7.62         60.80        21.16 o                         
 -15   4   4        400.15        458.63        27.52 o                         
 -14   4   4         41.30         56.00        21.02 o                         
 -13   4   4         22.36         59.47        14.66 o                         
 -12   4   4         21.08          3.70        13.58 o                         
 -11   4   4         11.94         23.03        10.46 o                         
 -10   4   4       1620.11       1531.55        18.35 o                         
  -9   4   4        478.19        486.70        12.53 o                         
  -8   4   4       1987.37       1930.03        18.15 o                         
  -7   4   4       1899.28       1836.81        16.76 o                         
  -6   4   4       2333.30       2359.24        17.95 o                         
  -5   4   4        138.45        144.90         5.44 o                         
  -4   4   4       1102.45       1238.07         9.12 o                         
  -3   4   4        805.04        824.66         7.41 o                         
  -2   4   4       5991.14       6422.15        32.05 o                         
  -1   4   4        780.68        832.36         8.04 o                         
   0   4   4        214.00        227.19         5.86 o                         
   1   4   4       1093.23       1139.86        10.27 o                         
   2   4   4         66.27         77.02         3.94 o                         
   3   4   4        209.59        214.91         5.99 o                         
   4   4   4         42.54         42.22         4.91 o                         
   5   4   4        174.46        169.09         6.97 o                         
   6   4   4       2119.36       2008.04        17.88 o                         
   7   4   4         49.64         56.08         7.59 o                         
   8   4   4         25.05         11.54        11.19 o                         
   9   4   4         72.39         63.52        11.58 o                         
  10   4   4          0.05        -12.61        12.61 o                         
  11   4   4          0.07          7.62        17.73 o                         
  12   4   4          0.94         10.82        26.15 o                         
 -15   5   4         50.38         71.86        24.11 o                         
 -14   5   4        450.72        491.73        33.29 o                         
 -13   5   4        121.62        166.12        19.94 o                         
 -12   5   4        252.99        216.43        16.29 o                         
 -11   5   4        109.63        112.65        17.90 o                         
 -10   5   4          0.07          5.20         8.69 o                         
  -9   5   4       2620.18       2506.57        23.49 o                         
  -8   5   4       2104.37       2092.43        19.20 o                         
  -7   5   4         52.87         55.79         6.14 o                         
  -6   5   4        298.52        269.20         7.92 o                         
  -5   5   4          7.14         10.11         3.52 o                         
  -4   5   4        684.28        721.00         8.44 o                         
  -3   5   4       6197.43       6528.99        33.64 o                         
  -2   5   4         58.45         48.61         3.59 o                         
  -1   5   4        727.35        773.95         9.07 o                         
   0   5   4         67.63         80.01         5.09 o                         
   1   5   4         98.87        104.33         4.59 o                         
   2   5   4         46.71         44.21         4.75 o                         
   3   5   4        356.46        374.90         9.11 o                         
   4   5   4          0.52          4.23         5.75 o                         
   5   5   4        896.39        856.26        12.73 o                         
   6   5   4         79.51         68.40         7.68 o                         
   7   5   4        232.12        230.00        10.40 o                         
   8   5   4         95.43        111.33        10.98 o                         
   9   5   4         33.48         48.22        12.96 o                         
  10   5   4         83.90         96.20        14.85 o                         
  11   5   4        105.86        118.41        22.06 o                         
  12   5   4        122.24        152.53        41.46 o                         
 -15   6   4          2.04        -23.90        34.46 o                         
 -14   6   4         50.54         43.43        22.21 o                         
 -13   6   4         20.36         24.58        18.92 o                         
 -12   6   4         51.35         51.60        16.60 o                         
 -11   6   4          1.38         -9.92        16.32 o                         
 -10   6   4        130.11        115.76        13.83 o                         
  -9   6   4        880.95        703.98        16.35 o                         
  -8   6   4         67.79         71.09         8.81 o                         
  -7   6   4        175.19        169.69         8.73 o                         
  -6   6   4          0.95         -6.31         6.31 o                         
  -5   6   4        159.39        172.03         6.01 o                         
  -4   6   4         35.55         50.11         4.89 o                         
  -3   6   4          4.10          2.95         4.38 o                         
  -2   6   4         21.55         26.03         4.18 o                         
  -1   6   4        185.44        190.94         5.84 o                         
   0   6   4         64.11         71.48         4.56 o                         
   1   6   4         45.65         44.66         4.80 o                         
   2   6   4          6.06         -2.37         5.83 o                         
   3   6   4          3.78          1.47         5.32 o                         
   4   6   4        142.25        150.41         7.17 o                         
   5   6   4         10.38          9.75         7.21 o                         
   6   6   4        695.57        689.71        15.21 o                         
   7   6   4         15.63         21.79         9.66 o                         
   8   6   4         71.01         64.43        11.15 o                         
   9   6   4        449.88        432.09        24.29 o                         
  10   6   4         77.13         84.60        19.15 o                         
  11   6   4         82.29        160.77        23.72 o                         
 -14   7   4         14.27          9.93        24.25 o                         
 -13   7   4          0.07         17.83        19.22 o                         
 -12   7   4         17.84         21.39        17.71 o                         
 -11   7   4         16.79         48.11        18.19 o                         
 -10   7   4          0.22          5.85        16.23 o                         
  -9   7   4        155.50        181.37        24.35 o                         
  -8   7   4         28.05         33.01        10.34 o                         
  -7   7   4          0.01         -2.48         8.04 o                         
  -6   7   4         79.26         86.31         7.21 o                         
  -5   7   4          0.00          1.55         6.29 o                         
  -4   7   4         57.23         59.37         5.52 o                         
  -3   7   4        779.71        773.00        10.62 o                         
  -2   7   4          5.72          0.13         4.87 o                         
  -1   7   4         15.09         10.56         5.02 o                         
   0   7   4         20.68         22.05         5.13 o                         
   1   7   4          1.15         -0.46         5.30 o                         
   2   7   4         33.75         27.79         6.11 o                         
   3   7   4        196.56        202.62         8.28 o                         
   4   7   4         77.47         81.04         7.20 o                         
   5   7   4        115.64        120.01         9.54 o                         
   6   7   4          5.90         15.54         8.75 o                         
   7   7   4        192.36        215.21        12.12 o                         
   8   7   4        309.37        314.41        17.29 o                         
   9   7   4        109.43        146.66        18.93 o                         
  10   7   4        163.73        172.19        23.95 o                         
  11   7   4          3.81         43.69        24.77 o                         
 -13   8   4         12.40        -16.61        23.95 o                         
 -12   8   4          6.63         -7.50        19.79 o                         
 -11   8   4          4.07        -10.82        16.45 o                         
 -10   8   4         29.41         12.36        17.75 o                         
  -9   8   4        502.22        453.28        22.28 o                         
  -8   8   4         58.22         15.73        16.84 o                         
  -7   8   4        283.35        253.09        12.34 o                         
  -6   8   4         47.79         49.29         8.16 o                         
  -5   8   4        126.21        112.43         9.09 o                         
  -4   8   4       1996.96       2060.24        17.93 o                         
  -3   8   4        651.09        694.04        13.49 o                         
  -2   8   4        776.66        759.97        12.54 o                         
  -1   8   4          4.50         -5.83         5.83 o                         
   0   8   4         44.02         41.41         7.79 o                         
   1   8   4         90.93         82.99         7.01 o                         
   2   8   4        679.10        696.64        13.08 o                         
   3   8   4         24.85         28.41         7.92 o                         
   4   8   4        220.22        240.41        12.76 o                         
   5   8   4        292.76        298.05        12.49 o                         
   6   8   4        376.53        357.97        16.12 o                         
   7   8   4       1433.07       1401.78        26.99 o                         
   8   8   4        401.93        422.41        18.12 o                         
   9   8   4        552.18        534.66        26.39 o                         
  10   8   4         28.42         -7.31        33.66 o                         
 -12   9   4          7.65         31.45        20.78 o                         
 -11   9   4         58.16         70.99        22.00 o                         
 -10   9   4          0.00        -16.16        16.16 o                         
  -9   9   4        207.42        213.24        17.93 o                         
  -8   9   4        245.74        277.09        17.67 o                         
  -7   9   4        470.50        424.75        20.68 o                         
  -6   9   4          0.06          3.72        12.28 o                         
  -5   9   4        361.97        323.17        13.56 o                         
  -4   9   4        753.75        731.78        16.89 o                         
  -3   9   4        537.77        496.83        12.30 o                         
  -2   9   4        254.40        267.89        10.16 o                         
  -1   9   4         24.38         28.80         7.19 o                         
   0   9   4       1304.28       1215.50        16.88 o                         
   1   9   4       1673.45       1518.88        25.55 o                         
   2   9   4        141.58        129.35         9.62 o                         
   3   9   4        191.68        173.09        12.31 o                         
   4   9   4          0.00          9.63        12.54 o                         
   5   9   4        147.88        126.82        14.72 o                         
   6   9   4        535.47        558.58        21.01 o                         
   7   9   4          4.82         15.36        14.56 o                         
   8   9   4        792.78        826.17        28.33 o                         
   9   9   4        115.93        122.89        24.57 o                         
 -11  10   4          1.77         13.42        27.45 o                         
 -10  10   4          9.17         -7.42        18.41 o                         
  -9  10   4        165.76        188.46        19.26 o                         
  -8  10   4         71.26         84.13        17.23 o                         
  -7  10   4        198.87        203.49        17.56 o                         
  -6  10   4         71.63         81.93        14.38 o                         
  -5  10   4          0.11          0.20        14.89 o                         
  -4  10   4        325.76        338.31        15.54 o                         
  -3  10   4        181.25        196.89        11.86 o                         
  -2  10   4         68.46         76.27        10.41 o                         
  -1  10   4         19.73         31.67         9.27 o                         
   0  10   4          0.23          4.44         9.03 o                         
   1  10   4         14.52         10.01        11.26 o                         
   2  10   4          0.24         16.57        11.34 o                         
   3  10   4         17.18         29.83        12.84 o                         
   4  10   4         59.60         50.30        15.21 o                         
   5  10   4         31.47         43.77        18.01 o                         
   6  10   4          0.00          4.33        23.23 o                         
   7  10   4        547.14        575.11        24.13 o                         
   8  10   4         46.56         32.47        25.80 o                         
 -10  11   4         48.13         24.60        21.49 o                         
  -9  11   4         55.87         67.40        19.98 o                         
  -8  11   4        272.89        258.06        20.29 o                         
  -7  11   4         75.43         91.17        20.53 o                         
  -6  11   4         92.11         87.65        15.56 o                         
  -5  11   4         97.42        111.06        14.26 o                         
  -4  11   4        329.05        340.00        17.35 o                         
  -3  11   4        133.33        164.04        18.88 o                         
  -2  11   4          0.82        -12.41        12.41 o                         
  -1  11   4         45.54         68.04        15.02 o                         
   0  11   4         26.96         24.32        15.96 o                         
   1  11   4         73.61         31.55        13.80 o                         
   2  11   4         40.19         35.20        14.17 o                         
   3  11   4          5.52         38.93        15.22 o                         
   4  11   4          0.84         12.26        33.70 o                         
   5  11   4         39.15         27.73        17.31 o                         
   6  11   4          3.69         12.80        19.73 o                         
   7  11   4          1.14        -23.36        23.36 o                         
  -8  12   4         29.21         36.32        19.18 o                         
  -7  12   4        265.34        276.61        20.39 o                         
  -6  12   4          7.78         -0.43        16.40 o                         
  -5  12   4         37.84         46.27        16.03 o                         
  -4  12   4          1.80         37.35        20.39 o                         
  -3  12   4        112.72        132.65        19.37 o                         
  -2  12   4        307.27        338.45        27.93 o                         
  -1  12   4        184.67        196.75        22.99 o                         
   0  12   4          4.52        -16.44        16.44 o                         
   1  12   4         28.72         13.23        17.00 o                         
   2  12   4        100.84         80.78        19.47 o                         
   3  12   4         32.91         10.80        24.95 o                         
   4  12   4         61.90         74.01        19.41 o                         
   5  12   4         21.49         18.00        24.14 o                         
  -5  13   4          4.61        -14.48        20.11 o                         
  -4  13   4         30.92         48.79        21.74 o                         
  -3  13   4        241.67        233.50        24.02 o                         
  -2  13   4         51.04         73.86        31.33 o                         
  -1  13   4         21.55          2.65        19.17 o                         
   0  13   4        254.58        208.22        21.88 o                         
   1  13   4         35.56         47.10        20.72 o                         
   2  13   4        387.52        384.09        29.37 o                         
 -16   1   5         35.34         31.10        26.06 o                         
 -15   1   5        135.94        185.16        21.91 o                         
 -14   1   5          5.35         11.26        18.70 o                         
 -13   1   5        175.73        170.41        13.46 o                         
 -12   1   5        132.82        131.48        10.25 o                         
 -11   1   5          3.27         -3.86         7.74 o                         
 -10   1   5         15.97         12.48         6.04 o                         
  -9   1   5         31.73         23.38         5.34 o                         
  -8   1   5        146.02        152.43         6.09 o                         
  -7   1   5        780.16        764.77         9.06 o                         
  -6   1   5       1323.66       1314.73         9.74 o                         
  -5   1   5          0.57          4.46         3.33 o                         
  -4   1   5        168.77        159.32         4.22 o                         
  -3   1   5        235.47        223.67         4.56 o                         
  -2   1   5        218.98        202.21         4.15 o                         
  -1   1   5        233.00        234.33         4.93 o                         
   0   1   5       1271.89       1241.36         8.54 o                         
   1   1   5        203.13        174.16         4.37 o                         
   2   1   5       3744.33       3751.78        22.19 o                         
   3   1   5        278.23        260.76         6.76 o                         
   4   1   5        203.03        218.10         6.83 o                         
   5   1   5        583.65        551.08         9.74 o                         
   6   1   5        167.81        168.74         7.29 o                         
   7   1   5        666.71        628.05        13.77 o                         
   8   1   5        140.05        151.59        10.97 o                         
   9   1   5         27.93         23.31        12.18 o                         
  10   1   5         23.33         19.92        14.96 o                         
  11   1   5        127.64        104.44        20.57 o                         
  12   1   5         11.33         16.07        22.60 o                         
 -16   2   5        490.62        547.03        33.64 o                         
 -15   2   5          1.41          7.29        22.01 o                         
 -14   2   5         44.21         73.46        16.87 o                         
 -13   2   5         60.91         37.40        12.68 o                         
 -12   2   5         68.58         85.48        12.63 o                         
 -11   2   5        103.19        102.82         9.78 o                         
 -10   2   5         43.32         68.94         9.40 o                         
  -9   2   5        546.28        499.07        12.52 o                         
  -8   2   5        643.71        615.46        11.02 o                         
  -7   2   5        375.39        390.79         9.15 o                         
  -6   2   5       1539.70       1540.45        13.26 o                         
  -5   2   5        276.19        281.58         5.59 o                         
  -4   2   5         70.25         70.46         3.22 o                         
  -3   2   5        334.80        310.77         5.33 o                         
  -2   2   5         97.32        101.46         3.54 o                         
  -1   2   5        119.35        108.88         3.84 o                         
   0   2   5       2688.34       2728.86        16.34 o                         
   1   2   5       1183.66       1271.89        10.51 o                         
   2   2   5        114.76        113.10         5.04 o                         
   3   2   5        140.57        131.32         5.35 o                         
   4   2   5        944.77        927.53        10.27 o                         
   5   2   5        325.33        320.58         8.89 o                         
   6   2   5        650.18        611.22        12.20 o                         
   7   2   5        151.31        168.12         9.02 o                         
   8   2   5         61.04         81.93        10.80 o                         
   9   2   5         53.22         46.18        11.82 o                         
  10   2   5        256.18        267.79        17.67 o                         
  11   2   5         18.45         19.83        19.62 o                         
  12   2   5          0.21        -22.33        22.33 o                         
 -16   3   5          8.51         29.42        38.71 o                         
 -15   3   5        115.90        169.75        21.92 o                         
 -14   3   5        423.70        518.94        29.44 o                         
 -13   3   5         54.06         43.17        14.02 o                         
 -12   3   5          0.94          2.80        11.98 o                         
 -11   3   5         23.22         43.07         9.35 o                         
 -10   3   5       1004.81        974.43        16.90 o                         
  -9   3   5       2030.82       1986.72        20.21 o                         
  -8   3   5        177.90        168.95         7.54 o                         
  -7   3   5        846.20        809.05        12.23 o                         
  -6   3   5         98.35        127.12         5.73 o                         
  -5   3   5        173.54        195.65         4.76 o                         
  -4   3   5        197.36        224.22         5.39 o                         
  -3   3   5         32.91         33.11         3.25 o                         
  -2   3   5       5653.64       5735.22        29.39 o                         
  -1   3   5        317.00        331.13         6.91 o                         
   0   3   5        304.72        333.99         6.80 o                         
   1   3   5        606.87        655.32         7.41 o                         
   2   3   5        560.46        513.49         8.00 o                         
   3   3   5        287.29        285.41         6.55 o                         
   4   3   5        453.70        458.86         8.77 o                         
   5   3   5        287.79        272.67         7.92 o                         
   6   3   5        254.43        260.67         8.58 o                         
   7   3   5         68.23         83.45         8.82 o                         
   8   3   5          0.09         -9.09        11.57 o                         
   9   3   5          5.33         48.09        12.26 o                         
  10   3   5          1.35        -14.85        15.59 o                         
  11   3   5          0.27          2.91        22.06 o                         
  12   3   5         49.79         80.02        27.67 o                         
 -16   4   5          2.12         21.13        99.03 o                         
 -15   4   5          3.46         47.23        22.16 o                         
 -14   4   5         62.80        122.98        19.14 o                         
 -13   4   5          5.47         22.83        17.67 o                         
 -12   4   5        159.23        168.14        13.52 o                         
 -11   4   5        156.05        158.86        12.57 o                         
 -10   4   5        154.65        142.43         9.60 o                         
  -9   4   5        181.85        205.70         9.35 o                         
  -8   4   5         37.79         42.20         6.62 o                         
  -7   4   5         13.46         16.76         5.58 o                         
  -6   4   5        512.77        520.91         9.34 o                         
  -5   4   5        140.28        151.14         5.16 o                         
  -4   4   5        115.66        133.16         4.80 o                         
  -3   4   5        102.57         85.22         3.96 o                         
  -2   4   5         80.41         70.88         4.57 o                         
  -1   4   5       3931.62       3975.84        21.01 o                         
   0   4   5        619.56        636.00         8.49 o                         
   1   4   5        181.91        174.89         5.19 o                         
   2   4   5         41.63         41.87         4.40 o                         
   3   4   5         35.08         37.56         4.55 o                         
   4   4   5         18.68         11.69         6.10 o                         
   5   4   5       2195.46       2108.77        18.98 o                         
   6   4   5        410.73        386.55        12.82 o                         
   7   4   5        280.01        268.68        12.38 o                         
   8   4   5          9.03         31.11        10.53 o                         
   9   4   5          0.95         -2.32        18.35 o                         
  10   4   5         79.96         94.00        18.69 o                         
  11   4   5         24.76         37.04        22.70 o                         
 -15   5   5         84.48        115.39        42.44 o                         
 -14   5   5         15.74         -8.28        18.46 o                         
 -13   5   5        274.35        249.26        21.01 o                         
 -12   5   5          1.69          8.95        14.25 o                         
 -11   5   5        191.65        168.54        12.98 o                         
 -10   5   5        352.48        383.70        14.93 o                         
  -9   5   5        988.38        855.70        15.08 o                         
  -8   5   5          9.37         15.62         6.77 o                         
  -7   5   5         38.72         57.04         6.16 o                         
  -6   5   5         98.51         86.66         5.69 o                         
  -5   5   5        114.38        121.47         5.14 o                         
  -4   5   5         67.82        100.69         4.90 o                         
  -3   5   5        759.29        766.01         8.77 o                         
  -2   5   5         96.83        115.36         5.51 o                         
  -1   5   5        193.04        191.33         5.88 o                         
   0   5   5        970.32       1001.31        11.46 o                         
   1   5   5        450.98        448.66        10.22 o                         
   2   5   5         19.99         23.90         5.26 o                         
   3   5   5         58.23         57.40         5.71 o                         
   4   5   5         95.19        109.50         6.95 o                         
   5   5   5         12.16         16.66         7.19 o                         
   6   5   5        154.72        156.27         9.29 o                         
   7   5   5         33.81         36.39         9.95 o                         
   8   5   5         28.67         36.54        11.97 o                         
   9   5   5         76.92         93.20        14.98 o                         
  10   5   5        157.52        196.47        20.03 o                         
  11   5   5          4.83         51.28        32.52 o                         
 -15   6   5        261.96        322.98        28.68 o                         
 -14   6   5        134.42        144.66        22.29 o                         
 -13   6   5          5.16        -15.84        17.63 o                         
 -12   6   5         11.51        -15.85        15.85 o                         
 -11   6   5        168.57        158.21        16.50 o                         
 -10   6   5          0.66         -7.55        11.22 o                         
  -9   6   5        297.85        271.48        11.76 o                         
  -8   6   5        194.16        192.45        10.35 o                         
  -7   6   5         33.25         43.13         6.50 o                         
  -6   6   5        366.67        362.75         9.13 o                         
  -5   6   5         81.47         84.14         5.36 o                         
  -4   6   5        355.65        361.88         8.35 o                         
  -3   6   5          2.82          9.65         5.04 o                         
  -2   6   5        115.52        125.45         6.40 o                         
  -1   6   5        104.28         93.09         6.35 o                         
   0   6   5         83.24         85.04         6.53 o                         
   1   6   5        233.22        219.46         6.53 o                         
   2   6   5         47.90         49.80         6.40 o                         
   3   6   5          8.44         13.55         6.42 o                         
   4   6   5        391.83        370.31        10.82 o                         
   5   6   5         12.13          6.52         7.18 o                         
   6   6   5         28.07         23.49         8.76 o                         
   7   6   5        356.20        380.07        15.68 o                         
   8   6   5         76.56         67.28        14.20 o                         
   9   6   5          9.93         -8.29        19.16 o                         
  10   6   5         21.55         10.58        19.92 o                         
 -14   7   5          0.99          2.54        21.52 o                         
 -13   7   5          0.19          1.05        19.55 o                         
 -12   7   5        177.86        201.33        19.08 o                         
 -11   7   5         15.06         16.47        15.75 o                         
 -10   7   5         17.69        -11.73        13.79 o                         
  -9   7   5        621.60        550.45        34.12 o                         
  -8   7   5        294.23        310.29        16.18 o                         
  -7   7   5          4.12         -6.53         8.87 o                         
  -6   7   5          3.68          8.24         5.82 o                         
  -5   7   5        639.85        603.81        10.55 o                         
  -4   7   5        225.74        213.36         7.78 o                         
  -3   7   5        468.77        434.14        10.10 o                         
  -2   7   5        161.00        165.23         6.78 o                         
  -1   7   5        416.64        388.83        11.05 o                         
   0   7   5        323.83        302.94        11.02 o                         
   1   7   5          2.47         -5.49         5.49 o                         
   2   7   5        652.66        582.22        13.59 o                         
   3   7   5         73.43         83.70         7.44 o                         
   4   7   5          4.72          1.93         7.78 o                         
   5   7   5          3.21         -6.19         8.41 o                         
   6   7   5         39.55         41.34         9.85 o                         
   7   7   5        812.03        801.09        20.28 o                         
   8   7   5       1330.82       1305.01        44.16 o                         
   9   7   5        221.28        204.16        21.02 o                         
  10   7   5          1.62        -12.81        28.42 o                         
 -13   8   5          3.27         -2.98        31.83 o                         
 -12   8   5        107.30         78.23        22.08 o                         
 -11   8   5        101.04         98.47        20.07 o                         
 -10   8   5        188.15        181.99        17.56 o                         
  -9   8   5        138.31        137.80        15.63 o                         
  -8   8   5         61.18         68.01        14.09 o                         
  -7   8   5         17.67         17.63        13.27 o                         
  -6   8   5        248.93        273.39        12.74 o                         
  -5   8   5        707.21        701.99        12.51 o                         
  -4   8   5       1023.87       1032.94        15.00 o                         
  -3   8   5         23.76         29.18         6.70 o                         
  -2   8   5         64.90         63.79         8.54 o                         
  -1   8   5         58.15         58.49         7.28 o                         
   0   8   5          1.21         -4.75         6.28 o                         
   1   8   5          1.55         -6.94         6.94 o                         
   2   8   5         53.72         57.52         9.01 o                         
   3   8   5        240.91        240.14        10.43 o                         
   4   8   5        173.95        194.30         9.92 o                         
   5   8   5          4.42          8.81         9.75 o                         
   6   8   5        350.44        354.55        16.17 o                         
   7   8   5          5.41         32.49        15.32 o                         
   8   8   5          0.04          0.94        17.92 o                         
   9   8   5        423.27        385.36        24.77 o                         
 -12   9   5         30.13          9.86        31.66 o                         
 -11   9   5          7.43        -17.88        17.88 o                         
 -10   9   5        235.37        211.42        19.49 o                         
  -9   9   5         30.35         57.30        17.00 o                         
  -8   9   5         60.32         79.07        15.35 o                         
  -7   9   5          1.02          8.73        13.19 o                         
  -6   9   5          1.27         22.75        11.89 o                         
  -5   9   5        133.34        123.38        12.43 o                         
  -4   9   5         59.17         76.12         9.22 o                         
  -3   9   5        142.55        158.36         9.09 o                         
  -2   9   5        175.82        162.75         8.90 o                         
  -1   9   5         20.54          1.59         7.80 o                         
   0   9   5         16.87         10.22         7.88 o                         
   1   9   5         49.91         42.50         8.52 o                         
   2   9   5        305.72        256.52        12.36 o                         
   3   9   5         84.31         95.46        10.48 o                         
   4   9   5          3.29         22.57        14.23 o                         
   5   9   5          6.85         -5.72        15.12 o                         
   6   9   5        466.94        477.67        21.13 o                         
   7   9   5          0.45         -9.55        18.01 o                         
   8   9   5         36.66         37.84        21.06 o                         
 -11  10   5         16.12         63.16        21.30 o                         
 -10  10   5         56.76         78.13        21.72 o                         
  -9  10   5        360.52        404.56        28.02 o                         
  -8  10   5        591.51        545.04        26.55 o                         
  -7  10   5         41.52          4.79        22.19 o                         
  -6  10   5          2.25        -13.78        13.78 o                         
  -5  10   5         13.39         32.61        11.77 o                         
  -4  10   5         90.94        110.53        12.67 o                         
  -3  10   5          7.93          3.03         9.91 o                         
  -2  10   5         94.52         98.43        11.17 o                         
  -1  10   5         28.25         34.51         9.62 o                         
   0  10   5          0.02         -6.41        12.16 o                         
   1  10   5        863.78        781.00        19.02 o                         
   2  10   5         31.02         47.44        12.76 o                         
   3  10   5        100.01         81.40        14.84 o                         
   4  10   5         54.19         60.05        15.04 o                         
   5  10   5          1.34         23.79        18.96 o                         
   6  10   5        135.71        119.76        18.61 o                         
   7  10   5          5.47         23.40        20.97 o                         
 -10  11   5         40.96         38.95        26.39 o                         
  -9  11   5        617.98        533.52        29.75 o                         
  -8  11   5        284.12        280.61        24.19 o                         
  -7  11   5        482.24        457.92        26.96 o                         
  -6  11   5         30.47         43.72        15.05 o                         
  -5  11   5         55.37         44.35        14.72 o                         
  -4  11   5        160.91        160.53        14.42 o                         
  -3  11   5        259.52        244.60        15.88 o                         
  -2  11   5         17.08         -4.28        13.74 o                         
  -1  11   5          0.01         10.13        13.50 o                         
   0  11   5         38.14         46.47        19.14 o                         
   1  11   5          0.09          7.30        19.25 o                         
   2  11   5         93.07         66.82        19.97 o                         
   3  11   5         10.86        -11.57        15.45 o                         
   4  11   5          8.31        -16.53        16.53 o                         
   5  11   5          4.40        -12.33        28.56 o                         
   6  11   5         14.86         44.62        23.53 o                         
  -8  12   5          1.62         15.17        24.25 o                         
  -7  12   5        102.94        107.60        19.05 o                         
  -6  12   5         28.68         54.04        17.92 o                         
  -5  12   5         52.13         56.85        16.80 o                         
  -4  12   5         35.04         37.21        16.32 o                         
  -3  12   5        376.57        403.24        21.96 o                         
  -2  12   5         51.08         25.52        19.68 o                         
  -1  12   5          1.78          7.27        22.92 o                         
   0  12   5        140.64        159.87        20.32 o                         
   1  12   5         13.16         -0.50        17.40 o                         
   2  12   5          0.61        -25.51        25.51 o                         
   3  12   5         22.70         21.35        29.11 o                         
   4  12   5         47.31         43.38        19.81 o                         
  -5  13   5        265.51        241.65        25.65 o                         
  -4  13   5         14.01         45.77        27.79 o                         
  -3  13   5        167.12        125.42        22.94 o                         
  -2  13   5         22.45         36.27        20.24 o                         
  -1  13   5         76.42         76.30        20.73 o                         
   0  13   5        156.98        169.78        23.22 o                         
 -16   0   6        279.06        289.61        41.25 o                         
 -15   0   6         71.26         66.25        53.95 o                         
 -14   0   6        181.72        201.73        26.58 o                         
 -13   0   6        786.94        750.71        62.16 o                         
 -12   0   6        783.47        809.34        26.25 o                         
 -11   0   6       8206.01       7765.20        78.99 o                         
 -10   0   6         16.75         30.42         9.49 o                         
  -9   0   6         15.88         17.57         8.25 o                         
  -8   0   6        200.17        220.13        11.73 o                         
  -7   0   6        510.02        530.65        12.93 o                         
  -6   0   6       2887.63       3035.98        26.57 o                         
  -5   0   6        315.41        310.03         8.77 o                         
  -4   0   6        405.70        427.38         8.86 o                         
  -3   0   6         57.69         56.69         5.02 o                         
  -2   0   6        158.81        185.99         6.60 o                         
  -1   0   6          9.34          8.38         4.01 o                         
   0   0   6       3745.04       3890.07        36.41 o                         
   1   0   6       1641.40       1720.15        22.81 o                         
   2   0   6          0.35         16.88         8.31 o                         
   3   0   6        371.22        382.90        17.20 o                         
   4   0   6         28.16         40.13        10.01 o                         
   5   0   6          2.65          9.95         7.59 o                         
   6   0   6       1344.58       1266.85        20.53 o                         
   7   0   6        100.84        111.09        15.00 o                         
   8   0   6         24.77         32.01        17.71 o                         
   9   0   6        103.45         95.94        24.83 o                         
  10   0   6         38.97         61.67        33.50 o                         
  11   0   6        143.59        139.90        32.97 o                         
 -16   1   6        250.52        258.66        28.32 o                         
 -15   1   6         24.08         29.16        21.26 o                         
 -14   1   6         13.07         13.89        22.53 o                         
 -13   1   6          5.10         27.08        13.11 o                         
 -12   1   6        428.94        462.95        17.51 o                         
 -11   1   6       1508.38       1404.51        16.50 o                         
 -10   1   6        362.97        374.94        10.27 o                         
  -9   1   6        108.08        104.34         6.23 o                         
  -8   1   6         92.60        102.08         5.72 o                         
  -7   1   6        283.33        298.18         8.16 o                         
  -6   1   6        133.43        132.02         5.31 o                         
  -5   1   6        221.25        268.55         6.05 o                         
  -4   1   6         11.98          9.15         3.12 o                         
  -3   1   6         69.64         66.90         3.35 o                         
  -2   1   6        180.28        188.94         4.76 o                         
  -1   1   6        119.82        130.00         4.31 o                         
   0   1   6       1237.17       1229.07         9.73 o                         
   1   1   6        333.91        361.56         8.36 o                         
   2   1   6        497.67        533.29         9.41 o                         
   3   1   6        154.41        147.47         5.99 o                         
   4   1   6         10.61          5.74         5.15 o                         
   5   1   6          1.20          6.39         6.79 o                         
   6   1   6         10.06         15.74         6.60 o                         
   7   1   6        147.32        148.11        11.70 o                         
   8   1   6          1.76         13.28        12.80 o                         
   9   1   6         83.16        106.70        17.98 o                         
  10   1   6         71.51         36.64        19.24 o                         
  11   1   6         15.72         40.29        21.77 o                         
 -16   2   6          8.79          9.81        26.23 o                         
 -15   2   6         41.59         47.32        25.61 o                         
 -14   2   6         36.68         45.60        15.56 o                         
 -13   2   6        166.51        180.42        15.15 o                         
 -12   2   6          6.83          0.79        11.12 o                         
 -11   2   6         72.67         73.61        11.47 o                         
 -10   2   6        140.66        126.06         9.51 o                         
  -9   2   6         38.78         41.67         7.55 o                         
  -8   2   6         95.85         97.74         7.54 o                         
  -7   2   6         30.62         28.61         4.93 o                         
  -6   2   6        126.01        153.10         5.44 o                         
  -5   2   6          5.34          7.14         3.73 o                         
  -4   2   6         62.61         52.17         3.77 o                         
  -3   2   6        190.88        218.12         5.31 o                         
  -2   2   6         42.73         40.22         3.46 o                         
  -1   2   6        148.25        166.99         4.76 o                         
   0   2   6         38.00         52.88         4.67 o                         
   1   2   6          2.29          7.28         4.36 o                         
   2   2   6        116.23        106.12         5.83 o                         
   3   2   6         43.02         45.65         5.88 o                         
   4   2   6         49.32         61.70         5.98 o                         
   5   2   6        383.35        398.39        11.12 o                         
   6   2   6        175.91        190.65         8.09 o                         
   7   2   6         22.74         25.89        15.20 o                         
   8   2   6         51.12         72.84        13.93 o                         
   9   2   6        113.35         95.15        19.56 o                         
  10   2   6          3.61          6.59        19.43 o                         
  11   2   6          0.28         70.32        22.56 o                         
 -16   3   6         21.16         26.39        27.53 o                         
 -15   3   6         62.10         91.23        22.18 o                         
 -14   3   6          5.94        -13.23        17.11 o                         
 -13   3   6         41.49         31.56        13.11 o                         
 -12   3   6        286.99        262.85        23.97 o                         
 -11   3   6          6.45         -1.74        10.11 o                         
 -10   3   6         69.67         62.00         9.42 o                         
  -9   3   6        216.18        192.83         9.31 o                         
  -8   3   6        138.61        136.24         7.39 o                         
  -7   3   6          0.10         -4.29         5.31 o                         
  -6   3   6          4.74          5.65         4.06 o                         
  -5   3   6        132.80        126.28         5.08 o                         
  -4   3   6        135.52        166.23         5.43 o                         
  -3   3   6          1.36         -0.40         3.61 o                         
  -2   3   6        147.32        152.17         4.82 o                         
  -1   3   6        633.10        648.65         7.42 o                         
   0   3   6       1079.41       1138.61        10.48 o                         
   1   3   6        107.86        130.61         5.82 o                         
   2   3   6         32.93         24.25         5.41 o                         
   3   3   6        323.97        312.10         9.75 o                         
   4   3   6        905.76        897.87        13.70 o                         
   5   3   6        467.54        442.94        10.42 o                         
   6   3   6       1722.16       1701.00        18.53 o                         
   7   3   6        180.84        163.46        11.81 o                         
   8   3   6         80.03         61.73        14.44 o                         
   9   3   6         32.93         39.73        19.30 o                         
  10   3   6        158.80        155.43        20.94 o                         
  11   3   6         43.54         60.60        23.43 o                         
 -16   4   6        559.94        464.67        47.19 o                         
 -15   4   6          0.97         41.06        22.08 o                         
 -14   4   6        634.02        730.08        33.29 o                         
 -13   4   6          4.29         15.42        14.45 o                         
 -12   4   6         79.58        108.41        13.05 o                         
 -11   4   6        210.57        205.53        14.41 o                         
 -10   4   6          2.05         -0.30         8.85 o                         
  -9   4   6        716.53        693.53        14.24 o                         
  -8   4   6        572.50        598.34        13.42 o                         
  -7   4   6        224.59        213.67         7.91 o                         
  -6   4   6          0.99          5.07         4.41 o                         
  -5   4   6        175.31        174.68         6.23 o                         
  -4   4   6        207.01        205.64         6.21 o                         
  -3   4   6         28.20         25.89         4.06 o                         
  -2   4   6       6456.05       6424.88        35.40 o                         
  -1   4   6       3133.11       3004.00        19.49 o                         
   0   4   6        336.41        333.29         9.22 o                         
   1   4   6        187.34        194.47         6.57 o                         
   2   4   6         18.31         22.72         4.74 o                         
   3   4   6        584.64        521.72        10.16 o                         
   4   4   6       1377.78       1279.50        13.82 o                         
   5   4   6        973.41        992.11        14.25 o                         
   6   4   6        591.29        550.99        19.02 o                         
   7   4   6        239.54        258.41        16.70 o                         
   8   4   6         23.48         23.44        14.32 o                         
   9   4   6         24.50         14.59        23.82 o                         
  10   4   6        431.03        498.26        25.52 o                         
  11   4   6        165.41        177.78        28.04 o                         
 -15   5   6        279.82        283.81        35.90 o                         
 -14   5   6         41.01         34.38        21.12 o                         
 -13   5   6        111.76        130.61        20.11 o                         
 -12   5   6         48.58         35.63        13.58 o                         
 -11   5   6          2.05          8.82        11.19 o                         
 -10   5   6       1445.14       1323.49        22.51 o                         
  -9   5   6        675.53        593.95        14.66 o                         
  -8   5   6       1599.26       1521.60        18.10 o                         
  -7   5   6          0.63          6.82         7.68 o                         
  -6   5   6        294.00        303.45         9.30 o                         
  -5   5   6         42.00         48.27         5.47 o                         
  -4   5   6          2.80          4.13         4.78 o                         
  -3   5   6        198.26        215.18         6.43 o                         
  -2   5   6        121.32        138.04         5.82 o                         
  -1   5   6        314.19        323.88         8.69 o                         
   0   5   6        315.61        292.52         9.50 o                         
   1   5   6        163.53        152.41         6.27 o                         
   2   5   6         50.50         52.68         5.78 o                         
   3   5   6        129.84        126.09         7.43 o                         
   4   5   6          7.32          3.94         6.82 o                         
   5   5   6        565.44        556.50        13.74 o                         
   6   5   6        112.37         97.32        10.06 o                         
   7   5   6          0.06         -7.97        12.14 o                         
   8   5   6          4.22         -2.90        14.81 o                         
   9   5   6         41.04         21.56        19.28 o                         
  10   5   6         89.37        156.66        26.99 o                         
 -15   6   6         12.43         29.89        25.44 o                         
 -14   6   6        188.46        142.51        23.61 o                         
 -13   6   6         86.09         48.02        17.79 o                         
 -12   6   6          7.86         12.33        15.84 o                         
 -11   6   6         24.39         22.73        15.13 o                         
 -10   6   6        466.63        410.56        21.30 o                         
  -9   6   6          1.19         -9.65         9.65 o                         
  -8   6   6         47.60         58.13         8.54 o                         
  -7   6   6        280.88        294.32        11.26 o                         
  -6   6   6          0.06          0.38         5.47 o                         
  -5   6   6        744.18        706.02        12.58 o                         
  -4   6   6         56.19         53.60         6.56 o                         
  -3   6   6        304.16        275.56         7.57 o                         
  -2   6   6         12.02         17.75         6.26 o                         
  -1   6   6        642.14        652.17        12.21 o                         
   0   6   6        200.58        211.77         8.82 o                         
   1   6   6        132.69        116.81         7.93 o                         
   2   6   6        160.36        157.52         7.23 o                         
   3   6   6        167.51        168.34         8.05 o                         
   4   6   6         80.98         83.74         8.60 o                         
   5   6   6        517.29        482.14        15.71 o                         
   6   6   6         11.46         19.48        10.08 o                         
   7   6   6        194.63        190.65        15.68 o                         
   8   6   6         38.67          6.82        15.66 o                         
   9   6   6         10.66          5.63        23.59 o                         
  10   6   6          0.48         60.34        35.62 o                         
 -14   7   6         11.63         34.31        23.58 o                         
 -13   7   6        168.63        190.86        21.57 o                         
 -12   7   6          0.15        -13.30        16.98 o                         
 -11   7   6         60.95         18.22        18.29 o                         
 -10   7   6          2.79        -13.88        13.88 o                         
  -9   7   6        109.75         82.81        14.79 o                         
  -8   7   6         71.96         71.36        10.26 o                         
  -7   7   6         14.56         13.94         8.07 o                         
  -6   7   6        561.25        535.69        13.07 o                         
  -5   7   6          0.55         -3.30         7.05 o                         
  -4   7   6       1502.16       1466.54        14.89 o                         
  -3   7   6         97.73        112.99         6.23 o                         
  -2   7   6        415.94        401.91        12.80 o                         
  -1   7   6         74.37         78.90         8.40 o                         
   0   7   6        186.39        187.83        10.23 o                         
   1   7   6        389.61        349.20         9.58 o                         
   2   7   6          5.91          6.51         6.55 o                         
   3   7   6          0.60         -5.73         9.43 o                         
   4   7   6          0.29         -8.31         8.74 o                         
   5   7   6         77.16         94.35        10.84 o                         
   6   7   6        234.12        268.23        16.39 o                         
   7   7   6        500.79        457.42        28.27 o                         
   8   7   6        219.88        249.68        27.28 o                         
   9   7   6         14.63         -6.58        21.01 o                         
 -13   8   6          8.44         10.06        20.35 o                         
 -12   8   6         47.81         61.62        19.03 o                         
 -11   8   6        398.24        427.47        25.16 o                         
 -10   8   6        297.97        343.14        20.15 o                         
  -9   8   6        101.49         88.36        15.39 o                         
  -8   8   6        104.94        112.75        14.86 o                         
  -7   8   6         80.29        113.34        14.28 o                         
  -6   8   6        149.89        182.82         8.88 o                         
  -5   8   6        385.13        316.09        11.24 o                         
  -4   8   6         88.50         80.47         7.09 o                         
  -3   8   6         23.05         18.31         6.43 o                         
  -2   8   6         13.67         22.47         6.36 o                         
  -1   8   6          0.30         12.89         9.24 o                         
   0   8   6        797.55        667.55        17.29 o                         
   1   8   6        840.76        726.07        16.01 o                         
   2   8   6         27.85         20.28         7.83 o                         
   3   8   6          0.32          6.97         8.26 o                         
   4   8   6         18.44          0.15         9.59 o                         
   5   8   6         18.01         26.65        13.72 o                         
   6   8   6          3.35          7.32        16.48 o                         
   7   8   6         22.53         -3.71        17.84 o                         
   8   8   6        560.42        506.64        27.44 o                         
 -12   9   6         93.79         53.54        29.24 o                         
 -11   9   6          5.60         11.11        19.72 o                         
 -10   9   6        243.23        264.05        23.09 o                         
  -9   9   6         19.43         41.02        18.18 o                         
  -8   9   6          0.31         12.74        22.72 o                         
  -7   9   6         50.15         27.98        14.04 o                         
  -6   9   6         87.62         39.72        17.06 o                         
  -5   9   6         18.37         36.27        10.84 o                         
  -4   9   6         85.13        123.97        13.96 o                         
  -3   9   6         49.30         52.98         8.23 o                         
  -2   9   6          8.45          6.53         7.80 o                         
  -1   9   6        140.04        117.02         9.32 o                         
   0   9   6          0.18         -3.63         8.82 o                         
   1   9   6        176.64        183.70        10.54 o                         
   2   9   6        696.51        646.66        17.48 o                         
   3   9   6        172.35        156.40        13.45 o                         
   4   9   6        162.14        171.02        14.84 o                         
   5   9   6         66.85        105.21        21.39 o                         
   6   9   6        271.85        274.92        20.61 o                         
   7   9   6       1316.48       1285.50        48.03 o                         
 -11  10   6         51.56         36.06        29.89 o                         
 -10  10   6        211.48        189.63        21.20 o                         
  -9  10   6        147.44        182.06        22.62 o                         
  -8  10   6         31.98         27.95        19.07 o                         
  -7  10   6          0.82          8.62        17.95 o                         
  -6  10   6          0.19         30.44        13.61 o                         
  -5  10   6         72.99         99.57        12.12 o                         
  -4  10   6          2.96          6.95        10.58 o                         
  -3  10   6         83.68         77.08        11.76 o                         
  -2  10   6          0.07          0.83         9.64 o                         
  -1  10   6         60.57         57.26        10.48 o                         
   0  10   6        257.32        234.57        12.42 o                         
   1  10   6         40.11         39.95        10.86 o                         
   2  10   6          3.00          3.19        12.26 o                         
   3  10   6        126.28        133.09        15.20 o                         
   4  10   6         28.81         44.20        18.75 o                         
   5  10   6         11.92         10.10        29.70 o                         
   6  10   6          1.66        -22.61        22.61 o                         
  -9  11   6       1421.28       1329.44        38.01 o                         
  -8  11   6        160.85        165.01        19.97 o                         
  -7  11   6        130.26        124.73        19.76 o                         
  -6  11   6          0.00         -4.40        16.61 o                         
  -5  11   6         28.95         14.91        14.98 o                         
  -4  11   6        116.16        159.68        14.22 o                         
  -3  11   6         90.08         98.02        15.83 o                         
  -2  11   6        132.82        160.05        15.47 o                         
  -1  11   6         40.27         36.08        16.41 o                         
   0  11   6         34.93         25.22        14.82 o                         
   1  11   6         13.77         35.77        17.37 o                         
   2  11   6          1.20         -9.51        18.89 o                         
   3  11   6          1.32         -5.91        15.97 o                         
   4  11   6          2.93         48.69        20.20 o                         
   5  11   6          7.40         32.60        44.42 o                         
  -7  12   6          6.04          1.97        23.70 o                         
  -6  12   6         14.08         25.46        18.03 o                         
  -5  12   6          6.43         -4.66        16.44 o                         
  -4  12   6         63.50        105.83        17.66 o                         
  -3  12   6          7.40         32.43        21.62 o                         
  -2  12   6        220.19        286.76        23.06 o                         
  -1  12   6          3.85          3.65        17.31 o                         
   0  12   6          7.44         20.59        17.96 o                         
   1  12   6          0.00        -18.37        18.37 o                         
   2  12   6         79.98         86.82        27.46 o                         
 -16   1   7          5.05        -11.77        38.29 o                         
 -15   1   7          0.57         41.07        23.24 o                         
 -14   1   7         62.52         70.07        18.48 o                         
 -13   1   7         18.30         46.22        13.54 o                         
 -12   1   7          8.85         28.24        13.13 o                         
 -11   1   7        307.06        321.96        11.00 o                         
 -10   1   7        278.59        278.55         9.44 o                         
  -9   1   7        169.49        182.22         7.30 o                         
  -8   1   7        137.41        135.64         6.61 o                         
  -7   1   7        145.28        145.76         6.19 o                         
  -6   1   7         38.61         36.89         4.86 o                         
  -5   1   7        282.68        285.80         6.77 o                         
  -4   1   7          2.53          2.91         3.85 o                         
  -3   1   7        441.00        430.13         7.05 o                         
  -2   1   7         98.86        114.69         4.71 o                         
  -1   1   7         38.32         37.65         5.87 o                         
   0   1   7       2752.58       2807.74        23.82 o                         
   1   1   7         52.45         60.09         5.87 o                         
   2   1   7         49.96         44.87         6.47 o                         
   3   1   7          0.74         12.32         7.04 o                         
   4   1   7          5.04          2.15         8.16 o                         
   5   1   7       1059.12       1031.71        15.44 o                         
   6   1   7         56.70         51.99        10.98 o                         
   7   1   7         26.03          7.16        30.98 o                         
   8   1   7         92.63        107.63        17.51 o                         
   9   1   7         15.42        -18.16        18.16 o                         
  10   1   7         38.67         29.21        28.80 o                         
 -16   2   7          0.69         10.67        30.35 o                         
 -15   2   7          6.08        -20.69        20.69 o                         
 -14   2   7         39.39         52.77        18.00 o                         
 -13   2   7          0.29         -9.57        13.36 o                         
 -12   2   7       1677.01       1667.41        27.35 o                         
 -11   2   7        630.00        600.61        18.49 o                         
 -10   2   7        201.57        207.85        10.76 o                         
  -9   2   7         15.70         25.48         6.21 o                         
  -8   2   7         83.37        104.63         6.24 o                         
  -7   2   7        264.42        258.17         8.97 o                         
  -6   2   7         50.13         70.90         5.37 o                         
  -5   2   7          0.92         -1.20         4.47 o                         
  -4   2   7        300.66        298.66         7.21 o                         
  -3   2   7         29.76         25.84         4.13 o                         
  -2   2   7       1052.02        959.81         9.95 o                         
  -1   2   7        216.95        247.10         7.59 o                         
   0   2   7         26.28         39.94         5.24 o                         
   1   2   7         85.81         83.98         5.76 o                         
   2   2   7          5.89          3.10         6.37 o                         
   3   2   7          0.05         -1.37         6.41 o                         
   4   2   7        431.34        414.45        12.69 o                         
   5   2   7        377.95        380.62        13.37 o                         
   6   2   7        131.41        125.09        18.50 o                         
   7   2   7         46.04         48.90        19.55 o                         
   8   2   7         33.24         58.57        17.53 o                         
   9   2   7        176.72        175.17        21.68 o                         
  10   2   7         21.31         13.32        23.69 o                         
 -16   3   7        511.04        475.93        32.96 o                         
 -15   3   7        108.40        137.23        27.78 o                         
 -14   3   7         42.84         71.62        17.29 o                         
 -13   3   7         29.55         61.98        20.70 o                         
 -12   3   7          6.70         20.80        12.12 o                         
 -11   3   7        566.38        545.10        26.53 o                         
 -10   3   7          4.25          5.78         9.04 o                         
  -9   3   7        309.61        338.72        11.74 o                         
  -8   3   7         34.45         27.48         6.99 o                         
  -7   3   7          0.29          5.71         4.94 o                         
  -6   3   7         35.67         36.02         5.08 o                         
  -5   3   7        119.25        112.90         5.61 o                         
  -4   3   7         96.91        100.06         4.98 o                         
  -3   3   7        705.65        691.80         8.84 o                         
  -2   3   7        239.70        213.94         6.41 o                         
  -1   3   7       1575.57       1522.22        12.04 o                         
   0   3   7        121.41        146.92         6.31 o                         
   1   3   7         50.66         43.14         6.91 o                         
   2   3   7        428.40        418.10        11.10 o                         
   3   3   7        257.96        290.40        11.72 o                         
   4   3   7        510.64        451.98        14.49 o                         
   5   3   7       1415.25       1362.79        24.15 o                         
   6   3   7          9.26         15.78        11.49 o                         
   7   3   7          0.98         -3.30        15.82 o                         
   8   3   7         73.24         91.66        18.81 o                         
   9   3   7        241.36        289.51        22.19 o                         
  10   3   7          0.42         37.42        29.44 o                         
 -15   4   7         70.66         35.61        24.47 o                         
 -14   4   7          5.36         39.63        26.87 o                         
 -13   4   7         34.53         16.44        15.96 o                         
 -12   4   7        230.35        223.67        14.41 o                         
 -11   4   7        243.25        223.13        14.36 o                         
 -10   4   7        109.52         91.87        10.96 o                         
  -9   4   7        137.26        117.27         9.96 o                         
  -8   4   7          2.64          5.55         7.10 o                         
  -7   4   7         18.55         20.16         5.38 o                         
  -6   4   7          0.58          3.69         5.09 o                         
  -5   4   7         17.78         20.96         5.27 o                         
  -4   4   7        219.79        234.32         7.61 o                         
  -3   4   7         51.14         51.45         5.01 o                         
  -2   4   7        464.59        461.44         7.94 o                         
  -1   4   7        372.22        356.35         7.89 o                         
   0   4   7        182.32        176.05         6.31 o                         
   1   4   7        355.10        321.07        10.41 o                         
   2   4   7          5.92         14.92         6.60 o                         
   3   4   7         56.89         51.62         7.60 o                         
   4   4   7        343.63        354.12        12.52 o                         
   5   4   7         76.46         80.18        12.96 o                         
   6   4   7         84.11         68.67        13.64 o                         
   7   4   7         25.96         31.96        15.69 o                         
   8   4   7          8.60        -13.06        21.70 o                         
   9   4   7         25.13         46.05        20.51 o                         
  10   4   7        289.15        341.34        26.06 o                         
 -15   5   7         34.77         71.36        30.96 o                         
 -14   5   7         21.83         41.01        20.88 o                         
 -13   5   7          6.11         10.55        19.25 o                         
 -12   5   7         10.89         14.20        13.77 o                         
 -11   5   7         91.36        121.50        12.81 o                         
 -10   5   7        119.94         92.84        12.47 o                         
  -9   5   7          8.48          9.70         8.84 o                         
  -8   5   7        148.37        150.93         9.29 o                         
  -7   5   7          3.28         14.94         6.18 o                         
  -6   5   7         36.23         29.26         5.84 o                         
  -5   5   7        872.65        778.92        11.64 o                         
  -4   5   7        341.32        315.34         9.10 o                         
  -3   5   7        141.13        147.29         6.88 o                         
  -2   5   7          1.37         -3.66         5.74 o                         
  -1   5   7        380.32        361.89        10.58 o                         
   0   5   7          0.04         -6.80         6.80 o                         
   1   5   7        587.12        531.34        10.41 o                         
   2   5   7         22.35         22.65         6.27 o                         
   3   5   7         21.37         30.62         8.24 o                         
   4   5   7          2.49          1.49         8.30 o                         
   5   5   7         27.23         34.85        13.09 o                         
   6   5   7         19.58         14.78        14.87 o                         
   7   5   7         11.89         -0.48        14.36 o                         
   8   5   7          9.75        -10.10        18.61 o                         
   9   5   7         24.87        -19.52        22.09 o                         
 -14   6   7         16.70         43.36        21.79 o                         
 -13   6   7         47.54         42.65        19.71 o                         
 -12   6   7          3.46         19.97        16.56 o                         
 -11   6   7         18.00         -1.68        15.61 o                         
 -10   6   7         27.58          6.40        11.15 o                         
  -9   6   7         95.77         77.73        13.49 o                         
  -8   6   7       1243.97       1164.57        18.21 o                         
  -7   6   7        504.20        461.15        13.20 o                         
  -6   6   7          7.20         26.58         6.35 o                         
  -5   6   7        469.95        419.02        11.18 o                         
  -4   6   7        726.15        680.78        11.79 o                         
  -3   6   7        976.26        904.07        17.30 o                         
  -2   6   7       3390.95       3221.10        28.12 o                         
  -1   6   7          0.50          0.98         6.91 o                         
   0   6   7        523.89        514.22        13.52 o                         
   1   6   7         10.81         12.45         6.90 o                         
   2   6   7        189.23        185.59         8.23 o                         
   3   6   7        189.53        204.92         9.99 o                         
   4   6   7          0.02         -9.02         9.02 o                         
   5   6   7        653.98        579.87        24.68 o                         
   6   6   7         98.46         83.34        14.60 o                         
   7   6   7          7.83         49.97        15.95 o                         
   8   6   7         30.58         18.85        29.84 o                         
   9   6   7          7.94         -7.30        35.72 o                         
 -14   7   7         41.18         36.52        24.20 o                         
 -13   7   7        119.70         91.04        21.63 o                         
 -12   7   7        240.08        222.23        26.64 o                         
 -11   7   7        129.99        154.52        21.82 o                         
 -10   7   7        218.21        211.01        20.34 o                         
  -9   7   7         16.04         25.45        19.02 o                         
  -8   7   7          1.53         -1.53        16.78 o                         
  -7   7   7        225.98        195.78        10.19 o                         
  -6   7   7        170.29        152.78         8.26 o                         
  -5   7   7        800.99        826.85        13.59 o                         
  -4   7   7        540.37        583.27        14.20 o                         
  -3   7   7        227.72        228.59         9.13 o                         
  -2   7   7         33.39         29.78         8.27 o                         
  -1   7   7         33.64         36.51         9.59 o                         
   0   7   7        141.52        138.51         9.87 o                         
   1   7   7         43.64         42.30         7.54 o                         
   2   7   7         29.41         29.75         7.55 o                         
   3   7   7         15.80         25.04         8.52 o                         
   4   7   7         16.39         22.04        10.82 o                         
   5   7   7         81.06         86.64        13.93 o                         
   6   7   7         53.31         77.37        19.06 o                         
   7   7   7          3.04        -18.06        18.06 o                         
   8   7   7        116.06        152.93        25.53 o                         
 -13   8   7          1.63        -26.64        26.64 o                         
 -12   8   7        152.53        117.07        26.86 o                         
 -11   8   7        191.29        206.49        28.88 o                         
 -10   8   7         23.57         50.08        16.18 o                         
  -9   8   7        154.54        125.99        15.94 o                         
  -8   8   7          1.14          5.19        16.46 o                         
  -7   8   7          7.81         -1.86        14.56 o                         
  -6   8   7          4.81        -10.64        10.64 o                         
  -5   8   7        146.16        158.16        14.38 o                         
  -4   8   7          0.73         -2.92         7.36 o                         
  -3   8   7         28.21         29.80         6.90 o                         
  -2   8   7          0.07          7.24         9.32 o                         
  -1   8   7        467.72        444.07        16.71 o                         
   0   8   7        740.38        639.27        19.50 o                         
   1   8   7         87.33         60.15        10.67 o                         
   2   8   7         90.02         87.07         9.31 o                         
   3   8   7         56.91         70.00        12.79 o                         
   4   8   7        302.88        310.62        16.41 o                         
   5   8   7         34.22         32.96        30.26 o                         
   6   8   7          0.21         -1.81        17.65 o                         
   7   8   7         55.32         72.32        29.35 o                         
 -12   9   7         24.12         32.54        31.90 o                         
 -11   9   7         35.63         53.48        19.46 o                         
 -10   9   7          0.63         21.12        17.53 o                         
  -9   9   7         12.45         30.62        16.42 o                         
  -8   9   7         15.43         28.19        15.42 o                         
  -7   9   7          4.77         52.48        14.81 o                         
  -6   9   7          5.22         39.06        16.17 o                         
  -5   9   7         26.85         33.20         9.37 o                         
  -4   9   7        226.63        245.06        11.06 o                         
  -3   9   7         22.86         25.84        10.12 o                         
  -2   9   7          5.11         17.65        12.93 o                         
  -1   9   7        239.12        223.45        14.99 o                         
   0   9   7         56.05         57.50        13.20 o                         
   1   9   7        237.39        205.29        12.07 o                         
   2   9   7         66.05         68.75        10.38 o                         
   3   9   7          1.49         -0.26        15.19 o                         
   4   9   7          4.25        -16.37        16.37 o                         
   5   9   7          0.00         24.74        18.23 o                         
   6   9   7          0.02        -29.04        29.04 o                         
 -11  10   7        314.21        338.60        27.64 o                         
 -10  10   7          5.81         18.76        19.56 o                         
  -9  10   7         35.45         24.68        17.99 o                         
  -8  10   7         19.68         35.17        17.46 o                         
  -7  10   7         25.70         20.78        16.22 o                         
  -6  10   7          1.27          6.58        14.13 o                         
  -5  10   7        277.05        233.84        16.49 o                         
  -4  10   7         39.08         25.38        10.90 o                         
  -3  10   7         48.10         44.75        10.30 o                         
  -2  10   7         68.83         68.60        10.26 o                         
  -1  10   7         89.93         92.56        10.34 o                         
   0  10   7        209.97        189.20        11.37 o                         
   1  10   7          1.16         -7.86        11.72 o                         
   2  10   7        180.91        210.84        16.60 o                         
   3  10   7          7.88         32.29        17.31 o                         
   4  10   7         60.17         57.12        18.88 o                         
   5  10   7         18.58         16.89        20.31 o                         
  -9  11   7          0.36         10.92        21.86 o                         
  -8  11   7        166.27        143.20        19.34 o                         
  -7  11   7          0.40         21.83        16.91 o                         
  -6  11   7          0.37         27.09        21.81 o                         
  -5  11   7         21.93         -3.16        15.53 o                         
  -4  11   7        168.61        163.57        23.61 o                         
  -3  11   7          4.11         23.13        16.66 o                         
  -2  11   7          6.41         34.47        19.22 o                         
  -1  11   7        425.98        435.09        20.46 o                         
   0  11   7         50.50         44.81        20.64 o                         
   1  11   7          2.11        -16.10        16.10 o                         
   2  11   7          1.28          6.40        17.60 o                         
   3  11   7        153.92        207.45        21.71 o                         
  -6  12   7          2.31         -1.24        19.63 o                         
  -5  12   7        161.34        200.22        24.27 o                         
  -4  12   7          0.22         49.93        20.85 o                         
  -3  12   7        479.44        492.36        27.90 o                         
  -2  12   7        222.41        258.02        19.58 o                         
  -1  12   7          1.01         33.21        28.95 o                         
   0  12   7         54.75         98.54        19.52 o                         
   1  12   7          0.24         43.93        62.86 o                         
 -16   0   8         56.91         99.35        78.20 o                         
 -15   0   8         41.66         83.25        28.58 o                         
 -14   0   8          2.69         39.89        28.77 o                         
 -13   0   8          3.29         16.95        24.51 o                         
 -12   0   8        741.48        707.18        28.78 o                         
 -11   0   8        410.13        414.04        22.55 o                         
 -10   0   8        214.00        212.65        12.34 o                         
  -9   0   8         46.21         58.11         9.85 o                         
  -8   0   8         25.66         23.59         9.49 o                         
  -7   0   8       1741.12       1753.91        24.55 o                         
  -6   0   8         60.19         74.66         7.56 o                         
  -5   0   8         31.19         25.19         6.83 o                         
  -4   0   8         56.27         65.65         7.17 o                         
  -3   0   8        218.46        199.83         8.75 o                         
  -2   0   8        400.01        425.61        13.54 o                         
  -1   0   8          1.56         12.92         7.93 o                         
   0   0   8       2714.98       2663.00        32.36 o                         
   1   0   8          5.57          0.74         8.99 o                         
   2   0   8        129.87        141.18        11.79 o                         
   3   0   8         79.72         68.77        13.64 o                         
   4   0   8         33.58         26.21        15.42 o                         
   5   0   8         58.33        105.34        26.89 o                         
   6   0   8        537.65        490.57        32.30 o                         
   7   0   8         58.17        102.09        42.00 o                         
   8   0   8        180.80        173.95        28.57 o                         
   9   0   8       1149.46       1211.24        57.13 o                         
 -16   1   8        401.64        454.14        33.15 o                         
 -15   1   8         52.29         66.87        22.31 o                         
 -14   1   8        114.79        116.36        18.95 o                         
 -13   1   8        503.60        465.35        26.74 o                         
 -12   1   8        268.32        283.63        15.45 o                         
 -11   1   8        944.38        911.18        19.10 o                         
 -10   1   8        197.12        209.15         9.03 o                         
  -9   1   8         17.24         17.11         7.05 o                         
  -8   1   8        144.11        160.88         7.69 o                         
  -7   1   8         35.66         39.70         6.02 o                         
  -6   1   8        946.89        967.08        11.75 o                         
  -5   1   8          3.14         -2.37         4.48 o                         
  -4   1   8         73.82         61.18         4.92 o                         
  -3   1   8        216.85        207.65         6.08 o                         
  -2   1   8          1.59          1.02         4.38 o                         
  -1   1   8        848.93        874.03        10.96 o                         
   0   1   8         42.16         59.00         7.20 o                         
   1   1   8         39.91         35.19         7.46 o                         
   2   1   8        107.06        141.43        10.58 o                         
   3   1   8          0.02          3.14        10.72 o                         
   4   1   8        154.94        145.73        12.75 o                         
   5   1   8        308.80        371.32        23.75 o                         
   6   1   8        150.45        191.63        23.33 o                         
   7   1   8        195.17        209.67        19.22 o                         
   8   1   8        186.43        204.80        21.14 o                         
   9   1   8          2.05         -0.77        20.59 o                         
 -16   2   8        146.56        170.43        27.15 o                         
 -15   2   8         87.46         75.27        22.32 o                         
 -14   2   8         11.61          6.29        17.41 o                         
 -13   2   8        243.09        249.04        16.94 o                         
 -12   2   8        143.53        148.15        14.14 o                         
 -11   2   8        866.93        898.80        22.82 o                         
 -10   2   8        154.03        171.30         9.41 o                         
  -9   2   8        142.15        148.96         8.08 o                         
  -8   2   8         53.64         49.57         7.23 o                         
  -7   2   8         54.17         55.59         6.25 o                         
  -6   2   8          2.01          1.60         5.47 o                         
  -5   2   8        339.20        342.59         9.38 o                         
  -4   2   8        304.40        309.35         7.89 o                         
  -3   2   8          3.08          0.70         4.96 o                         
  -2   2   8        817.40        809.73        10.51 o                         
  -1   2   8        404.54        367.78         9.45 o                         
   0   2   8          0.22          4.87         5.67 o                         
   1   2   8         91.18        101.09         6.69 o                         
   2   2   8         10.11         16.46         6.35 o                         
   3   2   8        251.90        241.00         9.54 o                         
   4   2   8       1317.74       1229.75        24.20 o                         
   5   2   8        109.48         96.32        17.28 o                         
   6   2   8        122.28         96.94        18.02 o                         
   7   2   8        103.06        106.13        17.71 o                         
   8   2   8        477.69        558.99        39.43 o                         
   9   2   8          5.37         44.62        21.06 o                         
 -16   3   8        227.60        233.49        41.76 o                         
 -15   3   8         61.83         69.92        24.93 o                         
 -14   3   8         14.35          5.04        17.38 o                         
 -13   3   8          0.02          0.86        15.04 o                         
 -12   3   8         55.96         36.79        13.52 o                         
 -11   3   8         29.17         15.15        14.95 o                         
 -10   3   8         57.24         41.16        11.42 o                         
  -9   3   8        208.68        203.42        10.40 o                         
  -8   3   8        195.48        209.52         7.71 o                         
  -7   3   8         28.60         23.73         5.88 o                         
  -6   3   8         71.47         79.38         6.21 o                         
  -5   3   8         17.45         14.17         5.22 o                         
  -4   3   8        164.06        148.31         6.10 o                         
  -3   3   8         67.85         65.21         5.26 o                         
  -2   3   8        192.92        198.45         7.18 o                         
  -1   3   8       1299.21       1281.23        15.46 o                         
   0   3   8         14.43         25.55         6.21 o                         
   1   3   8        530.40        499.59        11.81 o                         
   2   3   8        262.91        286.55        11.36 o                         
   3   3   8        443.61        419.69        13.98 o                         
   4   3   8         81.17         72.96        13.40 o                         
   5   3   8         37.97         59.90        14.04 o                         
   6   3   8          5.23          8.73        16.43 o                         
   7   3   8         73.39         89.00        18.40 o                         
   8   3   8         11.94         14.02        23.43 o                         
   9   3   8         25.71         19.08        33.33 o                         
 -15   4   8         39.53          5.24        29.05 o                         
 -14   4   8          2.66        -19.79        19.79 o                         
 -13   4   8         12.94         30.57        16.18 o                         
 -12   4   8          1.63        -13.74        13.74 o                         
 -11   4   8        131.67        131.75        13.33 o                         
 -10   4   8        120.13        110.13        13.32 o                         
  -9   4   8        592.75        549.74        19.59 o                         
  -8   4   8        966.49        911.67        14.02 o                         
  -7   4   8        262.26        242.06         8.54 o                         
  -6   4   8        317.37        287.87         9.53 o                         
  -5   4   8          0.17         -4.84         5.91 o                         
  -4   4   8        456.61        447.22        10.15 o                         
  -3   4   8        323.04        319.47        10.62 o                         
  -2   4   8        628.25        586.03         9.16 o                         
  -1   4   8       1849.99       1799.70        15.13 o                         
   0   4   8        796.04        753.49        12.73 o                         
   1   4   8         80.04         71.32         7.35 o                         
   2   4   8         87.19        100.78         8.30 o                         
   3   4   8          9.33         15.91         9.27 o                         
   4   4   8         35.12         28.55        11.02 o                         
   5   4   8        745.37        646.91        27.99 o                         
   6   4   8         12.76         27.00        15.91 o                         
   7   4   8          4.36        -15.78        17.32 o                         
   8   4   8         23.52         -5.99        20.23 o                         
   9   4   8         59.42         63.44        23.23 o                         
 -15   5   8         77.97         69.13        41.66 o                         
 -14   5   8         24.04         -0.84        21.15 o                         
 -13   5   8         19.12         12.37        18.72 o                         
 -12   5   8          3.09         31.14        15.21 o                         
 -11   5   8        105.11        108.89        13.10 o                         
 -10   5   8        190.06        179.49        13.17 o                         
  -9   5   8        285.31        272.73        13.63 o                         
  -8   5   8         23.33         38.54         9.38 o                         
  -7   5   8        587.25        510.82        12.27 o                         
  -6   5   8         49.26         41.41         7.11 o                         
  -5   5   8       2250.97       2157.88        19.78 o                         
  -4   5   8        861.88        855.76        13.26 o                         
  -3   5   8        844.22        821.19        12.43 o                         
  -2   5   8       5555.00       5285.90        36.28 o                         
  -1   5   8       1063.28       1021.85        17.35 o                         
   0   5   8         61.00         56.64         7.13 o                         
   1   5   8         26.41          6.34        13.49 o                         
   2   5   8        282.03        253.82        11.29 o                         
   3   5   8        207.89        191.03        14.65 o                         
   4   5   8        968.45        844.50        20.89 o                         
   5   5   8         34.56         31.56        15.24 o                         
   6   5   8         46.24         58.46        20.74 o                         
   7   5   8         16.49         63.74        21.18 o                         
   8   5   8          5.52          2.54        20.57 o                         
 -14   6   8          3.45        -21.77        22.01 o                         
 -13   6   8         22.91        -23.11        23.11 o                         
 -12   6   8         22.34         18.94        17.90 o                         
 -11   6   8         59.12         53.43        16.04 o                         
 -10   6   8         25.01         42.52        13.34 o                         
  -9   6   8          2.64         28.18        11.07 o                         
  -8   6   8          0.27         -5.94        15.45 o                         
  -7   6   8        212.61        201.03         9.15 o                         
  -6   6   8       1071.24       1067.84        17.14 o                         
  -5   6   8         37.33         28.21         7.01 o                         
  -4   6   8        273.98        257.53        10.00 o                         
  -3   6   8        434.27        413.79        14.35 o                         
  -2   6   8        516.66        504.72        17.49 o                         
  -1   6   8       1231.84       1129.11        18.70 o                         
   0   6   8        249.57        247.93        12.08 o                         
   1   6   8         55.00         42.78         8.72 o                         
   2   6   8          0.00         -9.19         9.19 o                         
   3   6   8          2.76          6.73        11.84 o                         
   4   6   8          5.91          2.28        15.00 o                         
   5   6   8          6.17         11.57        16.13 o                         
   6   6   8          0.01         35.74        17.36 o                         
   7   6   8         16.40        -19.19        20.61 o                         
   8   6   8        106.64        104.68        32.71 o                         
 -14   7   8        117.98        100.73        63.05 o                         
 -13   7   8        268.62        299.93        27.06 o                         
 -12   7   8         44.70         57.81        30.72 o                         
 -11   7   8         53.91        107.83        18.92 o                         
 -10   7   8        110.99        114.38        17.54 o                         
  -9   7   8         33.57         15.62        12.92 o                         
  -8   7   8          4.37        -10.61        10.61 o                         
  -7   7   8        403.39        375.40        15.30 o                         
  -6   7   8         55.13         40.69         9.09 o                         
  -5   7   8          6.80         -5.74         7.41 o                         
  -4   7   8          7.79         23.76         7.42 o                         
  -3   7   8          0.00         21.68         9.55 o                         
  -2   7   8        215.62        238.03        12.71 o                         
  -1   7   8        489.47        433.71        17.29 o                         
   0   7   8        149.85        133.66        11.41 o                         
   1   7   8        272.15        250.36        12.50 o                         
   2   7   8         92.05         91.95        10.21 o                         
   3   7   8          0.83          1.72        12.85 o                         
   4   7   8          0.08         34.71        15.15 o                         
   5   7   8          0.05        -17.07        17.07 o                         
   6   7   8         95.19         63.53        31.44 o                         
   7   7   8         80.66         82.00        33.35 o                         
 -13   8   8         95.07         90.44        24.74 o                         
 -12   8   8        190.80        127.71        22.33 o                         
 -11   8   8         47.20         90.04        20.22 o                         
 -10   8   8         63.17         70.77        21.87 o                         
  -9   8   8          2.42         12.73        15.39 o                         
  -8   8   8         17.91          6.79        21.45 o                         
  -7   8   8         16.62         17.76        12.30 o                         
  -6   8   8         10.73         12.11         9.31 o                         
  -5   8   8         12.01         17.88         8.98 o                         
  -4   8   8        185.29        190.26        10.98 o                         
  -3   8   8        232.49        219.65        15.30 o                         
  -2   8   8          1.65         23.68        11.47 o                         
  -1   8   8         24.86         31.05        11.18 o                         
   0   8   8          0.48          4.01        11.03 o                         
   1   8   8          5.07         29.76        13.89 o                         
   2   8   8          1.12         -4.48        10.18 o                         
   3   8   8         49.77         47.43        17.37 o                         
   4   8   8         23.46         66.39        16.45 o                         
   5   8   8         89.09         79.69        18.36 o                         
   6   8   8          9.86        -11.76        49.08 o                         
 -12   9   8         31.83         18.02        28.77 o                         
 -11   9   8        262.72        317.57        27.20 o                         
 -10   9   8        162.25        168.77        21.22 o                         
  -9   9   8         65.93         71.45        20.59 o                         
  -8   9   8          0.85         22.31        15.92 o                         
  -7   9   8         33.49         66.60        15.72 o                         
  -6   9   8          0.29          5.13        14.47 o                         
  -5   9   8         36.33         53.58        10.66 o                         
  -4   9   8         27.58         46.57        11.72 o                         
  -3   9   8        171.27        185.94        13.46 o                         
  -2   9   8         62.50         55.51        12.92 o                         
  -1   9   8          6.08          0.94        13.02 o                         
   0   9   8         32.28         17.97        13.62 o                         
   1   9   8          4.92         18.07        16.03 o                         
   2   9   8          6.74          4.07        12.14 o                         
   3   9   8          1.30          2.91        17.26 o                         
   4   9   8          1.32         11.39        19.28 o                         
   5   9   8         24.17         47.94        20.06 o                         
 -10  10   8         12.20          7.18        21.55 o                         
  -9  10   8         34.80         30.93        20.33 o                         
  -8  10   8        124.10         86.31        23.70 o                         
  -7  10   8          0.03         44.53        32.62 o                         
  -6  10   8         18.22          9.68        14.56 o                         
  -5  10   8         11.02         19.52        14.33 o                         
  -4  10   8          0.42         15.79        11.58 o                         
  -3  10   8         76.16        100.50        13.23 o                         
  -2  10   8         49.70         56.01        14.78 o                         
  -1  10   8          0.42          4.00        21.18 o                         
   0  10   8         70.94         94.29        17.92 o                         
   1  10   8         57.14         65.61        19.64 o                         
   2  10   8         22.31         38.87        17.29 o                         
   3  10   8         20.11         53.75        24.31 o                         
   4  10   8          2.18        -43.22        43.22 o                         
  -8  11   8         52.60         47.97        19.58 o                         
  -7  11   8          7.52          6.54        18.76 o                         
  -6  11   8          0.47        -15.74        24.23 o                         
  -5  11   8        167.11        166.75        18.56 o                         
  -4  11   8         73.56         90.60        17.33 o                         
  -3  11   8        246.08        302.63        29.26 o                         
  -2  11   8          1.80        -12.37        15.85 o                         
  -1  11   8          1.19        -15.72        15.72 o                         
   0  11   8         82.00         56.87        28.14 o                         
   1  11   8        100.13         11.23        25.42 o                         
   2  11   8          4.32         28.59        61.54 o                         
 -16   1   9          0.42          7.53        25.17 o                         
 -15   1   9         87.39         68.20        24.96 o                         
 -14   1   9        214.89        205.18        29.03 o                         
 -13   1   9          4.78        -18.11        18.11 o                         
 -12   1   9        985.63       1032.45        26.54 o                         
 -11   1   9         55.28         64.61        11.69 o                         
 -10   1   9         26.69         31.78        10.07 o                         
  -9   1   9         14.10         17.98         7.47 o                         
  -8   1   9         33.46         41.38         7.10 o                         
  -7   1   9         92.73        111.45         7.22 o                         
  -6   1   9          1.00          2.19         5.88 o                         
  -5   1   9        145.22        143.62         6.21 o                         
  -4   1   9        439.38        414.76         9.30 o                         
  -3   1   9         12.93         20.79         5.55 o                         
  -2   1   9          4.38          8.35         6.13 o                         
  -1   1   9         71.09         78.25        10.68 o                         
   0   1   9        196.41        202.46        10.20 o                         
   1   1   9          5.15          5.75         9.11 o                         
   2   1   9         14.83         29.25        10.25 o                         
   3   1   9         35.81         41.37        14.21 o                         
   4   1   9        719.31        699.38        31.64 o                         
   5   1   9          1.78          6.35        14.98 o                         
   6   1   9         81.91        106.65        17.87 o                         
   7   1   9         69.39        107.23        20.08 o                         
   8   1   9          0.85         19.60        20.86 o                         
 -16   2   9        104.53        169.86        34.49 o                         
 -15   2   9         28.03         31.17        23.28 o                         
 -14   2   9          1.65         16.27        18.77 o                         
 -13   2   9        227.46        240.80        17.68 o                         
 -12   2   9        153.76        122.11        15.01 o                         
 -11   2   9        181.06        179.43        15.73 o                         
 -10   2   9          0.76         -2.50         9.89 o                         
  -9   2   9        221.61        228.58        10.39 o                         
  -8   2   9        343.34        349.37        11.17 o                         
  -7   2   9          3.70          8.96         6.56 o                         
  -6   2   9        476.88        502.80        11.16 o                         
  -5   2   9          4.49          4.87         5.94 o                         
  -4   2   9         28.52         37.56         5.85 o                         
  -3   2   9          0.49          2.26         5.63 o                         
  -2   2   9         80.84         80.63         7.25 o                         
  -1   2   9        218.00        240.60         9.74 o                         
   0   2   9         21.35         35.33         6.85 o                         
   1   2   9          2.03         -6.68         8.50 o                         
   2   2   9         44.57         38.52        11.77 o                         
   3   2   9        554.98        618.39        29.75 o                         
   4   2   9         51.47         46.31        16.48 o                         
   5   2   9        484.82        517.84        23.78 o                         
   6   2   9         11.03         41.50        17.03 o                         
   7   2   9        190.52        244.90        24.89 o                         
   8   2   9        455.96        547.26        31.78 o                         
 -15   3   9          6.14        -14.85        22.65 o                         
 -14   3   9         88.87         87.06        20.28 o                         
 -13   3   9          9.34         21.06        18.34 o                         
 -12   3   9        812.81        821.00        25.15 o                         
 -11   3   9        199.99        182.55        16.65 o                         
 -10   3   9        222.93        232.32        16.11 o                         
  -9   3   9         79.57         87.40         9.10 o                         
  -8   3   9        239.44        225.99         9.29 o                         
  -7   3   9          0.75         -2.76         6.60 o                         
  -6   3   9        438.48        390.22        11.59 o                         
  -5   3   9          0.08         -1.96         6.08 o                         
  -4   3   9        383.00        390.97        11.33 o                         
  -3   3   9        633.10        581.88        10.76 o                         
  -2   3   9        822.03        821.50        11.27 o                         
  -1   3   9         72.50         67.65         8.05 o                         
   0   3   9        104.48        104.75         8.04 o                         
   1   3   9          6.17          1.21         8.09 o                         
   2   3   9          1.37          0.30         9.13 o                         
   3   3   9         55.77         38.11        12.31 o                         
   4   3   9         53.66         34.81        15.67 o                         
   5   3   9         10.35         10.06        15.69 o                         
   6   3   9          9.30         -4.18        17.11 o                         
   7   3   9          8.99        -16.27        19.83 o                         
   8   3   9        141.53        154.16        23.35 o                         
 -15   4   9          6.89        -36.51        36.51 o                         
 -14   4   9         17.36         45.79        22.94 o                         
 -13   4   9          0.72        -15.80        15.80 o                         
 -12   4   9         31.40          4.42        14.55 o                         
 -11   4   9        430.97        414.29        18.69 o                         
 -10   4   9        404.12        395.24        23.23 o                         
  -9   4   9         77.82         98.91        13.72 o                         
  -8   4   9         12.04         13.68         7.80 o                         
  -7   4   9          6.51          7.99         7.62 o                         
  -6   4   9         12.58         18.02         9.27 o                         
  -5   4   9       1079.42       1030.91        14.84 o                         
  -4   4   9        230.62        222.27         8.29 o                         
  -3   4   9          2.11         -4.37         6.56 o                         
  -2   4   9        326.93        298.36         8.52 o                         
  -1   4   9        382.84        378.42        11.66 o                         
   0   4   9          5.53          1.98         7.40 o                         
   1   4   9          1.05         -2.36         8.58 o                         
   2   4   9        163.97        130.77        14.36 o                         
   3   4   9        247.89        250.72        14.43 o                         
   4   4   9        219.02        174.68        16.93 o                         
   5   4   9        128.13        142.14        18.26 o                         
   6   4   9         33.61         21.94        17.60 o                         
   7   4   9          1.19          1.32        19.54 o                         
   8   4   9         12.42          1.36        22.53 o                         
 -14   5   9         10.43          1.30        21.45 o                         
 -13   5   9         11.18         33.57        19.93 o                         
 -12   5   9          1.11         23.88        19.03 o                         
 -11   5   9         67.31         47.63        15.30 o                         
 -10   5   9          0.18        -13.03        13.03 o                         
  -9   5   9         21.62         11.55        12.23 o                         
  -8   5   9        305.12        270.77        12.71 o                         
  -7   5   9         21.07         29.46         8.81 o                         
  -6   5   9        423.71        420.06        12.98 o                         
  -5   5   9        131.08        147.83         8.56 o                         
  -4   5   9         15.12          6.44         6.68 o                         
  -3   5   9        441.54        403.70        10.36 o                         
  -2   5   9       1359.94       1275.09        14.33 o                         
  -1   5   9         29.34         18.03         6.94 o                         
   0   5   9         23.07          1.10         7.95 o                         
   1   5   9          4.07          1.68         9.00 o                         
   2   5   9         40.12          4.35        10.09 o                         
   3   5   9        509.66        474.06        18.61 o                         
   4   5   9          1.51         18.17        15.49 o                         
   5   5   9          2.15        -16.36        16.36 o                         
   6   5   9         72.29         89.53        18.96 o                         
   7   5   9        102.68        141.49        23.91 o                         
 -14   6   9          8.37        -15.46        22.76 o                         
 -13   6   9          3.16        -20.04        20.04 o                         
 -12   6   9        110.67         69.56        19.84 o                         
 -11   6   9          0.10         31.07        26.24 o                         
 -10   6   9         39.88         37.60        13.61 o                         
  -9   6   9         66.02         71.97        12.89 o                         
  -8   6   9         47.39         59.80        11.52 o                         
  -7   6   9        386.87        370.84        14.43 o                         
  -6   6   9        415.26        373.02        13.65 o                         
  -5   6   9        438.95        394.13        12.68 o                         
  -4   6   9         49.49         63.15         7.91 o                         
  -3   6   9        645.00        593.63        16.31 o                         
  -2   6   9         16.45         -1.86         9.32 o                         
  -1   6   9        683.57        604.60        19.69 o                         
   0   6   9         37.39         26.06        11.75 o                         
   1   6   9        586.20        491.99        23.64 o                         
   2   6   9         95.29         85.78        11.51 o                         
   3   6   9         98.62        107.69        15.45 o                         
   4   6   9         23.70          6.41        18.25 o                         
   5   6   9          4.33          3.98        18.58 o                         
   6   6   9        121.49        172.10        30.50 o                         
 -13   7   9         20.85          8.59        24.38 o                         
 -12   7   9        118.50        115.08        21.47 o                         
 -11   7   9        251.91        256.65        21.48 o                         
 -10   7   9         26.76         47.28        21.65 o                         
  -9   7   9        182.47        180.49        23.66 o                         
  -8   7   9        839.06        803.81        22.36 o                         
  -7   7   9        120.16         91.68        10.37 o                         
  -6   7   9          0.07         -8.68         8.68 o                         
  -5   7   9         29.91         20.55        10.43 o                         
  -4   7   9         10.19          6.98         7.62 o                         
  -3   7   9        582.38        601.95        25.12 o                         
  -2   7   9        694.91        626.39        18.89 o                         
  -1   7   9          3.50         10.49        11.58 o                         
   0   7   9        179.54        163.36        15.88 o                         
   1   7   9         69.26         62.09        10.64 o                         
   2   7   9          9.55          8.39        10.66 o                         
   3   7   9         14.86         51.14        14.51 o                         
   4   7   9         58.80         87.99        33.18 o                         
   5   7   9         66.90         80.09        24.08 o                         
   6   7   9         33.69         31.45        24.69 o                         
 -12   8   9          3.57         11.01        21.86 o                         
 -11   8   9        322.33        388.82        24.60 o                         
 -10   8   9          1.92        -18.50        18.50 o                         
  -9   8   9         80.86         73.04        18.39 o                         
  -8   8   9         25.71         49.44        16.78 o                         
  -7   8   9        505.66        496.31        27.92 o                         
  -6   8   9         90.61         93.86        11.61 o                         
  -5   8   9         21.31         22.19        11.55 o                         
  -4   8   9          0.55        -14.10        14.10 o                         
  -3   8   9         58.39         48.95        12.34 o                         
  -2   8   9         97.91         92.58        14.37 o                         
  -1   8   9         47.72         41.65        14.03 o                         
   0   8   9          6.79          9.57        17.14 o                         
   1   8   9          0.00         -5.49        19.79 o                         
   2   8   9         14.33         25.82        14.19 o                         
   3   8   9          7.22         11.58        21.65 o                         
   4   8   9         33.58         25.12        31.36 o                         
   5   8   9          0.75          2.51        23.89 o                         
 -11   9   9        212.09        225.79        24.57 o                         
 -10   9   9        144.89        210.95        29.20 o                         
  -9   9   9         33.83         41.05        19.92 o                         
  -8   9   9        392.68        372.92        24.32 o                         
  -7   9   9         16.79          5.96        19.51 o                         
  -6   9   9         21.76         30.74        26.15 o                         
  -5   9   9          0.23          9.64        12.17 o                         
  -4   9   9        123.88        126.53        11.67 o                         
  -3   9   9         61.90         81.99        15.83 o                         
  -2   9   9         47.60         58.10        18.19 o                         
  -1   9   9         51.85         71.06        22.20 o                         
   0   9   9        139.56        138.35        24.67 o                         
   1   9   9         19.56          2.84        19.77 o                         
   2   9   9         45.19         25.34        17.80 o                         
   3   9   9          0.00          1.84        23.46 o                         
  -9  10   9          3.92         -2.76        24.72 o                         
  -8  10   9          0.01         33.53        20.31 o                         
  -7  10   9        200.15        193.93        19.25 o                         
  -6  10   9          0.02        -16.18        16.18 o                         
  -5  10   9         16.30         -7.33        15.39 o                         
  -4  10   9        396.98        413.04        19.57 o                         
  -3  10   9         58.31        109.24        34.27 o                         
  -2  10   9        227.16        277.71        22.75 o                         
  -1  10   9          9.11          2.49        20.36 o                         
   0  10   9          1.48          3.30        24.65 o                         
   1  10   9         14.63         45.11        25.73 o                         
   2  10   9         16.89         26.21        19.50 o                         
  -7  11   9         66.72        114.74        58.13 o                         
  -6  11   9         94.45        108.85        19.65 o                         
  -5  11   9         18.21         46.00        18.49 o                         
  -4  11   9         55.98          1.08        18.42 o                         
  -3  11   9        608.55        631.16        72.94 o                         
  -2  11   9        126.62        143.91        66.28 o                         
  -1  11   9          1.58        -33.77        33.77 o                         
 -15   0  10          6.29         29.91        51.82 o                         
 -14   0  10         88.99         99.33        29.03 o                         
 -13   0  10          7.25         35.20        25.22 o                         
 -12   0  10         49.02         52.08        23.15 o                         
 -11   0  10         34.98         85.60        21.75 o                         
 -10   0  10         27.33         19.22        15.03 o                         
  -9   0  10         37.11         31.40        17.02 o                         
  -8   0  10         80.85         90.82        13.64 o                         
  -7   0  10        273.46        273.75        13.02 o                         
  -6   0  10          1.12          5.69         9.88 o                         
  -5   0  10          7.30         20.89         9.08 o                         
  -4   0  10        703.70        644.21        31.57 o                         
  -3   0  10         55.19         38.88        11.42 o                         
  -2   0  10        116.53         89.77        12.46 o                         
  -1   0  10        533.05        609.37        25.14 o                         
   0   0  10          7.62         18.05        14.36 o                         
   1   0  10          4.50         14.32        17.82 o                         
   2   0  10        205.06        277.03        23.95 o                         
   3   0  10        737.23        705.74        36.68 o                         
   4   0  10       1983.31       2185.91        77.18 o                         
   5   0  10        484.33        505.96        34.74 o                         
   6   0  10         23.24         26.85        27.39 o                         
   7   0  10        803.54        893.81        74.20 o                         
 -15   1  10         67.30        120.45        22.71 o                         
 -14   1  10         17.92         35.17        19.93 o                         
 -13   1  10          0.55          4.86        17.91 o                         
 -12   1  10        120.65        146.28        16.42 o                         
 -11   1  10         17.95         22.88        19.71 o                         
 -10   1  10        284.16        312.79        14.35 o                         
  -9   1  10        101.65        106.71        11.03 o                         
  -8   1  10          1.05         -4.03         8.79 o                         
  -7   1  10          4.10          6.00         6.94 o                         
  -6   1  10         13.78         18.81         6.82 o                         
  -5   1  10        180.23        173.01         7.88 o                         
  -4   1  10        196.68        182.48         7.72 o                         
  -3   1  10          1.39         -2.28         6.61 o                         
  -2   1  10       1259.21       1174.96        15.09 o                         
  -1   1  10         11.96          1.56         9.01 o                         
   0   1  10         84.48         90.71        11.04 o                         
   1   1  10         20.81         35.35        14.91 o                         
   2   1  10         38.11         65.12        18.02 o                         
   3   1  10        797.22        741.73        33.07 o                         
   4   1  10        672.08        651.67        31.66 o                         
   5   1  10        452.14        451.63        33.02 o                         
   6   1  10          3.38         18.63        18.70 o                         
   7   1  10         97.80        139.46        37.02 o                         
 -15   2  10         39.22          6.99        22.42 o                         
 -14   2  10         57.74         91.37        20.67 o                         
 -13   2  10        118.18         83.59        20.63 o                         
 -12   2  10        221.53        220.03        16.64 o                         
 -11   2  10        335.75        361.11        19.15 o                         
 -10   2  10         86.95         98.56        12.46 o                         
  -9   2  10        264.74        277.20        13.91 o                         
  -8   2  10        602.38        596.90        15.36 o                         
  -7   2  10          3.47         11.97         7.83 o                         
  -6   2  10        198.21        214.62        10.59 o                         
  -5   2  10        213.71        247.43         9.51 o                         
  -4   2  10         52.25         44.05         6.77 o                         
  -3   2  10        569.70        535.19        11.65 o                         
  -2   2  10        265.03        249.70         9.62 o                         
  -1   2  10          3.44         12.80         8.81 o                         
   0   2  10        144.99        164.10        12.38 o                         
   1   2  10          6.54         -9.53        12.76 o                         
   2   2  10         10.03         -0.03        17.40 o                         
   3   2  10          3.35         23.71        14.87 o                         
   4   2  10         36.36         66.32        17.99 o                         
   5   2  10         19.57         18.33        17.30 o                         
   6   2  10         12.21         10.25        18.91 o                         
   7   2  10         24.54         59.67        22.77 o                         
 -15   3  10         13.61         32.70        27.10 o                         
 -14   3  10         25.33         49.04        22.25 o                         
 -13   3  10        751.68        727.57        33.08 o                         
 -12   3  10         12.79         11.98        15.04 o                         
 -11   3  10        286.08        310.25        16.94 o                         
 -10   3  10        126.51        153.74        14.37 o                         
  -9   3  10         55.51         42.60        12.40 o                         
  -8   3  10        130.18        135.08        10.29 o                         
  -7   3  10         27.53         36.19         8.62 o                         
  -6   3  10         62.24         60.06         8.13 o                         
  -5   3  10         86.00         71.84         7.59 o                         
  -4   3  10          0.08          9.23         7.40 o                         
  -3   3  10         33.28         46.72         6.95 o                         
  -2   3  10        380.24        346.40        12.46 o                         
  -1   3  10          3.13         10.48        10.02 o                         
   0   3  10          0.73          0.21        11.03 o                         
   1   3  10          4.70         15.88        12.21 o                         
   2   3  10         13.78         21.46        14.96 o                         
   3   3  10          0.71        -14.05        14.05 o                         
   4   3  10          4.01         -0.55        21.61 o                         
   5   3  10        172.82        170.38        19.47 o                         
   6   3  10          8.08         18.08        19.65 o                         
   7   3  10        135.19        179.49        28.80 o                         
 -15   4  10          8.73         29.80        41.03 o                         
 -14   4  10         92.39         58.88        30.14 o                         
 -13   4  10         80.09         75.41        19.95 o                         
 -12   4  10        778.45        740.63        32.38 o                         
 -11   4  10          9.56         20.32        14.42 o                         
 -10   4  10          0.32          7.14        13.23 o                         
  -9   4  10        260.30        297.51        16.06 o                         
  -8   4  10        107.16        117.64        10.71 o                         
  -7   4  10       1349.46       1293.62        21.48 o                         
  -6   4  10          4.25          8.48        13.97 o                         
  -5   4  10       1613.79       1538.82        19.23 o                         
  -4   4  10         64.16         77.21         8.09 o                         
  -3   4  10         94.94         93.77         8.08 o                         
  -2   4  10        406.62        380.76        13.01 o                         
  -1   4  10        334.13        300.35        16.39 o                         
   0   4  10        140.73        131.98        11.86 o                         
   1   4  10          9.72          9.83        10.77 o                         
   2   4  10         30.44         36.78        15.99 o                         
   3   4  10          2.00        -14.86        14.86 o                         
   4   4  10         29.91         32.26        26.69 o                         
   5   4  10        269.18        280.25        20.91 o                         
   6   4  10        291.29        329.62        26.90 o                         
 -14   5  10         72.88         57.70        23.17 o                         
 -13   5  10          2.66         26.42        20.62 o                         
 -12   5  10         54.57         78.80        25.83 o                         
 -11   5  10        184.88        194.81        20.04 o                         
 -10   5  10        242.26        231.00        16.83 o                         
  -9   5  10        170.08        147.66        15.47 o                         
  -8   5  10        785.01        739.67        23.58 o                         
  -7   5  10         46.01         54.56        10.14 o                         
  -6   5  10        236.41        234.68        12.47 o                         
  -5   5  10         39.38         50.00        10.35 o                         
  -4   5  10         43.53         51.74         8.42 o                         
  -3   5  10        223.71        230.13        13.12 o                         
  -2   5  10        322.86        313.83        11.29 o                         
  -1   5  10         50.66         66.08        12.77 o                         
   0   5  10         32.29         43.98        12.60 o                         
   1   5  10        238.60        224.80        13.01 o                         
   2   5  10          4.56         19.15        15.31 o                         
   3   5  10          0.01        -10.64        15.87 o                         
   4   5  10         39.01         13.94        18.98 o                         
   5   5  10          1.39         20.92        20.23 o                         
   6   5  10          2.84          1.94        21.34 o                         
 -13   6  10         42.38         57.03        22.76 o                         
 -12   6  10        108.70        132.78        21.15 o                         
 -11   6  10          0.00         10.38        18.29 o                         
 -10   6  10          1.78         29.28        14.52 o                         
  -9   6  10         13.58          3.92        13.86 o                         
  -8   6  10         68.26         70.61        17.15 o                         
  -7   6  10        117.20        101.41        10.76 o                         
  -6   6  10         19.58         24.33        11.78 o                         
  -5   6  10        101.52        113.40         9.97 o                         
  -4   6  10        137.80        117.73        10.69 o                         
  -3   6  10          0.00          8.76         9.05 o                         
  -2   6  10        501.58        451.78        16.13 o                         
  -1   6  10          6.87          0.85        13.33 o                         
   0   6  10         15.61         32.05        14.04 o                         
   1   6  10        237.52        202.30        13.02 o                         
   2   6  10         30.42         28.66        19.62 o                         
   3   6  10        301.23        280.91        28.69 o                         
   4   6  10         37.81         74.38        18.93 o                         
   5   6  10         36.56         85.33        20.58 o                         
 -12   7  10         25.22         46.14        21.77 o                         
 -11   7  10          0.26          0.82        19.46 o                         
 -10   7  10          9.97         -0.02        21.20 o                         
  -9   7  10         39.16         22.35        28.36 o                         
  -8   7  10          1.20          0.73        12.58 o                         
  -7   7  10         20.32         -6.29        11.85 o                         
  -6   7  10         90.07         87.57        11.05 o                         
  -5   7  10          3.65         -4.02        10.50 o                         
  -4   7  10         89.37        101.96         9.57 o                         
  -3   7  10        927.44        791.62        22.70 o                         
  -2   7  10          3.57          1.73        14.23 o                         
  -1   7  10        173.89        149.95        16.18 o                         
   0   7  10          0.67        -14.26        15.09 o                         
   1   7  10        129.58        149.95        11.93 o                         
   2   7  10         28.03         37.95        15.51 o                         
   3   7  10          0.10         45.53        35.32 o                         
   4   7  10          6.66          8.76        24.24 o                         
 -11   8  10         14.63         28.24        21.67 o                         
 -10   8  10         26.51         56.96        23.99 o                         
  -9   8  10        192.70        128.55        22.23 o                         
  -8   8  10         15.92        -13.46        16.91 o                         
  -7   8  10         30.00         45.82        17.68 o                         
  -6   8  10         10.53         -5.58        13.61 o                         
  -5   8  10        117.71        103.45        11.27 o                         
  -4   8  10        648.38        676.64        24.09 o                         
  -3   8  10        228.43        230.62        18.93 o                         
  -2   8  10        558.20        513.95        28.33 o                         
  -1   8  10          2.37          6.29        17.39 o                         
   0   8  10         19.19         12.65        17.70 o                         
   1   8  10          1.36         70.43        18.71 o                         
   2   8  10          6.85         14.40        28.58 o                         
   3   8  10         15.42        -19.83        19.83 o                         
 -10   9  10        382.76        376.62        32.30 o                         
  -9   9  10         36.74         27.19        27.64 o                         
  -8   9  10          0.27         -7.08        18.46 o                         
  -7   9  10        159.01        137.68        37.60 o                         
  -6   9  10          2.02         -2.32        27.49 o                         
  -5   9  10        164.49        172.35        14.92 o                         
  -4   9  10        371.22        331.33        27.40 o                         
  -3   9  10         16.15         22.77        30.80 o                         
  -2   9  10        236.05        267.54        23.34 o                         
  -1   9  10          3.36        -24.07        24.07 o                         
   0   9  10          4.50         23.83        21.73 o                         
   1   9  10         15.52         -1.80        21.99 o                         
   2   9  10        100.03         48.14        20.75 o                         
  -8  10  10        168.66        150.07        23.05 o                         
  -7  10  10         95.25         92.57        19.31 o                         
  -6  10  10         15.63         30.90        18.90 o                         
  -5  10  10         24.07         26.02        27.76 o                         
  -4  10  10        114.95        161.38        28.85 o                         
  -3  10  10        244.40        254.09        32.50 o                         
  -2  10  10        128.41        181.80        46.39 o                         
  -1  10  10         25.15         61.87        23.26 o                         
 -15   1  11         18.40        -11.42        22.91 o                         
 -14   1  11         49.45         64.34        21.80 o                         
 -13   1  11         21.87        -17.99        25.90 o                         
 -12   1  11          0.04         17.80        20.35 o                         
 -11   1  11        550.81        592.85        22.50 o                         
 -10   1  11        126.34        112.70        13.74 o                         
  -9   1  11        356.83        373.64        16.01 o                         
  -8   1  11        101.36        117.69        11.89 o                         
  -7   1  11          2.51          8.67         9.68 o                         
  -6   1  11         84.87         86.90         9.39 o                         
  -5   1  11         82.27         73.23         9.16 o                         
  -4   1  11         81.36        103.69         9.61 o                         
  -3   1  11        481.38        448.96        16.69 o                         
  -2   1  11         97.29         97.39        18.15 o                         
  -1   1  11        438.84        385.44        22.80 o                         
   0   1  11         66.71        108.89        16.63 o                         
   1   1  11         11.86         -6.26        13.86 o                         
   2   1  11         56.72         34.06        15.17 o                         
   3   1  11         18.96         45.28        16.62 o                         
   4   1  11         20.34          8.11        22.12 o                         
   5   1  11        331.74        320.18        23.78 o                         
   6   1  11         32.45         13.80        24.15 o                         
 -15   2  11          7.53         17.43        23.06 o                         
 -14   2  11         23.45         27.89        21.18 o                         
 -13   2  11         14.25         49.30        18.98 o                         
 -12   2  11          8.52         -3.67        16.26 o                         
 -11   2  11        223.43        220.97        17.04 o                         
 -10   2  11         18.07         19.31        13.92 o                         
  -9   2  11        206.07        202.92        13.11 o                         
  -8   2  11          0.04        -11.39        11.39 o                         
  -7   2  11        199.09        184.60        11.42 o                         
  -6   2  11         68.03         74.16        11.35 o                         
  -5   2  11        420.18        453.18        15.75 o                         
  -4   2  11         91.76         94.91         9.69 o                         
  -3   2  11         36.04         26.11        12.98 o                         
  -2   2  11         22.24         29.28        11.16 o                         
  -1   2  11        318.45        376.03        18.59 o                         
   0   2  11         11.96          5.93        13.61 o                         
   1   2  11         51.86         84.52        14.94 o                         
   2   2  11         15.21         32.63        15.55 o                         
   3   2  11          0.21         18.60        20.27 o                         
   4   2  11        274.12        289.26        20.75 o                         
   5   2  11         73.49        102.03        20.43 o                         
   6   2  11          8.38         80.85        22.97 o                         
 -14   3  11         15.25         18.19        21.27 o                         
 -13   3  11        360.51        368.19        21.73 o                         
 -12   3  11          5.79          8.58        16.08 o                         
 -11   3  11        131.94        169.64        19.02 o                         
 -10   3  11        724.29        698.27        24.98 o                         
  -9   3  11        481.01        487.45        20.09 o                         
  -8   3  11         69.04         83.45        11.14 o                         
  -7   3  11        101.22         99.87        10.87 o                         
  -6   3  11         18.04         19.08         9.31 o                         
  -5   3  11       1091.24       1024.60        18.97 o                         
  -4   3  11        168.69        170.63        11.45 o                         
  -3   3  11          0.02          8.12        10.10 o                         
  -2   3  11         61.37         56.11        10.63 o                         
  -1   3  11         59.68         42.52        12.83 o                         
   0   3  11        111.11        145.56        15.66 o                         
   1   3  11        248.50        255.18        23.84 o                         
   2   3  11         63.98         51.43        16.29 o                         
   3   3  11         17.15          4.37        16.74 o                         
   4   3  11          0.68         -6.37        17.95 o                         
   5   3  11         54.79         74.92        21.00 o                         
 -14   4  11         95.46         50.37        26.79 o                         
 -13   4  11         86.20         83.39        19.32 o                         
 -12   4  11        380.28        313.47        26.84 o                         
 -11   4  11         46.59         39.77        16.53 o                         
 -10   4  11         26.53         25.04        16.45 o                         
  -9   4  11         39.16         42.42        17.69 o                         
  -8   4  11        172.48        164.74        12.33 o                         
  -7   4  11         51.92         42.70        12.79 o                         
  -6   4  11       1495.23       1396.18        22.90 o                         
  -5   4  11         25.11         19.99         9.52 o                         
  -4   4  11          1.18          0.95        12.24 o                         
  -3   4  11        302.00        300.38        12.72 o                         
  -2   4  11         45.16         38.71        13.76 o                         
  -1   4  11        234.26        239.59        14.76 o                         
   0   4  11         12.96         35.52        15.71 o                         
   1   4  11         10.60         14.12        15.20 o                         
   2   4  11          4.21          5.74        16.30 o                         
   3   4  11         24.28         37.71        17.57 o                         
   4   4  11          0.77         33.90        24.55 o                         
   5   4  11        110.44        115.91        22.51 o                         
 -13   5  11         48.10         34.24        23.03 o                         
 -12   5  11        124.34         80.51        25.49 o                         
 -11   5  11        193.02        232.49        18.30 o                         
 -10   5  11         48.46         50.78        16.18 o                         
  -9   5  11          7.62         19.88        13.34 o                         
  -8   5  11        144.92        108.61        13.74 o                         
  -7   5  11        221.48        220.84        12.91 o                         
  -6   5  11         37.26         37.85        10.51 o                         
  -5   5  11         17.24         18.51        10.05 o                         
  -4   5  11         20.66         36.11         9.15 o                         
  -3   5  11          5.48          8.87         9.81 o                         
  -2   5  11         55.63         58.98        10.67 o                         
  -1   5  11         97.27         94.68        11.42 o                         
   0   5  11         30.67         33.66        14.45 o                         
   1   5  11          4.51         13.51        15.97 o                         
   2   5  11        248.80        245.79        19.66 o                         
   3   5  11          9.36         23.65        25.31 o                         
   4   5  11         73.40         81.54        30.82 o                         
 -13   6  11         50.03         83.94        29.87 o                         
 -12   6  11        146.86        145.60        32.64 o                         
 -11   6  11         52.98         43.38        21.85 o                         
 -10   6  11         14.10         25.20        30.29 o                         
  -9   6  11        132.16        137.18        17.57 o                         
  -8   6  11        213.80        225.83        16.16 o                         
  -7   6  11         17.71         -0.83        13.30 o                         
  -6   6  11         39.42         46.82        11.51 o                         
  -5   6  11         41.64         39.47        10.80 o                         
  -4   6  11          9.09          4.33        10.79 o                         
  -3   6  11        418.95        380.23        17.63 o                         
  -2   6  11         38.37         44.66        10.82 o                         
  -1   6  11        241.98        246.58        13.63 o                         
   0   6  11        126.19        155.32        14.32 o                         
   1   6  11          0.23         19.76        15.95 o                         
   2   6  11         13.84         12.91        17.54 o                         
   3   6  11         13.50        -16.05        21.61 o                         
   4   6  11         10.62         28.56        30.26 o                         
 -12   7  11         77.34         82.73        27.70 o                         
 -11   7  11         39.86         50.80        21.18 o                         
 -10   7  11         64.27         82.54        25.98 o                         
  -9   7  11        243.46        266.53        21.19 o                         
  -8   7  11         14.21         56.07        18.97 o                         
  -7   7  11         66.94         54.70        16.49 o                         
  -6   7  11          0.03          7.62        13.61 o                         
  -5   7  11        346.16        352.78        19.66 o                         
  -4   7  11        784.23        691.08        18.62 o                         
  -3   7  11        637.90        625.67        31.05 o                         
  -2   7  11        304.36        288.93        21.69 o                         
  -1   7  11         84.04         98.07        17.06 o                         
   0   7  11          5.73         -1.70        17.34 o                         
   1   7  11          9.36         33.56        31.46 o                         
   2   7  11        198.44        159.73        18.60 o                         
   3   7  11          8.39         26.99        25.29 o                         
 -10   8  11         82.33         99.39        22.94 o                         
  -9   8  11         60.35        116.99        20.47 o                         
  -8   8  11        109.48         99.99        32.54 o                         
  -7   8  11          4.73         16.12        19.12 o                         
  -6   8  11         26.83         17.67        17.37 o                         
  -5   8  11         50.50         29.86        19.58 o                         
  -4   8  11          3.39         24.81        30.98 o                         
  -3   8  11        320.99        262.99        23.18 o                         
  -2   8  11         78.20         72.14        27.74 o                         
  -1   8  11         45.70         18.29        42.18 o                         
   0   8  11         78.27        105.24        23.26 o                         
   1   8  11          0.66         21.19        30.29 o                         
  -8   9  11         14.68          7.15        20.59 o                         
  -7   9  11         72.93         71.81        18.34 o                         
  -6   9  11         17.57        -15.49        27.55 o                         
  -5   9  11         79.27         50.69        17.75 o                         
  -4   9  11        113.07        188.42        24.51 o                         
  -3   9  11        111.61         73.78        25.19 o                         
  -2   9  11         53.83         77.33        22.73 o                         
  -1   9  11         59.15         69.13        37.09 o                         
 -14   0  12         40.16        111.08        32.70 o                         
 -13   0  12          1.30        -28.42        28.42 o                         
 -12   0  12          7.47         20.54        37.38 o                         
 -11   0  12        300.99        302.25        29.76 o                         
 -10   0  12        771.86        818.18        33.22 o                         
  -9   0  12         41.79         58.34        25.44 o                         
  -8   0  12        670.31        718.99        28.69 o                         
  -7   0  12         73.42         74.71        28.94 o                         
  -6   0  12          1.63         -2.39        14.24 o                         
  -5   0  12        825.13        806.47        28.35 o                         
  -4   0  12         47.95         40.10        19.75 o                         
  -3   0  12        160.64        181.43        23.53 o                         
  -2   0  12          5.54         -7.14        29.60 o                         
  -1   0  12         35.67         46.26        21.17 o                         
   0   0  12         21.08        102.13        24.35 o                         
   1   0  12         29.73         45.29        34.20 o                         
   2   0  12        213.05        222.94        35.86 o                         
   3   0  12       1006.95        930.20        63.61 o                         
   4   0  12         40.77         -5.15        46.56 o                         
 -14   1  12         14.75          1.22        31.87 o                         
 -13   1  12        116.70         96.61        21.56 o                         
 -12   1  12         72.86         65.99        25.19 o                         
 -11   1  12       1109.07       1053.56        29.07 o                         
 -10   1  12          4.81         21.01        13.36 o                         
  -9   1  12        392.14        437.39        17.90 o                         
  -8   1  12         17.32         -6.87        10.89 o                         
  -7   1  12         27.49         39.14        10.83 o                         
  -6   1  12        124.22        117.47        11.11 o                         
  -5   1  12        223.35        197.64        12.05 o                         
  -4   1  12        466.75        474.61        20.65 o                         
  -3   1  12         44.90         41.61        18.04 o                         
  -2   1  12         14.24         44.95        14.44 o                         
  -1   1  12         16.14         23.16        14.81 o                         
   0   1  12         90.37        113.85        24.85 o                         
   1   1  12         33.21         32.04        18.46 o                         
   2   1  12        126.44        136.02        19.04 o                         
   3   1  12         51.47         65.01        22.46 o                         
   4   1  12        850.47        904.00        36.03 o                         
 -14   2  12         33.92         16.82        29.61 o                         
 -13   2  12          0.67         33.83        20.50 o                         
 -12   2  12         37.16         12.07        20.74 o                         
 -11   2  12         41.69         52.28        16.48 o                         
 -10   2  12         88.54         89.54        16.85 o                         
  -9   2  12        143.90        141.00        14.43 o                         
  -8   2  12         13.40         17.94        11.49 o                         
  -7   2  12        362.11        353.20        13.89 o                         
  -6   2  12        254.19        276.27        13.62 o                         
  -5   2  12        230.24        280.79        14.39 o                         
  -4   2  12        175.84        163.27        13.08 o                         
  -3   2  12          4.13          7.27        14.18 o                         
  -2   2  12        317.44        295.79        17.89 o                         
  -1   2  12          0.63         31.05        14.79 o                         
   0   2  12         87.73        103.50        16.57 o                         
   1   2  12          2.13         10.89        16.42 o                         
   2   2  12         83.58        122.08        19.03 o                         
   3   2  12         61.86         90.28        19.95 o                         
   4   2  12          1.53        -20.70        20.70 o                         
 -14   3  12        118.66        112.43        71.95 o                         
 -13   3  12         14.43         29.59        22.68 o                         
 -12   3  12        239.09        238.35        23.11 o                         
 -11   3  12         64.13         65.39        18.43 o                         
 -10   3  12        207.94        211.00        19.20 o                         
  -9   3  12         28.49         37.53        20.01 o                         
  -8   3  12        144.05        151.52        13.58 o                         
  -7   3  12        731.02        725.41        20.61 o                         
  -6   3  12        431.68        459.49        17.20 o                         
  -5   3  12        372.07        353.91        15.51 o                         
  -4   3  12         19.98         11.37        12.06 o                         
  -3   3  12        147.95        160.61        18.38 o                         
  -2   3  12        160.48        163.80        16.24 o                         
  -1   3  12        302.37        324.62        19.22 o                         
   0   3  12          0.25          5.49        23.54 o                         
   1   3  12          1.82         23.61        16.61 o                         
   2   3  12          5.47         23.22        18.08 o                         
   3   3  12         15.84         38.05        19.90 o                         
   4   3  12        208.20        176.02        23.52 o                         
 -13   4  12        489.36        472.92        23.95 o                         
 -12   4  12         26.25         57.34        18.82 o                         
 -11   4  12         23.97         61.41        22.61 o                         
 -10   4  12          0.19         15.08        16.14 o                         
  -9   4  12         37.16         40.26        14.41 o                         
  -8   4  12        107.56        128.99        15.91 o                         
  -7   4  12          0.85          6.44        12.09 o                         
  -6   4  12        137.14        127.98        12.68 o                         
  -5   4  12         18.03         18.90        16.45 o                         
  -4   4  12         16.10         23.19        13.30 o                         
  -3   4  12          0.98        -14.07        14.07 o                         
  -2   4  12        171.06        194.17        17.87 o                         
  -1   4  12       1140.01       1184.87        30.36 o                         
   0   4  12         35.30         36.57        16.40 o                         
   1   4  12        145.21        169.34        18.70 o                         
   2   4  12         21.85         16.88        18.53 o                         
   3   4  12          3.61         11.13        27.72 o                         
 -12   5  12        345.81        304.59        43.20 o                         
 -11   5  12         11.26         -6.14        17.76 o                         
 -10   5  12         18.43         15.69        20.46 o                         
  -9   5  12          0.02         -8.79        14.81 o                         
  -8   5  12         29.19         31.20        17.44 o                         
  -7   5  12         30.77         21.90        14.22 o                         
  -6   5  12         49.16         40.26        14.88 o                         
  -5   5  12          1.40         16.57        15.03 o                         
  -4   5  12        158.37        156.12        13.34 o                         
  -3   5  12         10.52         31.83        13.40 o                         
  -2   5  12          2.81          6.80        14.02 o                         
  -1   5  12          7.13        -17.30        17.30 o                         
   0   5  12        159.20        211.58        18.77 o                         
   1   5  12        134.70        167.60        19.52 o                         
   2   5  12        141.39        199.31        21.17 o                         
   3   5  12          4.98          8.56        21.05 o                         
 -12   6  12         43.00         75.73        55.57 o                         
 -11   6  12         13.96         45.23        21.66 o                         
 -10   6  12         50.64         76.23        19.84 o                         
  -9   6  12         34.58         42.87        18.99 o                         
  -8   6  12         37.86         39.78        15.79 o                         
  -7   6  12         41.98         60.52        16.15 o                         
  -6   6  12         58.83         72.84        17.57 o                         
  -5   6  12          2.02          4.58        13.99 o                         
  -4   6  12         45.17         77.23        15.78 o                         
  -3   6  12        131.84        135.22        17.35 o                         
  -2   6  12         25.36         10.86        14.83 o                         
  -1   6  12        188.18        171.60        17.24 o                         
   0   6  12        110.63        175.96        17.91 o                         
   1   6  12          2.93         31.79        17.87 o                         
   2   6  12         12.78         -4.89        20.50 o                         
 -10   7  12        424.83        543.64        40.94 o                         
  -9   7  12         16.69         -1.41        19.56 o                         
  -8   7  12         13.07         40.22        19.92 o                         
  -7   7  12          0.39          6.94        21.30 o                         
  -6   7  12         56.91         79.63        15.93 o                         
  -5   7  12        108.59        127.18        24.00 o                         
  -4   7  12        287.70        265.78        24.05 o                         
  -3   7  12          0.27          8.37        21.13 o                         
  -2   7  12         49.33         56.55        21.50 o                         
  -1   7  12         84.46         79.45        16.61 o                         
   0   7  12          4.61        -14.59        17.00 o                         
  -8   8  12         36.01         39.05        30.53 o                         
  -7   8  12          4.96         -4.42        19.39 o                         
  -6   8  12          6.48         27.24        17.63 o                         
  -5   8  12          0.86         10.21        25.53 o                         
  -4   8  12        634.31        728.27        36.02 o                         
  -3   8  12        190.30        166.35        27.34 o                         
  -2   8  12        129.20        141.99        35.51 o                         
  -1   8  12        127.58        141.44        26.08 o                         
 -13   1  13        107.89         92.95        27.12 o                         
 -12   1  13          8.12        -19.97        19.97 o                         
 -11   1  13        264.05        281.66        21.99 o                         
 -10   1  13        416.73        423.55        21.58 o                         
  -9   1  13         16.30         23.34        13.46 o                         
  -8   1  13         28.54         39.24        12.92 o                         
  -7   1  13         34.63         52.82        12.78 o                         
  -6   1  13        594.39        636.81        24.29 o                         
  -5   1  13         56.13         46.52        14.72 o                         
  -4   1  13         34.38         42.69        15.66 o                         
  -3   1  13         24.41         24.03        16.03 o                         
  -2   1  13         29.44         25.12        16.20 o                         
  -1   1  13         13.98         38.79        17.05 o                         
   0   1  13          5.84          4.61        18.47 o                         
   1   1  13         83.09        105.21        19.67 o                         
   2   1  13        145.92        131.01        21.57 o                         
 -13   2  13          0.83        -12.10        22.36 o                         
 -12   2  13          5.95         22.83        26.04 o                         
 -11   2  13        711.52        710.81        29.69 o                         
 -10   2  13         76.71        114.94        21.78 o                         
  -9   2  13         59.46         90.63        15.23 o                         
  -8   2  13          0.68         -8.69        13.77 o                         
  -7   2  13        724.92        748.72        23.28 o                         
  -6   2  13         86.89         82.03        14.49 o                         
  -5   2  13        408.53        449.85        27.98 o                         
  -4   2  13          0.02         12.56        14.63 o                         
  -3   2  13          3.96        -15.68        15.99 o                         
  -2   2  13         55.62         67.00        18.22 o                         
  -1   2  13        183.22        211.03        18.88 o                         
   0   2  13        161.92        168.97        19.90 o                         
   1   2  13        202.92        186.71        33.37 o                         
   2   2  13         64.56         34.70        26.04 o                         
 -12   3  13          0.04         -6.60        20.87 o                         
 -11   3  13         12.77         55.36        18.58 o                         
 -10   3  13         15.22         91.98        19.72 o                         
  -9   3  13        147.86        143.55        17.32 o                         
  -8   3  13         51.73         67.30        14.98 o                         
  -7   3  13         75.47         99.73        14.28 o                         
  -6   3  13        131.81        149.03        16.37 o                         
  -5   3  13          5.29          4.49        15.70 o                         
  -4   3  13         47.85         52.36        15.60 o                         
  -3   3  13          1.07        -15.23        15.23 o                         
  -2   3  13        482.96        514.21        23.89 o                         
  -1   3  13         85.41         91.81        29.71 o                         
   0   3  13          2.48         10.69        18.39 o                         
   1   3  13         15.50         51.60        24.02 o                         
   2   3  13          3.05        -18.91        22.47 o                         
 -12   4  13        152.59        170.49        25.57 o                         
 -11   4  13          0.52         -2.21        30.22 o                         
 -10   4  13         20.01        -16.68        19.18 o                         
  -9   4  13         29.22          8.22        15.77 o                         
  -8   4  13         25.06         -2.85        16.71 o                         
  -7   4  13          2.07         -1.06        18.98 o                         
  -6   4  13          5.66          5.94        15.07 o                         
  -5   4  13          6.59         29.72        19.38 o                         
  -4   4  13         13.71         52.69        15.82 o                         
  -3   4  13         28.01         30.13        15.89 o                         
  -2   4  13        195.31        229.19        18.33 o                         
  -1   4  13        162.55        154.50        26.73 o                         
   0   4  13        147.40        180.81        20.63 o                         
   1   4  13         37.57          8.51        23.50 o                         
 -11   5  13         19.73         10.29        22.43 o                         
 -10   5  13        233.87        196.29        20.26 o                         
  -9   5  13         17.35         -2.20        17.40 o                         
  -8   5  13         57.17         61.70        19.78 o                         
  -7   5  13        147.18        156.93        22.01 o                         
  -6   5  13          0.63         21.79        15.71 o                         
  -5   5  13          7.84         -3.01        16.50 o                         
  -4   5  13         74.53         91.05        24.27 o                         
  -3   5  13          0.00         -3.24        19.45 o                         
  -2   5  13          1.70        -16.34        16.34 o                         
  -1   5  13        153.35        153.48        18.90 o                         
   0   5  13         11.25          8.54        19.43 o                         
 -10   6  13          0.06        -23.34        32.63 o                         
  -9   6  13        151.13        207.72        19.94 o                         
  -8   6  13         75.50         36.75        17.98 o                         
  -7   6  13         97.62        100.95        21.11 o                         
  -6   6  13        121.83        123.33        17.39 o                         
  -5   6  13         31.75         44.98        25.56 o                         
  -4   6  13          1.36         13.96        16.41 o                         
  -3   6  13         13.44         25.80        16.60 o                         
  -2   6  13        167.24        178.74        23.20 o                         
  -1   6  13        159.46        162.05        19.24 o                         
  -8   7  13        166.89        153.93        47.45 o                         
  -7   7  13         41.67         91.40        23.30 o                         
  -6   7  13          0.30         11.86        18.45 o                         
  -5   7  13        250.00        305.85        31.17 o                         
  -4   7  13         44.27         32.38        23.10 o                         
  -3   7  13          0.77          5.30        24.07 o                         
 -12   0  14        408.62        368.22        48.01 o                         
 -11   0  14       1314.82       1406.67        55.18 o                         
 -10   0  14         37.87         15.85        27.62 o                         
  -9   0  14          1.02         -4.57        44.50 o                         
  -8   0  14         67.93        119.14        27.40 o                         
  -7   0  14         66.69        144.32        40.31 o                         
  -6   0  14       1052.75       1056.81        43.54 o                         
  -5   0  14        232.21        256.43        28.97 o                         
  -4   0  14          6.72         52.99        44.22 o                         
  -3   0  14         24.89         64.55        30.41 o                         
  -2   0  14        308.16        415.93        46.98 o                         
  -1   0  14         56.10         36.06        28.58 o                         
   0   0  14         73.56         62.82        31.38 o                         
 -12   1  14        163.93        229.97        24.82 o                         
 -11   1  14          4.66        -20.60        20.60 o                         
 -10   1  14         96.23        137.86        22.04 o                         
  -9   1  14         15.69          6.15        20.08 o                         
  -8   1  14          7.72         15.96        19.91 o                         
  -7   1  14        356.49        385.78        22.49 o                         
  -6   1  14        242.41        276.82        20.09 o                         
  -5   1  14        112.13        123.98        17.26 o                         
  -4   1  14         18.78         26.72        22.51 o                         
  -3   1  14         32.83         86.55        20.45 o                         
  -2   1  14        141.35        195.11        24.91 o                         
  -1   1  14        126.37        129.77        20.92 o                         
   0   1  14         15.96         62.38        31.20 o                         
 -11   2  14         56.60         80.06        22.29 o                         
 -10   2  14        163.46        216.70        22.12 o                         
  -9   2  14          3.91          0.42        18.10 o                         
  -8   2  14        143.56        132.63        18.16 o                         
  -7   2  14        134.00        135.26        17.02 o                         
  -6   2  14        275.64        295.71        19.38 o                         
  -5   2  14          8.73         12.81        16.39 o                         
  -4   2  14        134.81        101.22        20.93 o                         
  -3   2  14        489.41        524.28        31.43 o                         
  -2   2  14          0.80        -16.12        28.68 o                         
  -1   2  14        413.16        541.17        43.88 o                         
   0   2  14         93.61        132.88        39.16 o                         
 -11   3  14         76.74         67.86        29.44 o                         
 -10   3  14          1.03        -19.00        20.44 o                         
  -9   3  14          5.17         26.07        20.89 o                         
  -8   3  14        223.38        231.08        24.84 o                         
  -7   3  14         10.14        -14.27        16.19 o                         
  -6   3  14          5.02         16.84        20.04 o                         
  -5   3  14          8.22         11.18        18.13 o                         
  -4   3  14         32.03         -6.93        18.32 o                         
  -3   3  14          6.82        -17.32        17.32 o                         
  -2   3  14         23.11         41.56        19.99 o                         
  -1   3  14        145.05        168.69        22.19 o                         
 -10   4  14        111.66        106.98        22.54 o                         
  -9   4  14         42.95         89.83        19.64 o                         
  -8   4  14         51.21         31.87        19.46 o                         
  -7   4  14         31.30         42.49        29.82 o                         
  -6   4  14         20.84         10.99        17.67 o                         
  -5   4  14          1.57          4.03        28.55 o                         
  -4   4  14          2.36         -5.40        17.60 o                         
  -3   4  14         11.65         20.00        17.95 o                         
  -2   4  14        113.57        132.51        31.23 o                         
  -9   5  14         14.92        -13.48        23.02 o                         
  -8   5  14         58.31         90.08        25.30 o                         
  -7   5  14         51.61         83.73        20.36 o                         
  -6   5  14          1.04        -32.94        33.67 o                         
  -5   5  14          2.02         19.34        18.39 o                         
  -4   5  14          0.59         -9.87        19.02 o                         
  -3   5  14          3.62         35.85        19.21 o                         
  -9   1  15         74.76        102.33        22.45 o                         
  -8   1  15          0.00        -13.36        30.91 o                         
  -7   1  15         34.77         65.02        18.68 o                         
  -6   1  15          6.04         46.82        19.61 o                         
  -5   1  15         59.53        108.42        22.69 o                         
  -4   1  15        114.42        188.65        22.58 o                         
  -3   1  15         45.28         39.31        22.34 o                         
  -8   2  15        314.57        327.39        23.01 o                         
  -7   2  15        100.78        104.63        19.32 o                         
  -6   2  15         10.56        -12.62        18.15 o                         
  -5   2  15          9.81         -1.03        19.88 o                         
  -4   2  15         16.53         74.99        20.58 o                         
  -7   3  15          0.39         12.99        20.39 o                         
  -6   3  15          0.01        -23.21        23.27 o                         
                                                                                
